# Supplementary material for: Synthesis, crystal structure determination of a novel phosphate Ag1.64Zn1.64Fe1.36(PO4)3 with an alluaudite-like structure
Source: Acta Crystallogr E Crystallogr Commun. 2020 Aug 25;76(Pt 9):1491–5. doi: 10.1107/S2056989020011408 (PMC7472751; doi:10.1107/S2056989020011408)
Supplement: Supplementary file 1 [file e-76-01491-sup1.cif]

##############################################################################
#                                                                            #
# This CIF contains the data in a paper accepted for publication in          #
# Acta Crystallographica Section E. It conforms to the requirements of       #
# Notes for Authors for Acta Crystallographica Section E, and has been       #
# peer reviewed under the auspices of the IUCr Commission on Journals.       #
#                                                                            #
# Full details of the Crystallographic Information File format               #
# are given in the paper "The Crystallographic Information File (CIF):       #
# a New Standard Archive File for Crystallography" by S. R. Hall, F. H.      #
# Allen and I. D. Brown [Acta Cryst. (1991), A47, 655-685].                  #
#                                                                            #
# The current version of the core CIF dictionary is obtainable from          #
# ftp://ftp.iucr.org/pub/cif_core.dic.                                       #
#                                                                            #
# Software is freely available for graphical display of the structure(s)     #
# in this CIF. For information consult the CIF software page                 #
# http://www.iucr.org/resources/cif/software.                                #
#                                                                            #
# This file may be used for bona fide research purposes within the           #
# scientific community so long as proper attribution is given to the journal # 
# article from which it was obtained.                                        #
#                                                                            #
##############################################################################
data_I
_audit_creation_method     'SHELXL-2018/3'
_journal_date_recd_electronic     2020-07-25
_journal_date_accepted     2020-08-19
_journal_name_full     'Acta Crystallographica, Section E'
_journal_year     2020
_journal_volume     76
_journal_issue      9
_journal_page_first     1491
_journal_page_last     1495
_journal_paper_category     GI
_journal_paper_doi     10.1107/S2056989020011408
_journal_coeditor_code     PK2642
_publ_contact_author_name     'Jamal Khmiyas'
_publ_contact_author_address
;
Laboratoire de Chimie Appliqu\'ee des Mat\'eriaux,
Centre des Sciences des Mat\'eriaux, Faculty of Science,
Mohammed V University in Rabat, Avenue Ibn Batouta, B.P. 1014, Rabat, Morocco
;
_publ_contact_author_email     'j_khmiyas@yahoo.fr'
_publ_section_title
;
Synthesis, crystal structure determination of a novel phosphate
Ag~1.64~Zn~1.64~Fe~1.36~(PO~4~)~3~ with an alluaudite-like structure
;
loop_
    _publ_author_name
    _publ_author_footnote
    _publ_author_address
    'Khmiyas, Jamal' .
;
Laboratoire de Chimie Appliqu\'ee des Mat\'eriaux,
Centre des Sciences des Mat\'eriaux, Faculty of Sciences,
Mohammed V University in Rabat, Avenue Ibn Batouta, BP 1014, Rabat, Morocco
;
    'Assani, Abderrazzak' .
;
Laboratoire de Chimie Appliqu\'ee des Mat\'eriaux,
Centre des Sciences des Mat\'eriaux, Faculty of Sciences,
Mohammed V University in Rabat, Avenue Ibn Batouta, BP 1014, Rabat, Morocco
;
    'Saadi, Mohamed' .
;
Laboratoire de Chimie Appliqu\'ee des Mat\'eriaux,
Centre des Sciences des Mat\'eriaux, Faculty of Sciences,
Mohammed V University in Rabat, Avenue Ibn Batouta, BP 1014, Rabat, Morocco
;
    'El Ammari, Lahcen' .
;
Laboratoire de Chimie Appliqu\'ee des Mat\'eriaux,
Centre des Sciences des Mat\'eriaux, Faculty of Sciences,
Mohammed V University in Rabat, Avenue Ibn Batouta, BP 1014, Rabat, Morocco
;
_publ_section_synopsis
;
The orthophosphate, Ag~1.64~Zn~1.64~Fe~1.36~(PO~4~)~3~ crystallizes in an
alluaudite-type structure. The chains characterizing the alluaudite structure
are then built up from edge-sharing [Fe/Zn~6~] and [ZnO~6~] octahedra linked
together by PO~4~ tetrahedra. The Ag+ are located in  channels  parallel to the
<i>c</i> axis.
;
_chemical_name_systematic
;
Silver zinc iron phosphate (1.64/1.64/1.36/3)
;
_chemical_name_common     ?
_chemical_formula_moiety     'Ag1.64 Fe1.36 O12 P3 Zn1.64'
_chemical_formula_sum     'Ag1.64 Fe1.36 O12 P3 Zn1.64'
_chemical_formula_structural     'Ag1.64 Fe1.36 Zn1.64 (P O4)3'
_chemical_formula_iupac     'Ag1.64 Zn1.64 Fe1.36 (P O4)3'
_chemical_formula_weight     644.97
_chemical_melting_point     ?
_space_group_crystal_system     monoclinic
_space_group_name_H-M_alt     'C 2/c'
_space_group_name_Hall     '-C 2yc'
loop_
    _space_group_symop_operation_xyz
    'x, y, z'
    '-x, y, -z+1/2'
    'x+1/2, y+1/2, z'
    '-x+1/2, y+1/2, -z+1/2'
    '-x, -y, -z'
    'x, -y, z-1/2'
    '-x+1/2, -y+1/2, -z'
    'x+1/2, -y+1/2, z-1/2'
_cell_length_a     11.8151(5)
_cell_length_b     12.6367(6)
_cell_length_c     6.4056(3)
_cell_angle_alpha     90
_cell_angle_beta     113.431(2)
_cell_angle_gamma     90
_cell_volume     877.52(7)
_cell_formula_units_Z     4
_cell_measurement_reflns_used     1924
_cell_measurement_theta_min     2.475
_cell_measurement_theta_max     34.967
_cell_measurement_temperature     296(2)
_exptl_crystal_description     parallelepiped
_exptl_crystal_colour     yellow
_exptl_crystal_size_max     0.36
_exptl_crystal_size_mid     0.27
_exptl_crystal_size_min     0.20
_exptl_crystal_density_diffrn     4.882
_exptl_crystal_density_meas     ?
_exptl_crystal_density_method     ?
_exptl_crystal_F_000     1211
_exptl_absorpt_coefficient_mu     10.841
_exptl_absorpt_correction_type     multi-scan
_exptl_absorpt_process_details
;
(SADABS; Krause <i>et al.</i>, 2015)
;
_exptl_absorpt_correction_T_min     0.6379
_exptl_absorpt_correction_T_max     0.7464
_diffrn_ambient_temperature     296(2)
_diffrn_radiation_type     MoK\a
_diffrn_radiation_wavelength     0.71073
_diffrn_radiation_source     'INCOATEC I\mS micro-focus source'
_diffrn_radiation_monochromator     'HELIOS mirror optics'
_diffrn_measurement_device_type     'Bruker D8 VENTURE Super DUO'
_diffrn_measurement_method     '\f and \w scans'
_diffrn_detector     'PHOTON100 CMOS area-detector'
_diffrn_detector_area_resol_mean     10.4167
_diffrn_reflns_number     25488
_diffrn_reflns_av_R_equivalents     0.0596
_diffrn_reflns_av_unetI/netI     0.0285
_diffrn_reflns_theta_min     2.475
_diffrn_reflns_theta_max     34.967
_diffrn_reflns_theta_full     25.242
_diffrn_measured_fraction_theta_max     1.000
_diffrn_measured_fraction_theta_full     1.000
_diffrn_reflns_limit_h_min     -19
_diffrn_reflns_limit_h_max     19
_diffrn_reflns_limit_k_min     -20
_diffrn_reflns_limit_k_max     20
_diffrn_reflns_limit_l_min     -10
_diffrn_reflns_limit_l_max     10
_reflns_number_total     1924
_reflns_number_gt     1585
_reflns_threshold_expression     'I > 2\s(I)'
_refine_ls_structure_factor_coef     Fsqd
_refine_ls_matrix_type     full
_refine_ls_R_factor_all     0.0387
_refine_ls_R_factor_gt     0.0237
_refine_ls_wR_factor_gt     0.0414
_refine_ls_wR_factor_ref     0.0443
_refine_ls_goodness_of_fit_ref     1.074
_refine_ls_restrained_S_all     1.074
_refine_ls_number_reflns     1924
_refine_ls_number_parameters     95
_refine_ls_number_restraints     0
_refine_ls_hydrogen_treatment     undef
_refine_ls_weighting_scheme     calc
_refine_ls_weighting_details
              'w=1/[\s^2^(Fo^2^)+(0.0142P)^2^+2.4670P] where P=(Fo^2^+2Fc^2^)/3'
_atom_sites_solution_hydrogens     .
_atom_sites_solution_primary     ?
_atom_sites_solution_secondary     ?
_refine_ls_shift/su_max     0.001
_refine_ls_shift/su_mean     0.000
_refine_diff_density_max     1.411
_refine_diff_density_min     -0.898
_refine_ls_extinction_method
;
SHELXL-2018/3 (Sheldrick 2018)
;
_refine_ls_extinction_coef     0.00124(7)
_refine_ls_extinction_expression
                                  'Fc^*^=kFc[1+0.001xFc^2^\l^3^/sin(2\q)]^-1/4^'
loop_
    _atom_type_symbol
    _atom_type_description
    _atom_type_scat_dispersion_real
    _atom_type_scat_dispersion_imag
    _atom_type_scat_source
    'O' 'O' 0.0110 0.0060
                         'International Tables Vol C Tables 4.2.6.8 and 6.1.1.4'
    'P' 'P' 0.1023 0.0942
                         'International Tables Vol C Tables 4.2.6.8 and 6.1.1.4'
    'Ag' 'Ag' -0.8971 1.1015
                         'International Tables Vol C Tables 4.2.6.8 and 6.1.1.4'
    'Fe' 'Fe' 0.3463 0.8444
                         'International Tables Vol C Tables 4.2.6.8 and 6.1.1.4'
    'Zn' 'Zn' 0.2839 1.4301
                         'International Tables Vol C Tables 4.2.6.8 and 6.1.1.4'
_computing_data_collection
;
APEX3 (Bruker, 2016)
;
_computing_cell_refinement
;
SAINT (Bruker, 2016)
;
_computing_data_reduction
;
SAINT (Bruker, 2016)
;
_computing_structure_solution
;
<i>SHELXT2014/5</i> (Sheldrick, 2015a)
;
_computing_structure_refinement
;
<i>SHELXL2016/6</i> (Sheldrick, 2015b)
;
_computing_molecular_graphics
;
Ortep-3 for Windows (Farrugia, 2012), DIAMOND (Brandenburg,
2006)
;
_computing_publication_material
;
publCIF (Westrip, 2010)
;
loop_
    _atom_site_type_symbol
    _atom_site_label
    _atom_site_fract_x
    _atom_site_fract_y
    _atom_site_fract_z
    _atom_site_U_iso_or_equiv
    _atom_site_adp_type
    _atom_site_calc_flag
    _atom_site_occupancy
    _atom_site_disorder_assembly
    _atom_site_disorder_group
    Ag Ag1 1.000000 0.49101(4) 0.750000 0.02841(12) Uani d 0.64 . .
    Ag Ag2 0.500000 0.500000 0.000000 0.01591(7) Uani d 1 . .
    Zn Zn1 0.78254(3) 0.34690(2) 0.37235(5) 0.00670(6) Uani d 0.32 . .
    Fe Fe1 0.78254(3) 0.34690(2) 0.37235(5) 0.00670(6) Uani d 0.68 . .
    Zn Zn2 0.500000 0.73456(3) 0.250000 0.01000(8) Uani d 1 . .
    P P1 0.76144(5) 0.61144(4) 0.37475(8) 0.00534(10) Uani d 1 . .
    P P2 0.500000 0.28593(6) 0.250000 0.00479(13) Uani d 1 . .
    O O1 0.83549(14) 0.66439(12) 0.6084(2) 0.0081(3) Uani d 1 . .
    O O2 0.77834(14) 0.67712(12) 0.1861(3) 0.0096(3) Uani d 1 . .
    O O3 0.62482(14) 0.60856(12) 0.3287(3) 0.0092(3) Uani d 1 . .
    O O4 0.81553(16) 0.50008(12) 0.3824(3) 0.0135(3) Uani d 1 . .
    O O5 0.60368(13) 0.35972(12) 0.2534(3) 0.0084(3) Uani d 1 . .
    O O6 0.45827(13) 0.21643(12) 0.0329(2) 0.0073(3) Uani d 1 . .
loop_
    _atom_site_aniso_label
    _atom_site_aniso_U_11
    _atom_site_aniso_U_22
    _atom_site_aniso_U_33
    _atom_site_aniso_U_12
    _atom_site_aniso_U_13
    _atom_site_aniso_U_23
    Ag1 0.01096(18) 0.0277(3) 0.0355(3) 0.000 -0.00255(17) 0.000
    Ag2 0.02498(14) 0.00877(11) 0.00979(11) 0.00478(9) 0.00245(9) 0.00065(8)
    Zn1 0.00572(12) 0.00818(13) 0.00660(12) 0.00103(10) 0.00288(9) 0.00078(10)
    Fe1 0.00572(12) 0.00818(13) 0.00660(12) 0.00103(10) 0.00288(9) 0.00078(10)
    Zn2 0.01101(17) 0.00984(17) 0.01111(17) 0.000 0.00646(14) 0.000
    P1 0.0065(2) 0.0055(2) 0.0040(2) -0.00099(18) 0.00202(18) -0.00037(18)
    P2 0.0051(3) 0.0052(3) 0.0036(3) 0.000 0.0013(2) 0.000
    O1 0.0102(7) 0.0082(7) 0.0054(6) -0.0012(5) 0.0024(5) -0.0016(5)
    O2 0.0093(7) 0.0129(7) 0.0066(7) -0.0034(6) 0.0031(5) 0.0005(5)
    O3 0.0067(6) 0.0108(7) 0.0106(7) -0.0015(5) 0.0039(6) -0.0003(6)
    O4 0.0163(8) 0.0086(7) 0.0156(8) 0.0028(6) 0.0063(6) -0.0023(6)
    O5 0.0062(6) 0.0079(7) 0.0101(7) -0.0005(5) 0.0021(5) 0.0023(5)
    O6 0.0061(6) 0.0086(7) 0.0062(6) -0.0003(5) 0.0015(5) -0.0015(5)
_geom_special_details
;
 All esds (except the esd in the dihedral angle between two l.s. planes)
 are estimated using the full covariance matrix.  The cell esds are taken
 into account individually in the estimation of esds in distances, angles
 and torsion angles; correlations between esds in cell parameters are only
 used when they are defined by crystal symmetry.  An approximate (isotropic)
 treatment of cell esds is used for estimating esds involving l.s. planes.
;
loop_
    _geom_bond_atom_site_label_1
    _geom_bond_atom_site_label_2
    _geom_bond_site_symmetry_2
    _geom_bond_distance
    _geom_bond_publ_flag
    Ag1 O4 . 2.4953(17) ?
    Ag1 O4 2_756 2.4953(17) ?
    Ag1 O4 5_766 2.6368(18) ?
    Ag1 O4 6_566 2.6368(18) ?
    Ag1 O1 2_756 2.8281(16) ?
    Ag1 O1 . 2.8282(16) ?
    Ag1 O6 8_556 2.9160(15) ?
    Ag1 O6 7_656 2.9160(15) ?
    Ag2 O5 5_665 2.3866(15) ?
    Ag2 O5 . 2.3866(15) ?
    Ag2 O3 . 2.4538(15) ?
    Ag2 O3 5_665 2.4538(15) ?
    Ag2 O3 6_565 2.5587(15) ?
    Ag2 O3 2_655 2.5587(15) ?
    Ag2 O5 6_565 2.9459(16) ?
    Ag2 O5 2_655 2.9459(16) ?
    Zn1 O5 . 1.9473(15) ?
    Zn1 O4 . 1.9706(16) ?
    Zn1 O1 6_565 2.0275(15) ?
    Zn1 O2 6_566 2.0525(15) ?
    Zn1 O6 8_556 2.0762(15) ?
    Zn1 O2 4_645 2.2463(16) ?
    Zn2 O3 . 2.0911(16) ?
    Zn2 O3 2_655 2.0911(16) ?
    Zn2 O6 6_566 2.1497(15) ?
    Zn2 O6 5_665 2.1497(15) ?
    Zn2 O1 7_666 2.1975(15) ?
    Zn2 O1 8_465 2.1975(15) ?
    P1 O3 . 1.5217(15) ?
    P1 O4 . 1.5382(16) ?
    P1 O2 . 1.5431(16) ?
    P1 O1 . 1.5532(15) ?
    P2 O5 . 1.5328(15) ?
    P2 O5 2_655 1.5328(15) ?
    P2 O6 . 1.5502(15) ?
    P2 O6 2_655 1.5503(15) ?
loop_
    _geom_angle_atom_site_label_1
    _geom_angle_atom_site_label_2
    _geom_angle_atom_site_label_3
    _geom_angle_site_symmetry_1
    _geom_angle_site_symmetry_3
    _geom_angle
    _geom_angle_publ_flag
    O4 Ag1 O4 . 2_756 174.74(8) ?
    O4 Ag1 O4 . 5_766 102.59(5) ?
    O4 Ag1 O4 2_756 5_766 77.17(5) ?
    O4 Ag1 O4 . 6_566 77.17(5) ?
    O4 Ag1 O4 2_756 6_566 102.60(5) ?
    O4 Ag1 O4 5_766 6_566 175.11(7) ?
    O4 Ag1 O1 . 2_756 119.87(5) ?
    O4 Ag1 O1 2_756 2_756 55.31(5) ?
    O4 Ag1 O1 5_766 2_756 61.28(5) ?
    O4 Ag1 O1 6_566 2_756 114.48(5) ?
    O4 Ag1 O1 . . 55.31(5) ?
    O4 Ag1 O1 2_756 . 119.87(5) ?
    O4 Ag1 O1 5_766 . 114.48(5) ?
    O4 Ag1 O1 6_566 . 61.28(5) ?
    O1 Ag1 O1 2_756 . 78.45(6) ?
    O4 Ag1 O6 . 8_556 70.89(5) ?
    O4 Ag1 O6 2_756 8_556 114.20(5) ?
    O4 Ag1 O6 5_766 8_556 83.66(5) ?
    O4 Ag1 O6 6_566 8_556 100.79(5) ?
    O1 Ag1 O6 2_756 8_556 144.45(4) ?
    O1 Ag1 O6 . 8_556 125.39(4) ?
    O4 Ag1 O6 . 7_656 114.20(5) ?
    O4 Ag1 O6 2_756 7_656 70.89(5) ?
    O4 Ag1 O6 5_766 7_656 100.79(5) ?
    O4 Ag1 O6 6_566 7_656 83.66(5) ?
    O1 Ag1 O6 2_756 7_656 125.39(4) ?
    O1 Ag1 O6 . 7_656 144.45(4) ?
    O6 Ag1 O6 8_556 7_656 51.96(6) ?
    O5 Ag2 O5 5_665 . 180.0 ?
    O5 Ag2 O3 5_665 . 98.00(5) ?
    O5 Ag2 O3 . . 82.00(5) ?
    O5 Ag2 O3 5_665 5_665 82.00(5) ?
    O5 Ag2 O3 . 5_665 98.00(5) ?
    O3 Ag2 O3 . 5_665 180.0 ?
    O5 Ag2 O3 5_665 6_565 109.52(5) ?
    O5 Ag2 O3 . 6_565 70.48(5) ?
    O3 Ag2 O3 . 6_565 114.55(6) ?
    O3 Ag2 O3 5_665 6_565 65.45(6) ?
    O5 Ag2 O3 5_665 2_655 70.48(5) ?
    O5 Ag2 O3 . 2_655 109.52(5) ?
    O3 Ag2 O3 . 2_655 65.45(6) ?
    O3 Ag2 O3 5_665 2_655 114.55(6) ?
    O3 Ag2 O3 6_565 2_655 180.0 ?
    O5 Ag2 O5 5_665 6_565 53.05(6) ?
    O5 Ag2 O5 . 6_565 126.95(6) ?
    O3 Ag2 O5 . 6_565 83.55(5) ?
    O3 Ag2 O5 5_665 6_565 96.45(5) ?
    O3 Ag2 O5 6_565 6_565 70.07(5) ?
    O3 Ag2 O5 2_655 6_565 109.93(5) ?
    O5 Ag2 O5 5_665 2_655 126.95(6) ?
    O5 Ag2 O5 . 2_655 53.05(6) ?
    O3 Ag2 O5 . 2_655 96.45(5) ?
    O3 Ag2 O5 5_665 2_655 83.55(5) ?
    O3 Ag2 O5 6_565 2_655 109.93(5) ?
    O3 Ag2 O5 2_655 2_655 70.07(5) ?
    O5 Ag2 O5 6_565 2_655 180.0 ?
    O5 Zn1 O4 . . 95.79(7) ?
    O5 Zn1 O1 . 6_565 109.03(6) ?
    O4 Zn1 O1 . 6_565 88.50(6) ?
    O5 Zn1 O2 . 6_566 87.17(6) ?
    O4 Zn1 O2 . 6_566 101.23(7) ?
    O1 Zn1 O2 6_565 6_566 160.33(6) ?
    O5 Zn1 O6 . 8_556 160.35(6) ?
    O4 Zn1 O6 . 8_556 102.51(6) ?
    O1 Zn1 O6 6_565 8_556 78.85(6) ?
    O2 Zn1 O6 6_566 8_556 82.34(6) ?
    O5 Zn1 O2 . 4_645 77.79(6) ?
    O4 Zn1 O2 . 4_645 171.76(6) ?
    O1 Zn1 O2 6_565 4_645 88.76(6) ?
    O2 Zn1 O2 6_566 4_645 83.75(6) ?
    O6 Zn1 O2 8_556 4_645 84.57(6) ?
    O3 Zn2 O3 . 2_655 80.82(8) ?
    O3 Zn2 O6 . 6_566 113.09(6) ?
    O3 Zn2 O6 2_655 6_566 92.67(6) ?
    O3 Zn2 O6 . 5_665 92.67(6) ?
    O3 Zn2 O6 2_655 5_665 113.09(6) ?
    O6 Zn2 O6 6_566 5_665 146.50(8) ?
    O3 Zn2 O1 . 7_666 85.40(6) ?
    O3 Zn2 O1 2_655 7_666 164.84(6) ?
    O6 Zn2 O1 6_566 7_666 86.93(6) ?
    O6 Zn2 O1 5_665 7_666 73.66(5) ?
    O3 Zn2 O1 . 8_465 164.84(6) ?
    O3 Zn2 O1 2_655 8_465 85.40(6) ?
    O6 Zn2 O1 6_566 8_465 73.66(5) ?
    O6 Zn2 O1 5_665 8_465 86.93(6) ?
    O1 Zn2 O1 7_666 8_465 108.94(8) ?
    O3 Zn2 O5 . 5_665 84.84(5) ?
    O3 Zn2 O5 2_655 5_665 61.40(5) ?
    O6 Zn2 O5 6_566 5_665 146.63(5) ?
    O6 Zn2 O5 5_665 5_665 51.69(5) ?
    O1 Zn2 O5 7_666 5_665 123.73(5) ?
    O1 Zn2 O5 8_465 5_665 83.04(5) ?
    O3 Zn2 O5 . 6_566 61.40(5) ?
    O3 Zn2 O5 2_655 6_566 84.84(5) ?
    O6 Zn2 O5 6_566 6_566 51.69(5) ?
    O6 Zn2 O5 5_665 6_566 146.63(5) ?
    O1 Zn2 O5 7_666 6_566 83.04(5) ?
    O1 Zn2 O5 8_465 6_566 123.73(5) ?
    O5 Zn2 O5 5_665 6_566 136.14(5) ?
    O3 P1 O4 . . 112.31(9) ?
    O3 P1 O2 . . 108.59(9) ?
    O4 P1 O2 . . 109.61(9) ?
    O3 P1 O1 . . 110.16(9) ?
    O4 P1 O1 . . 107.20(9) ?
    O2 P1 O1 . . 108.92(9) ?
    O5 P2 O5 . 2_655 105.07(12) ?
    O5 P2 O6 . . 108.94(8) ?
    O5 P2 O6 2_655 . 111.39(8) ?
    O5 P2 O6 . 2_655 111.39(8) ?
    O5 P2 O6 2_655 2_655 108.94(8) ?
    O6 P2 O6 . 2_655 110.98(12) ?
_shelx_space_group_comment
;
The symmetry employed for this shelxl refinement is uniquely defined
by the following loop, which should always be used as a source of
symmetry information in preference to the above space-group names.
They are only intended as comments.
;
_shelx_hkl_file
;
  -2   0   0  344.97   12.70
  -2   0   0  350.66   13.10
  -2   0   0  348.97   13.50
  -2   0   0  348.57   12.90
  -2   0   0  353.66   13.10
   2   0   0  354.76   12.80
   2   0   0  353.46   13.10
   2   0   0  335.97   13.50
   2   0   0  347.77   12.90
   2   0   0  345.17   13.10
  -4   0   0 7797.22  263.17
  -4   0   0 7789.32  263.57
  -4   0   0 7874.11  264.27
  -4   0   0 8019.60  263.57
  -4   0   0 7518.95  265.27
  -4   0   0 7360.36  262.67
   4   0   0 7741.93  263.47
   4   0   0 8337.07  263.87
   4   0   0 7217.78  262.87
   4   0   0 6933.31  261.87
   4   0   0 7660.03  262.97
   4   0   0 8221.58  264.67
  -6   0   0 1600.24   57.69
  -6   0   0 1632.14   57.79
  -6   0   0 1635.74   57.39
  -6   0   0 1610.14   60.09
  -6   0   0 1450.05   60.19
  -6   0   0 1595.34   55.99
  -6   0   0 1651.63   56.49
   6   0   0 1569.04   56.69
   6   0   0 1333.67   58.39
   6   0   0 1624.04   57.19
   6   0   0 1676.83   58.19
   6   0   0 1651.63   55.29
   6   0   0 1533.65   56.79
   6   0   0 1650.73   59.59
  -8   0   0 2875.11   99.19
  -8   0   0 2784.92   97.19
  -8   0   0 2788.42  102.39
  -8   0   0 2655.03   99.49
  -8   0   0 2755.42  101.09
  -8   0   0 2725.43   99.59
  -8   0   0 2870.41   97.79
   8   0   0 2767.52   99.59
   8   0   0 2774.42   96.39
   8   0   0 2769.92   98.09
   8   0   0 2836.62  100.29
   8   0   0 2762.82   98.69
   8   0   0 2776.92   98.59
 -10   0   0 1587.84   62.79
 -10   0   0 1504.15   55.89
 -10   0   0 1573.84   56.79
 -10   0   0 1431.86   60.49
  10   0   0 1562.54   58.29
  10   0   0 1568.94   57.09
  10   0   0 1487.95   58.89
  10   0   0 1512.85   57.59
 -12   0   0  349.57   28.00
 -12   0   0  351.76   19.10
 -12   0   0  327.67   25.30
 -12   0   0  279.67   26.00
  12   0   0  352.16   22.20
  12   0   0  357.16   20.40
  12   0   0  327.37   21.20
  12   0   0  356.86   22.60
  12   0   0  358.66   22.90
  12   0   0  360.66   20.10
 -14   0   0  741.93   33.10
 -14   0   0  764.32   44.70
 -14   0   0  707.43   41.10
  14   0   0  736.33   36.40
  14   0   0  734.93   38.00
  14   0   0  695.83   33.80
 -16   0   0   56.89   30.90
 -16   0   0   54.29   24.00
  16   0   0   95.09   20.20
  16   0   0   97.99   20.90
 -18   0   0  598.74   65.19
 -18   0   0  569.64   54.89
  18   0   0  496.55   49.30
  17  -1   0    3.20   20.80
  17  -1   0  -18.20   20.10
 -17   1   0   35.20   37.30
 -17   1   0    8.10   24.90
  15  -1   0   41.40   16.60
  15  -1   0   35.30   15.50
 -15   1   0   25.40   25.50
 -15   1   0   42.70   21.60
  13  -1   0   65.89   10.10
  13  -1   0   51.29   11.30
  13  -1   0   67.99   12.90
 -13   1   0   72.69   18.10
 -13   1   0   67.09   10.00
 -13   1   0   81.09   21.50
  11  -1   0  209.78   15.90
  11  -1   0  172.48   17.60
  11  -1   0  195.38   12.70
  11  -1   0  210.58   12.70
  11  -1   0  213.08   16.10
  11  -1   0  200.28   17.10
 -11   1   0  202.08   13.40
 -11   1   0  182.38   21.30
 -11   1   0  231.48   21.50
   9  -1   0   19.90    6.50
   9  -1   0   20.00    7.90
   9  -1   0   17.60    2.40
   9  -1   0   14.00    6.30
   9  -1   0   14.20    6.40
  -9   1   0   16.00    7.30
  -9   1   0   10.00    7.70
  -9   1   0    8.10   11.20
  -9   1   0   18.40    5.60
  -9   1   0   22.80    4.60
  -9   1   0    3.50    8.40
   7  -1   0  949.21   37.40
   7  -1   0  952.80   36.10
   7  -1   0  966.80   40.30
   7  -1   0 1011.30   33.90
   7  -1   0  937.81   36.70
   7  -1   0  969.40   36.90
   7  -1   0  990.20   37.90
  -7   1   0  928.11   37.20
  -7   1   0 1010.40   36.60
  -7   1   0  956.90   35.10
  -7   1   0  969.00   41.30
  -7   1   0  891.61   38.60
  -7   1   0  952.60   39.00
  -7   1   0 1008.60   36.80
   5  -1   0  815.82   30.30
   5  -1   0  782.22   30.00
   5  -1   0  749.23   29.40
   5  -1   0  835.12   31.90
   5  -1   0  778.02   29.80
   5  -1   0  781.02   29.10
  -5   1   0  810.12   29.40
  -5   1   0  777.02   31.10
  -5   1   0  791.62   29.50
  -5   1   0  813.12   30.10
  -5   1   0  778.32   29.90
  -5   1   0  792.12   33.00
   3  -1   0 1276.27   44.30
   3  -1   0 1173.98   44.00
   3  -1   0 1250.87   43.90
   3  -1   0 1246.18   44.10
   3  -1   0 1260.67   43.60
   3  -1   0 1281.27   45.20
  -3   1   0 1282.67   44.10
  -3   1   0 1258.07   44.10
  -3   1   0 1207.78   44.00
  -3   1   0 1253.27   43.60
  -3   1   0 1221.98   45.00
   1  -1   0  120.29    4.90
   1  -1   0  111.09    4.90
   1  -1   0  141.29    5.50
   1  -1   0  135.99    5.80
  -1   1   0  137.49    5.20
  -1   1   0  132.39    5.20
  -1   1   0  133.79    4.90
  -1   1   0  140.89    5.10
  -1   1   0  138.79    5.00
  -1   1   0  140.59    5.80
  -1   1   0  141.49    5.60
  -1  -1   0  125.39    5.20
  -1  -1   0  130.69    5.20
  -1  -1   0  140.99    5.50
  -1  -1   0  120.39    5.00
  -1  -1   0  109.19    5.10
  -1  -1   0  137.39    5.20
  -1  -1   0  144.19    5.60
   1   1   0  140.29    5.50
   1   1   0  130.89    5.20
   1   1   0  130.49    5.20
   1   1   0  136.69    5.40
   1   1   0  135.69    5.50
   1   1   0  134.39    5.10
  -3  -1   0 1222.18   44.10
  -3  -1   0 1201.58   43.40
  -3  -1   0 1240.08   43.00
  -3  -1   0 1203.18   44.30
  -3  -1   0 1266.67   43.80
  -3  -1   0 1197.28   43.70
  -3  -1   0 1230.08   43.90
  -3  -1   0 1219.68   42.50
   3   1   0 1190.48   43.60
   3   1   0 1234.68   42.90
   3   1   0 1253.27   43.90
   3   1   0 1245.88   42.60
   3   1   0 1257.97   43.70
  -5  -1   0  834.12   29.20
  -5  -1   0  790.92   29.60
  -5  -1   0  800.62   31.80
  -5  -1   0  833.32   30.70
  -5  -1   0  748.33   31.10
  -5  -1   0  860.51   31.20
  -5  -1   0  832.82   30.90
  -5  -1   0  768.82   30.70
   5   1   0  791.22   30.60
   5   1   0  804.72   31.90
   5   1   0  812.42   29.20
   5   1   0  865.11   31.30
   5   1   0  781.32   30.40
   5   1   0  815.32   29.50
  -7  -1   0  991.00   35.90
  -7  -1   0  986.00   39.60
  -7  -1   0  957.70   38.40
  -7  -1   0  935.81   39.20
  -7  -1   0  969.80   38.40
  -7  -1   0  998.60   38.00
  -7  -1   0 1050.89   38.30
  -7  -1   0  935.81   36.20
   7   1   0  982.10   38.80
   7   1   0  976.70   40.10
   7   1   0  949.40   38.00
   7   1   0  974.10   36.20
   7   1   0 1043.90   35.60
  -9  -1   0   15.90    8.10
  -9  -1   0    8.40    9.40
  -9  -1   0   13.00   10.00
  -9  -1   0   20.70    5.60
  -9  -1   0   13.20    5.30
   9   1   0   20.20    6.40
   9   1   0   15.30    3.90
   9   1   0   16.30    4.50
   9   1   0   13.30    7.30
   9   1   0   17.50    7.00
 -11  -1   0  186.18   20.20
 -11  -1   0  181.98   19.50
 -11  -1   0  223.58   14.70
  11   1   0  219.28   17.10
  11   1   0  220.18   17.20
  11   1   0  215.08   14.40
  11   1   0  167.38   17.70
  11   1   0  204.88   11.30
 -13  -1   0   58.19   17.70
 -13  -1   0   51.59   10.30
 -13  -1   0   87.09   18.70
  13   1   0   56.49   12.90
  13   1   0   88.49   15.20
  13   1   0   59.89   13.10
  13   1   0   63.69   12.50
 -15  -1   0   47.00   13.20
 -15  -1   0   13.40   23.90
 -15  -1   0   28.70   19.40
  15   1   0   33.20   16.30
  15   1   0   62.09   16.00
  15   1   0   43.60   16.30
 -17  -1   0   15.40   25.30
 -17  -1   0    6.60   34.30
  17   1   0   33.70   24.20
  17   1   0   39.60   22.80
  18  -2   0  -30.20   24.60
  18  -2   0    3.30   27.20
 -18   2   0   62.89   44.40
  16  -2   0  120.69   20.60
  16  -2   0   99.09   20.70
  16  -2   0  115.19   20.10
 -16   2   0   78.29   26.60
 -16   2   0  147.49   34.20
  14  -2   0   14.00   11.30
  14  -2   0   10.00   14.80
  14  -2   0   -1.40   12.10
 -14   2   0    9.20    9.00
 -14   2   0   20.80   21.40
  12  -2   0  143.99   15.20
  12  -2   0  113.09   14.30
  12  -2   0  148.19   14.00
  12  -2   0  148.39    9.90
 -12   2   0  138.09   19.20
 -12   2   0  144.29   13.10
 -12   2   0  173.78   22.70
  10  -2   0   52.89    8.70
  10  -2   0   72.99    6.90
  10  -2   0   55.49    9.20
  10  -2   0   75.99    6.90
  10  -2   0   50.49    7.90
 -10   2   0   57.49   14.70
 -10   2   0   55.69   12.90
 -10   2   0   76.59   10.20
 -10   2   0   59.79   10.40
 -10   2   0   69.09    6.40
   8  -2   0  134.59    9.10
   8  -2   0  141.49    6.70
   8  -2   0   99.79   10.90
   8  -2   0  171.38   12.90
   8  -2   0  133.69   12.40
   8  -2   0  124.49   10.90
  -8   2   0  111.09   12.80
  -8   2   0  131.19   11.90
  -8   2   0  133.59   11.40
  -8   2   0  133.69   10.80
  -8   2   0  131.09   15.20
   6  -2   0  420.76   18.50
   6  -2   0  419.76   14.50
   6  -2   0  408.26   16.60
   6  -2   0  410.06   18.00
   6  -2   0  398.56   18.10
   6  -2   0  422.76   20.20
   6  -2   0  400.66   17.70
  -6   2   0  434.16   18.30
  -6   2   0  411.36   17.10
  -6   2   0  373.66   19.70
  -6   2   0  342.77   24.00
  -6   2   0  407.86   17.70
  -6   2   0  422.36   17.90
   4  -2   0   47.20    4.90
   4  -2   0   57.19    6.30
   4  -2   0   53.99    2.50
   4  -2   0   63.39    5.20
   4  -2   0   55.19    4.00
   4  -2   0   54.39    2.70
   4  -2   0   55.79    4.40
  -4   2   0   55.69    5.10
  -4   2   0   59.89    8.30
  -4   2   0   57.79    4.70
  -4   2   0   57.89    6.10
  -4   2   0   57.79    4.20
  -4   2   0   55.19    4.70
  -4   2   0   50.69    4.80
   2  -2   0  511.05   19.40
   2  -2   0  530.25   19.60
   2  -2   0  548.55   19.70
   2  -2   0  537.85   18.90
   2  -2   0  543.15   20.30
   2  -2   0  527.45   20.60
  -2   2   0  535.25   19.60
  -2   2   0  522.85   20.50
  -2   2   0  522.75   19.60
  -2   2   0  534.15   20.10
  -2   2   0  545.75   19.40
  -2   2   0  547.95   18.90
  -2   2   0  556.44   20.10
  -2   2   0  553.24   19.10
   0  -2   0    9.30    1.20
   0  -2   0    6.50    1.10
   0  -2   0    7.70    1.20
   0  -2   0    8.20    1.20
   0  -2   0    5.90    1.20
   0  -2   0    5.80    1.40
   0  -2   0    6.70    1.10
   0   2   0    7.90    1.10
   0   2   0    5.70    1.00
   0   2   0    7.60    1.10
   0   2   0    9.60    1.30
   0   2   0    5.60    1.10
   0   2   0    6.40    1.10
   0   2   0    8.50    1.40
  -2  -2   0  542.05   20.10
  -2  -2   0  539.85   19.10
  -2  -2   0  539.85   19.90
  -2  -2   0  564.54   20.70
  -2  -2   0  551.94   20.00
  -2  -2   0  546.45   19.80
  -2  -2   0  531.65   20.30
   2   2   0  555.84   20.30
   2   2   0  543.75   20.50
   2   2   0  539.05   19.70
   2   2   0  546.25   20.00
   2   2   0  544.45   20.10
   2   2   0  556.34   19.90
   2   2   0  510.05   20.50
  -4  -2   0   40.80    4.70
  -4  -2   0   51.29    4.90
  -4  -2   0   42.30    4.30
  -4  -2   0   56.29    6.10
  -4  -2   0   62.09    4.90
  -4  -2   0   50.79    5.30
   4   2   0   54.39    5.90
   4   2   0   58.09    5.30
   4   2   0   48.40    4.30
   4   2   0   62.29    5.90
   4   2   0   54.39    3.30
   4   2   0   60.39    5.80
  -6  -2   0  411.36   19.10
  -6  -2   0  419.36   18.70
  -6  -2   0  398.46   17.10
  -6  -2   0  438.86   18.40
  -6  -2   0  440.06   19.30
   6   2   0  446.86   17.00
   6   2   0  392.66   20.00
   6   2   0  408.86   16.10
   6   2   0  417.86   18.50
   6   2   0  417.76   19.50
   6   2   0  393.16   18.50
  -8  -2   0  118.79   10.00
  -8  -2   0  129.19   13.20
  -8  -2   0  125.19   12.60
  -8  -2   0  161.28   11.80
   8   2   0  139.89    8.40
   8   2   0  147.39    9.00
   8   2   0  125.39   12.50
   8   2   0  129.89   11.70
 -10  -2   0   61.09    8.30
 -10  -2   0   59.19   12.30
 -10  -2   0   43.50   11.00
  10   2   0   62.69    7.30
  10   2   0   58.99    9.60
  10   2   0   67.99   10.70
  10   2   0   57.19    9.70
  10   2   0   67.69    6.10
 -12  -2   0  152.98   18.40
 -12  -2   0  142.89   13.00
 -12  -2   0  164.18   18.90
  12   2   0  157.98   15.60
  12   2   0  152.48   17.10
  12   2   0  154.08   15.00
 -14  -2   0   19.90   16.60
 -14  -2   0   16.90   10.90
 -14  -2   0    4.40   19.10
  14   2   0   11.40   14.10
  14   2   0   -0.20   13.30
  14   2   0    2.50   13.20
 -16  -2   0  194.88   32.30
 -16  -2   0  136.99   26.60
  16   2   0  132.99   22.70
  16   2   0  126.09   21.90
 -18  -2   0   64.69   37.70
  18   2   0   50.59   28.00
  17  -3   0   34.10   23.70
  17  -3   0   49.30   22.10
 -17   3   0   86.19   28.70
 -17   3   0   60.59   39.30
  15  -3   0   85.39   17.70
  15  -3   0   68.19   17.70
  15  -3   0   95.99   16.50
 -15   3   0   83.29   22.40
 -15   3   0   54.59   29.50
  13  -3   0   96.39   14.40
  13  -3   0  102.79   15.10
  13  -3   0  117.59   13.30
  13  -3   0  118.59   14.70
 -13   3   0  111.59   22.70
 -13   3   0  144.29   20.30
 -13   3   0  107.69   10.70
  11  -3   0  664.23   31.00
  11  -3   0  648.64   30.00
  11  -3   0  597.84   27.50
  11  -3   0  627.04   23.30
  11  -3   0  645.84   23.50
  11  -3   0  637.34   29.20
 -11   3   0  614.94   34.50
 -11   3   0  635.34   30.70
 -11   3   0  642.84   25.40
 -11   3   0  651.73   38.10
   9  -3   0  214.38   14.30
   9  -3   0  221.38    9.00
   9  -3   0  222.08    9.30
   9  -3   0  223.38   13.00
   9  -3   0  203.98   14.00
   9  -3   0  233.48   17.30
   9  -3   0  194.08   16.00
  -9   3   0  217.08   14.70
  -9   3   0  233.38   15.60
  -9   3   0  202.58   19.00
  -9   3   0  225.58   21.00
   7  -3   0  952.50   31.80
   7  -3   0  916.11   35.80
   7  -3   0  932.41   39.50
   7  -3   0  923.31   32.10
   7  -3   0  900.91   35.10
   7  -3   0  939.61   32.00
   7  -3   0  930.41   34.20
   7  -3   0  960.20   36.70
   7  -3   0  933.91   37.00
  -7   3   0  905.61   35.60
  -7   3   0  918.81   36.60
  -7   3   0  877.31   38.50
  -7   3   0  911.01   36.10
  -7   3   0  842.52   41.00
  -7   3   0  928.11   34.80
  -7   3   0  950.50   36.20
   5  -3   0 1350.86   50.69
   5  -3   0 1357.96   46.00
   5  -3   0 1313.07   48.20
   5  -3   0 1309.17   47.10
   5  -3   0 1283.97   47.60
   5  -3   0 1374.46   48.60
   5  -3   0 1290.47   49.00
  -5   3   0 1278.27   48.00
  -5   3   0 1363.06   48.30
  -5   3   0 1391.66   49.10
  -5   3   0 1220.58   52.29
  -5   3   0 1380.46   49.00
  -5   3   0 1357.56   47.30
  -5   3   0 1387.96   48.60
  -5   3   0 1299.67   49.99
   3  -3   0  257.27   10.80
   3  -3   0  253.37   10.90
   3  -3   0  256.37   11.70
   3  -3   0  249.97    9.80
   3  -3   0  244.48   12.20
   3  -3   0  241.18   10.40
  -3   3   0  246.78   10.70
  -3   3   0  246.68    9.60
  -3   3   0  242.58   10.60
  -3   3   0  253.87    9.70
  -3   3   0  230.68   12.00
  -3   3   0  263.47   10.50
  -3   3   0  263.37   11.70
  -3   3   0  262.87   10.00
  -3   3   0  272.17   11.50
   1  -3   0   32.20    3.60
   1  -3   0   35.80    2.90
   1  -3   0   31.10    2.80
   1  -3   0   32.80    3.40
   1  -3   0   36.00    3.10
   1  -3   0   30.70    3.30
   1  -3   0   30.40    3.00
  -1   3   0   30.50    3.20
  -1   3   0   31.60    3.00
  -1   3   0   31.10    3.60
  -1   3   0   29.80    2.90
  -1   3   0   32.50    3.50
  -1   3   0   32.30    3.10
  -1   3   0   30.30    2.80
  -1   3   0   33.90    2.80
  -1  -3   0   32.80    3.60
  -1  -3   0   35.30    3.10
  -1  -3   0   30.80    3.60
  -1  -3   0   41.90    3.80
  -1  -3   0   37.40    3.50
  -1  -3   0   27.80    2.90
   1   3   0   41.90    3.50
   1   3   0   32.30    3.10
   1   3   0   33.00    2.80
   1   3   0   30.70    3.90
   1   3   0   43.70    4.00
   1   3   0   20.40    3.50
   1   3   0   41.90    3.20
   1   3   0   44.80    3.50
   1   3   0   26.40    2.80
  -3  -3   0  262.77   10.90
  -3  -3   0  248.38   10.50
  -3  -3   0  235.88   10.60
  -3  -3   0  246.58   10.80
  -3  -3   0  249.38   11.50
  -3  -3   0  246.18    9.40
   3   3   0  251.67   11.70
   3   3   0  252.17   11.00
   3   3   0  234.98   11.30
   3   3   0  252.07   11.30
   3   3   0  251.37   10.60
   3   3   0  235.48   10.30
   3   3   0  247.08   10.90
  -5  -3   0 1254.87   48.30
  -5  -3   0 1354.16   47.60
  -5  -3   0 1313.67   48.80
  -5  -3   0 1387.86   48.00
  -5  -3   0 1301.47   47.70
  -5  -3   0 1343.87   49.20
   5   3   0 1342.57   45.80
   5   3   0 1318.57   48.90
   5   3   0 1374.36   47.80
   5   3   0 1242.48   48.30
   5   3   0 1328.67   49.00
   5   3   0 1306.77   48.90
  -7  -3   0  957.10   37.00
  -7  -3   0  965.20   36.00
  -7  -3   0  895.91   36.80
  -7  -3   0  909.51   35.10
  -7  -3   0  860.91   36.40
  -7  -3   0  897.81   35.50
   7   3   0  900.61   36.70
   7   3   0  874.21   36.10
   7   3   0  888.51   37.10
   7   3   0  921.41   32.70
   7   3   0  968.90   34.80
   7   3   0  935.61   37.90
  -9  -3   0  220.08   17.80
  -9  -3   0  222.58   16.30
  -9  -3   0  212.88   16.30
  -9  -3   0  222.38   14.30
   9   3   0  206.58   10.30
   9   3   0  223.08   13.10
   9   3   0  228.48   15.60
   9   3   0  220.68   16.60
 -11  -3   0  594.14   31.50
 -11  -3   0  602.74   28.20
 -11  -3   0  627.14   31.30
  11   3   0  672.93   31.20
  11   3   0  610.44   29.80
  11   3   0  625.74   30.70
  11   3   0  636.94   26.60
 -13  -3   0  117.69   13.30
 -13  -3   0  139.99   19.60
 -13  -3   0  100.79   18.10
  13   3   0  109.39   16.80
  13   3   0   94.69   14.50
  13   3   0   91.39   15.00
 -15  -3   0  115.49   25.10
 -15  -3   0  112.39   23.00
 -15  -3   0   58.39   15.40
  15   3   0  104.59   19.90
  15   3   0  108.09   18.50
  15   3   0   97.79   19.60
  15   3   0  131.69   21.20
 -17  -3   0   41.80   27.90
  17   3   0   46.30   25.60
  17   3   0   27.30   22.20
  18  -4   0   86.59   29.80
 -18   4   0   95.39   49.99
  16  -4   0  415.16   35.80
  16  -4   0  436.66   38.40
 -16   4   0  515.05   51.39
 -16   4   0  472.75   40.40
  14  -4   0  146.69   26.30
  14  -4   0  159.18   15.70
  14  -4   0  171.88   18.50
 -14   4   0  204.58   31.70
 -14   4   0  162.08   25.40
  12  -4   0  832.72   38.20
  12  -4   0  816.62   39.70
  12  -4   0  839.12   37.30
  12  -4   0  841.22   35.30
 -12   4   0  840.52   46.80
 -12   4   0  886.51   32.70
 -12   4   0  867.61   43.80
  10  -4   0  872.61   37.00
  10  -4   0  926.11   38.50
  10  -4   0  842.62   34.40
  10  -4   0  886.71   36.10
 -10   4   0  857.41   35.70
 -10   4   0  841.02   40.80
 -10   4   0  893.71   32.50
 -10   4   0  840.12   44.80
 -10   4   0  857.51   36.70
   8  -4   0  510.55   23.50
   8  -4   0  534.35   25.10
   8  -4   0  519.15   21.50
   8  -4   0  498.75   22.90
   8  -4   0  551.04   25.40
  -8   4   0  510.65   30.00
  -8   4   0  525.25   24.00
  -8   4   0  589.24   23.00
  -8   4   0  532.35   27.10
   6  -4   0 4720.53  168.18
   6  -4   0 4558.44  166.28
   6  -4   0 5086.99  170.18
   6  -4   0 4725.23  165.38
   6  -4   0 4653.43  166.88
   6  -4   0 5093.89  167.28
   6  -4   0 4725.03  164.28
  -6   4   0 5068.19  167.28
  -6   4   0 5084.79  167.18
  -6   4   0 4384.86  171.88
  -6   4   0 4695.93  169.18
  -6   4   0 4942.51  165.68
  -6   4   0 4753.52  166.58
  -6   4   0 4831.12  167.78
  -6   4   0 4889.31  167.88
   4  -4   0 2236.08   76.59
   4  -4   0 2200.88   74.79
   4  -4   0 2113.89   72.99
   4  -4   0 2046.70   75.29
   4  -4   0 2144.89   73.99
   4  -4   0 2010.00   74.29
  -4   4   0 2106.69   76.09
  -4   4   0 2053.29   73.89
  -4   4   0 2085.19   72.89
  -4   4   0 2115.19   75.29
  -4   4   0 2172.88   75.19
  -4   4   0 1935.61   78.39
  -4   4   0 2150.88   74.39
  -4   4   0 2174.58   74.39
   2  -4   0 8628.14  293.37
   2  -4   0 8309.67  293.07
   2  -4   0 9017.70  293.27
   2  -4   0 7736.43  293.97
  -2   4   0 9415.16  293.17
  -2   4   0 9244.67  293.47
  -2   4   0 8345.26  294.27
  -2   4   0 8618.44  292.67
  -2   4   0 7546.54  293.27
  -2   4   0 9215.58  293.17
  -2   4   0 9031.40  293.27
  -2   4   0 7843.22  293.97
  -2   4   0 8823.92  293.87
   0  -4   0  347.97   13.50
   0  -4   0  338.67   14.10
   0  -4   0  357.66   13.70
   0  -4   0  343.57   13.70
   0  -4   0  341.87   13.40
   0  -4   0  351.26   13.70
   0  -4   0  335.67   13.50
   0   4   0  353.06   13.40
   0   4   0  338.27   13.50
   0   4   0  345.67   13.80
   0   4   0  354.16   13.70
   0   4   0  347.07   14.10
   0   4   0  372.46   13.70
   0   4   0  319.67   14.30
  -2  -4   0 9151.08  315.67
  -2  -4   0 9308.87  316.27
  -2  -4   0 9843.12  316.97
  -2  -4   0 8741.33  316.37
  -2  -4   0 9434.96  315.87
   2   4   0 9221.98  316.47
   2   4   0 9754.42  315.77
   2   4   0 9096.19  316.67
   2   4   0 8111.79  316.97
   2   4   0 9415.66  315.87
   2   4   0 9220.08  315.87
   2   4   0 9999.00  316.57
  -4  -4   0 2114.49   74.89
  -4  -4   0 2047.70   74.89
  -4  -4   0 2200.38   75.59
  -4  -4   0 2084.59   72.89
  -4  -4   0 2121.29   74.29
  -4  -4   0 2137.29   74.59
  -4  -4   0 2055.09   74.69
   4   4   0 2216.08   75.09
   4   4   0 2195.18   75.59
   4   4   0 2092.89   75.89
   4   4   0 2187.68   74.79
   4   4   0 2099.29   75.39
   4   4   0 2041.40   73.99
   4   4   0 2085.69   74.89
  -6  -4   0 5125.99  170.98
  -6  -4   0 4793.42  170.78
  -6  -4   0 4796.62  169.78
  -6  -4   0 5016.30  172.18
   6   4   0 4845.92  172.28
   6   4   0 4728.43  171.58
   6   4   0 5267.77  172.58
   6   4   0 5099.89  170.98
   6   4   0 4706.33  167.88
   6   4   0 4987.10  172.38
  -8  -4   0  492.75   25.30
  -8  -4   0  518.25   24.20
  -8  -4   0  543.35   23.70
  -8  -4   0  535.15   22.90
   8   4   0  554.54   26.10
   8   4   0  556.14   19.30
   8   4   0  550.54   23.10
   8   4   0  491.25   25.00
 -10  -4   0  848.72   36.60
 -10  -4   0  867.11   35.60
 -10  -4   0  843.42   38.20
  10   4   0  891.41   38.10
  10   4   0  821.82   37.00
  10   4   0  855.61   34.10
 -12  -4   0  880.01   39.70
 -12  -4   0  863.31   37.10
 -12  -4   0  858.01   41.30
  12   4   0  863.81   38.90
  12   4   0  871.41   40.20
  12   4   0  820.12   40.90
 -14  -4   0  256.67   29.10
 -14  -4   0  178.68   26.50
 -14  -4   0  179.08   17.40
  14   4   0  165.98   21.00
  14   4   0  198.38   21.50
  14   4   0  213.58   20.50
 -16  -4   0  513.95   35.50
 -16  -4   0  535.55   44.00
 -16  -4   0  486.05   44.60
  16   4   0  456.55   44.00
  16   4   0  501.15   41.10
  16   4   0  475.65   39.10
  16   4   0  438.06   42.90
  18   4   0   32.50   31.70
  18   4   0   71.49   29.90
  17  -5   0   15.50   24.70
  17  -5   0   42.70   23.20
 -17   5   0   31.20   41.20
 -17   5   0   78.29   30.60
  15  -5   0    8.20   16.90
  15  -5   0    9.70   16.90
 -15   5   0   25.20   21.10
 -15   5   0   12.20   28.10
  13  -5   0  249.78   24.20
  13  -5   0  246.68   22.00
  13  -5   0  211.08   20.30
 -13   5   0  253.97   32.40
 -13   5   0  280.17   19.00
 -13   5   0  233.18   25.90
  11  -5   0   90.49   12.10
  11  -5   0   61.29   10.30
  11  -5   0   83.09    9.10
  11  -5   0   51.09   11.70
 -11   5   0   58.59   11.10
 -11   5   0   61.39    6.30
 -11   5   0   60.29   18.50
 -11   5   0   60.89   15.10
 -11   5   0   78.79   11.80
   9  -5   0  245.08   18.60
   9  -5   0  246.18   18.10
   9  -5   0  261.27   16.70
   9  -5   0  232.48   14.80
  -9   5   0  245.68   20.90
  -9   5   0  212.18   15.00
  -9   5   0  229.28   24.60
  -9   5   0  260.47   16.40
   7  -5   0  216.48   12.40
   7  -5   0  199.78   13.40
   7  -5   0  229.28   14.20
   7  -5   0  213.18   14.80
   7  -5   0  228.28    9.30
  -7   5   0  221.88   10.10
  -7   5   0  228.08   14.10
  -7   5   0  204.08   16.30
  -7   5   0  213.18   19.60
  -7   5   0  217.48   12.00
  -7   5   0  226.68   12.80
   5  -5   0  260.97   13.80
   5  -5   0  288.57   12.00
   5  -5   0  320.77   14.00
   5  -5   0  279.07   16.50
   5  -5   0  285.17   15.50
   5  -5   0  294.67   14.00
  -5   5   0  259.87   17.40
  -5   5   0  297.87   14.80
  -5   5   0  305.27   14.20
  -5   5   0  267.37   13.00
  -5   5   0  291.17   13.90
  -5   5   0  272.87   19.50
  -5   5   0  294.07   11.80
  -5   5   0  304.87   12.60
  -5   5   0  286.17   15.30
   3  -5   0 1290.67   48.80
   3  -5   0 1307.97   47.70
   3  -5   0 1359.56   47.30
   3  -5   0 1376.36   47.50
  -3   5   0 1374.96   47.80
  -3   5   0 1320.37   45.90
  -3   5   0 1202.48   51.19
  -3   5   0 1300.57   47.30
  -3   5   0 1327.57   48.40
  -3   5   0 1366.36   46.70
  -3   5   0 1298.27   48.70
  -3   5   0 1361.76   46.80
  -3   5   0 1291.67   49.10
  -3   5   0 1328.47   47.30
  -3   5   0 1359.06   46.90
  -3   5   0 1342.07   47.50
   1  -5   0   33.50    3.30
   1  -5   0   22.00    3.20
   1  -5   0   28.80    3.80
   1  -5   0   25.40    2.90
   1  -5   0   31.20    3.50
   1  -5   0   24.80    3.30
   1  -5   0   21.70    3.30
  -1   5   0   27.70    3.60
  -1   5   0   25.10    3.70
  -1   5   0   25.70    3.60
  -1   5   0   35.40    3.50
  -1   5   0   29.30    3.30
  -1   5   0   25.20    3.10
  -1   5   0   25.90    3.00
  -1  -5   0   30.20    3.50
  -1  -5   0   26.70    3.30
  -1  -5   0   29.50    3.90
  -1  -5   0   25.40    3.00
   1   5   0   34.20    3.60
   1   5   0   22.50    2.90
   1   5   0   25.30    4.00
   1   5   0   23.80    3.40
   1   5   0   28.90    3.60
   1   5   0   30.10    3.40
   1   5   0   37.20    4.10
   1   5   0   28.60    3.50
   1   5   0   17.80    3.40
  -3  -5   0 1336.27   47.10
  -3  -5   0 1305.87   47.30
  -3  -5   0 1333.37   48.20
  -3  -5   0 1365.46   48.90
  -3  -5   0 1316.37   48.60
  -3  -5   0 1322.17   48.10
   3   5   0 1350.46   48.90
   3   5   0 1296.77   48.60
   3   5   0 1288.37   49.20
   3   5   0 1399.76   48.30
   3   5   0 1330.67   46.50
   3   5   0 1377.66   47.70
   3   5   0 1316.07   47.40
  -5  -5   0  277.97   14.10
  -5  -5   0  281.57   15.00
  -5  -5   0  294.87   12.90
  -5  -5   0  273.37   15.10
  -5  -5   0  285.07   11.10
  -5  -5   0  273.67   15.20
  -5  -5   0  293.97   13.50
  -5  -5   0  279.97   14.20
   5   5   0  325.77   15.20
   5   5   0  293.47   14.20
   5   5   0  280.67   13.90
   5   5   0  300.47   10.40
   5   5   0  307.87   15.50
   5   5   0  295.27   10.30
   5   5   0  269.17   15.00
   5   5   0  273.77   13.00
   5   5   0  279.37   16.20
  -7  -5   0  206.18   14.30
  -7  -5   0  210.08   12.90
  -7  -5   0  241.38   13.90
  -7  -5   0  215.68   10.80
   7   5   0  221.68   16.10
   7   5   0  220.68   13.20
   7   5   0  216.08   14.70
   7   5   0  208.58   15.10
  -9  -5   0  270.17   18.40
  -9  -5   0  258.77   14.00
  -9  -5   0  242.98   15.70
  -9  -5   0  221.78   17.20
   9   5   0  250.47   15.80
   9   5   0  239.98   17.80
   9   5   0  245.78   18.10
 -11  -5   0   98.39   12.80
 -11  -5   0   69.69   14.20
 -11  -5   0   64.09   10.20
  11   5   0   60.29   12.70
  11   5   0   66.49   13.10
 -13  -5   0  248.28   27.00
 -13  -5   0  234.58   21.30
 -13  -5   0  246.38   24.40
  13   5   0  214.48   21.60
  13   5   0  232.38   22.90
  13   5   0  213.78   21.80
 -15  -5   0   20.40   15.90
 -15  -5   0   -5.20   20.40
 -15  -5   0   21.30   19.80
  15   5   0   -1.20   17.30
  15   5   0   -7.70   19.10
  15   5   0   -9.80   18.30
  15   5   0   -3.10   21.10
 -17  -5   0   48.70   26.20
 -17  -5   0  -10.30   30.80
  17   5   0   -7.80   26.20
  17   5   0   57.29   24.90
  17   5   0   74.79   24.70
  16  -6   0   34.90   20.50
  16  -6   0   58.89   22.90
 -16   6   0   52.19   35.50
 -16   6   0   76.79   26.60
  14  -6   0  242.38   21.90
  14  -6   0  203.88   22.10
 -14   6   0  225.08   27.80
 -14   6   0  341.47   39.90
  12  -6   0    1.70    9.80
  12  -6   0    9.40   11.50
  12  -6   0    5.60   12.00
 -12   6   0    2.60    5.00
 -12   6   0    8.90   15.90
 -12   6   0  -24.80   17.90
 -12   6   0   -5.60   10.80
  10  -6   0  481.95   24.20
  10  -6   0  494.55   27.80
  10  -6   0  488.45   25.10
 -10   6   0  487.35   24.70
 -10   6   0  464.25   23.40
 -10   6   0  501.85   20.00
 -10   6   0  494.55   30.70
 -10   6   0  469.15   34.90
   8  -6   0   17.50    2.80
   8  -6   0   16.50    6.40
   8  -6   0   13.50    6.70
   8  -6   0   17.10    7.70
   8  -6   0   26.20    8.40
  -8   6   0   12.30   12.80
  -8   6   0   10.30    6.90
  -8   6   0   13.00   11.00
  -8   6   0   16.30    5.90
  -8   6   0   15.20    4.10
   6  -6   0  376.26   19.80
   6  -6   0  365.86   17.40
   6  -6   0  343.07   21.10
   6  -6   0  368.86   17.00
   6  -6   0  345.77   17.40
   6  -6   0  359.76   14.60
  -6   6   0  344.97   15.90
  -6   6   0  365.86   17.60
  -6   6   0  299.07   22.80
  -6   6   0  366.76   15.40
  -6   6   0  345.67   14.40
  -6   6   0  329.47   20.20
   4  -6   0  876.91   34.00
   4  -6   0  867.01   35.40
   4  -6   0  897.41   33.10
   4  -6   0  762.62   34.20
  -4   6   0  928.41   32.80
  -4   6   0  912.91   33.70
  -4   6   0  908.71   35.00
  -4   6   0  913.51   31.00
  -4   6   0  853.11   39.30
  -4   6   0  916.01   33.50
  -4   6   0  929.81   35.50
  -4   6   0  923.01   32.50
  -4   6   0  921.61   32.70
  -4   6   0  924.31   34.10
  -4   6   0  887.21   35.90
  -4   6   0  903.91   31.10
  -4   6   0  871.41   33.30
   2  -6   0   57.59    5.30
   2  -6   0   71.59    5.30
   2  -6   0   67.39    5.90
   2  -6   0   78.29    6.00
   2  -6   0   63.29    6.90
  -2   6   0   74.59    6.10
  -2   6   0   61.29    6.70
  -2   6   0   65.69    5.40
  -2   6   0   94.59    7.90
  -2   6   0   70.19    6.00
  -2   6   0   73.79    6.20
  -2   6   0   72.69    5.90
  -2   6   0   68.29    7.00
  -2   6   0   69.29    6.10
  -2   6   0   81.79    9.30
   0  -6   0 3584.74  127.59
   0  -6   0 3495.45  128.39
   0  -6   0 3634.44  127.79
   0  -6   0 3619.44  127.49
   0  -6   0 3768.42  127.69
   0  -6   0 3557.24  127.79
   0  -6   0 3758.72  127.79
   0   6   0 3619.14  128.29
   0   6   0 3801.82  127.49
   0   6   0 3895.61  127.89
   0   6   0 3659.13  127.89
   0   6   0 3862.81  127.59
   0   6   0 3801.92  127.89
   0   6   0 3791.52  127.79
   0   6   0 3646.74  128.09
   0   6   0 3651.73  128.09
   0   6   0 3616.74  128.69
  -2  -6   0   70.19    5.20
  -2  -6   0   64.49    5.40
  -2  -6   0   75.29    7.00
  -2  -6   0   64.99    5.80
  -2  -6   0   66.79    6.70
  -2  -6   0   70.29    6.20
   2   6   0   74.49    7.00
   2   6   0   77.29    5.90
   2   6   0   67.79    5.40
   2   6   0   69.79    5.60
   2   6   0   56.59    5.40
   2   6   0   75.29    6.10
   2   6   0   66.39    7.10
   2   6   0   72.99    6.70
   2   6   0   78.99    6.80
   2   6   0   76.19    6.00
   2   6   0   63.29    3.40
   2   6   0   59.29    6.20
  -4  -6   0  903.01   32.50
  -4  -6   0  909.51   32.70
  -4  -6   0  922.41   35.10
  -4  -6   0  886.11   34.30
  -4  -6   0  867.21   34.00
  -4  -6   0  871.31   34.40
   4   6   0  905.41   31.50
   4   6   0  874.81   34.50
   4   6   0  875.11   32.70
   4   6   0  919.61   33.50
   4   6   0  871.01   33.80
   4   6   0  866.31   35.70
   4   6   0  781.02   35.90
   4   6   0  926.31   34.90
  -6  -6   0  376.36   15.80
  -6  -6   0  366.36   17.70
  -6  -6   0  359.86   12.80
  -6  -6   0  370.86   16.60
  -6  -6   0  327.37   17.80
  -6  -6   0  343.97   17.40
  -6  -6   0  342.47   19.50
   6   6   0  320.17   18.90
   6   6   0  351.76   19.10
   6   6   0  316.37   16.80
   6   6   0  352.16   18.40
   6   6   0  357.36   17.50
  -8  -6   0   15.40    6.60
  -8  -6   0    4.10    3.90
  -8  -6   0   26.90    8.00
  -8  -6   0    2.00    7.50
  -8  -6   0   15.90    8.50
   8   6   0    1.40    8.30
   8   6   0   18.80    8.50
 -10  -6   0  503.05   27.40
 -10  -6   0  512.25   21.80
 -10  -6   0  511.95   28.50
 -10  -6   0  495.05   25.40
  10   6   0  507.85   28.90
  10   6   0  457.65   27.10
 -12  -6   0    1.20   12.50
 -12  -6   0   -9.30   12.70
 -12  -6   0   18.80   11.30
 -12  -6   0   -6.40   10.10
  12   6   0  -22.60   10.90
  12   6   0    8.30   12.90
 -14  -6   0  239.98   21.40
 -14  -6   0  231.88   25.60
  14   6   0  301.77   28.50
  14   6   0  257.87   25.90
 -16  -6   0   55.89   23.70
 -16  -6   0   -9.60   27.00
 -16  -6   0   85.49   21.20
  16   6   0   76.69   24.30
  16   6   0   37.60   25.40
  16   6   0   68.29   28.90
  16   6   0   38.00   21.20
  17  -7   0   25.30   27.60
  17  -7   0  -18.70   26.00
 -17   7   0   30.70   44.50
 -17   7   0   31.80   39.40
  15  -7   0   26.50   18.40
  15  -7   0   55.29   20.30
 -15   7   0   60.79   33.00
 -15   7   0   61.89   26.50
  13  -7   0  224.68   19.60
  13  -7   0  202.18   21.70
 -13   7   0  230.98   33.20
  11  -7   0   -0.50    9.90
  11  -7   0   -4.60   11.20
  11  -7   0    0.80    9.50
 -11   7   0   24.40   18.60
 -11   7   0    1.90    9.30
 -11   7   0    5.80   15.40
   9  -7   0  313.97   20.80
   9  -7   0  319.07   22.40
   9  -7   0  322.87   18.80
   9  -7   0  334.97   20.20
  -9   7   0  296.47   29.00
  -9   7   0  317.27   18.60
  -9   7   0  332.77   14.90
  -9   7   0  320.57   17.90
  -9   7   0  328.27   25.50
   7  -7   0  117.39   10.30
   7  -7   0  122.39   12.40
   7  -7   0  124.29   13.40
   7  -7   0  112.69   11.20
   7  -7   0  114.19    7.70
  -7   7   0  122.99   15.10
  -7   7   0  139.09   19.60
  -7   7   0  124.19   10.30
  -7   7   0  119.39    9.80
  -7   7   0  127.59    8.50
   5  -7   0 1110.39   44.60
   5  -7   0 1167.68   41.50
   5  -7   0 1140.39   43.00
   5  -7   0 1077.19   42.20
  -5   7   0 1134.89   41.70
  -5   7   0 1178.38   41.00
  -5   7   0 1086.89   41.90
  -5   7   0 1193.58   42.50
  -5   7   0 1032.20   48.50
  -5   7   0 1165.38   41.10
  -5   7   0 1098.29   40.60
  -5   7   0 1103.79   45.40
   3  -7   0  351.16   16.30
   3  -7   0  344.07   14.70
   3  -7   0  358.56   15.80
   3  -7   0  320.77   15.50
   3  -7   0  335.67   17.30
  -3   7   0  337.77   17.40
  -3   7   0  348.97   15.60
  -3   7   0  360.46   15.60
  -3   7   0  365.16   15.60
  -3   7   0  372.66   16.90
  -3   7   0  350.16   15.90
  -3   7   0  368.26   15.00
  -3   7   0  349.67   15.40
   1  -7   0   13.00    3.50
   1  -7   0   13.30    4.30
   1  -7   0   13.50    3.80
   1  -7   0   17.60    3.20
   1  -7   0   15.40    3.70
   1  -7   0    8.10    3.60
   1  -7   0   14.40    3.50
  -1   7   0   12.70    4.60
  -1   7   0   21.00    4.30
  -1   7   0   17.00    3.50
  -1   7   0   18.70    4.40
  -1   7   0   13.10    4.30
  -1   7   0   15.90    3.90
  -1   7   0   16.90    5.40
  -1   7   0   17.40    4.90
  -1   7   0   19.50    3.60
  -1  -7   0    7.70    4.90
  -1  -7   0   17.00    3.50
  -1  -7   0   16.50    3.20
   1   7   0   12.10    4.30
   1   7   0    9.30    3.80
   1   7   0   13.10    4.10
   1   7   0   13.80    3.50
   1   7   0   11.50    4.20
   1   7   0   18.70    3.50
   1   7   0   18.20    3.70
   1   7   0   14.60    3.60
   1   7   0   21.60    4.40
   1   7   0   10.80    3.80
  -3  -7   0  343.97   14.80
  -3  -7   0  365.56   15.10
  -3  -7   0  357.56   17.10
  -3  -7   0  351.16   17.30
  -3  -7   0  328.17   16.30
  -3  -7   0  313.57   17.30
   3   7   0  349.17   15.30
   3   7   0  360.46   16.50
   3   7   0  371.66   17.30
   3   7   0  343.87   16.30
   3   7   0  363.66   15.40
   3   7   0  337.07   18.60
   3   7   0  389.86   15.00
  -5  -7   0 1074.59   43.40
  -5  -7   0 1144.49   41.10
  -5  -7   0 1112.49   42.70
  -5  -7   0 1131.89   43.50
  -5  -7   0 1002.80   42.10
  -5  -7   0 1137.69   40.50
   5   7   0 1069.19   44.60
   5   7   0 1156.78   42.60
   5   7   0 1123.29   43.80
   5   7   0 1081.79   43.80
   5   7   0 1118.89   43.20
   5   7   0 1107.39   41.00
   5   7   0 1169.38   39.00
  -7  -7   0  133.49    9.50
  -7  -7   0  118.59   11.20
  -7  -7   0  124.89   12.30
  -7  -7   0  130.49   11.10
  -7  -7   0  128.39   12.70
   7   7   0  129.09   12.20
   7   7   0  115.09   12.90
   7   7   0  119.19   12.30
  -9  -7   0  341.77   19.90
  -9  -7   0  318.87   20.50
  -9  -7   0  332.47   19.70
  -9  -7   0  322.87   13.30
  -9  -7   0  309.67   21.70
  -9  -7   0  309.47   17.60
   9   7   0  307.07   21.60
   9   7   0  342.57   23.40
 -11  -7   0   10.70    9.90
 -11  -7   0    5.10   11.80
 -11  -7   0   13.90    6.10
 -11  -7   0    2.10    8.80
 -11  -7   0   -0.90   11.80
  11   7   0    4.60   11.80
  11   7   0    5.60   13.50
 -13  -7   0  209.88   22.90
 -13  -7   0  194.78   18.80
 -13  -7   0  153.48   17.10
 -13  -7   0  176.68   22.80
  13   7   0  189.98   21.60
  13   7   0  167.78   32.00
 -15  -7   0   76.09   25.00
 -15  -7   0   57.59   20.90
 -15  -7   0   45.60   18.40
  15   7   0   28.50   19.40
  15   7   0   41.60   21.60
  15   7   0   57.09   22.50
  15   7   0   33.10   24.90
 -17  -7   0    7.10   44.20
 -17  -7   0   28.60   33.80
  17   7   0   71.19   35.10
  17   7   0  -20.50   29.00
  17   7   0   -3.90   34.30
  17   7   0   -5.50   26.40
  16  -8   0  223.88   29.40
  16  -8   0  214.38   28.10
 -16   8   0  261.37   36.50
 -16   8   0  297.57   45.10
  14  -8   0   93.39   20.00
  14  -8   0  101.09   19.40
 -14   8   0   62.09   24.70
 -14   8   0  113.39   33.10
  12  -8   0  294.77   24.30
  12  -8   0  309.67   26.40
  12  -8   0  302.67   30.00
 -12   8   0  308.77   36.20
 -12   8   0  328.37   24.30
 -12   8   0  328.57   30.90
  10  -8   0  443.26   24.30
  10  -8   0  450.45   29.20
  10  -8   0  454.55   25.90
 -10   8   0  448.56   31.60
 -10   8   0  441.36   23.80
 -10   8   0  464.85   37.30
   8  -8   0 1039.40   40.80
   8  -8   0 1012.10   44.10
   8  -8   0 1030.50   41.70
   8  -8   0 1055.69   37.10
   8  -8   0 1095.19   42.10
  -8   8   0  977.00   45.90
  -8   8   0  904.11   41.40
  -8   8   0 1049.49   38.80
  -8   8   0  966.30   49.30
  -8   8   0 1010.60   37.50
   6  -8   0  576.84   24.80
   6  -8   0  557.84   27.20
   6  -8   0  564.94   22.90
   6  -8   0  548.05   25.00
  -6   8   0  586.74   23.10
  -6   8   0  549.05   23.40
  -6   8   0  587.54   22.60
  -6   8   0  572.14   28.90
  -6   8   0  509.45   31.40
   4  -8   0 1456.95   55.49
   4  -8   0 1474.95   53.09
   4  -8   0 1348.97   53.39
   4  -8   0 1421.96   53.19
  -4   8   0 1484.75   52.19
  -4   8   0 1372.96   58.79
  -4   8   0 1403.76   52.59
  -4   8   0 1608.54   57.09
  -4   8   0 1438.96   52.99
  -4   8   0 1410.36   50.69
  -4   8   0 1527.95   52.69
  -4   8   0 1410.16   55.79
  -4   8   0 1509.75   52.19
  -4   8   0 1394.66   52.89
   2  -8   0  815.72   32.20
   2  -8   0  804.12   32.80
   2  -8   0  844.22   31.60
   2  -8   0  826.82   32.20
   2  -8   0  821.12   33.30
  -2   8   0  857.71   32.10
  -2   8   0  808.02   33.30
  -2   8   0  855.01   31.70
  -2   8   0  828.72   31.70
  -2   8   0  843.12   33.10
  -2   8   0  827.02   35.40
  -2   8   0  817.52   32.20
  -2   8   0  828.52   32.00
  -2   8   0  811.02   33.50
  -2   8   0  882.71   32.40
   0  -8   0 3446.76  123.59
   0  -8   0 3498.35  123.49
   0  -8   0 3439.96  124.39
   0  -8   0 3493.25  123.19
   0  -8   0 3451.05  123.59
   0   8   0 3678.43  123.69
   0   8   0 3422.36  123.59
   0   8   0 3513.65  124.09
   0   8   0 3558.54  124.19
   0   8   0 3535.85  124.19
   0   8   0 3676.33  123.19
   0   8   0 3590.64  123.49
   0   8   0 3516.15  123.99
   0   8   0 3647.54  123.29
   0   8   0 3599.84  123.69
  -2  -8   0  765.72   31.60
  -2  -8   0  799.52   32.20
  -2  -8   0  820.82   33.30
  -2  -8   0  801.52   30.90
   2   8   0  803.02   31.40
   2   8   0  810.42   29.40
   2   8   0  830.42   31.90
   2   8   0  810.42   31.30
   2   8   0  807.32   34.20
   2   8   0  889.11   33.30
   2   8   0  867.91   31.70
   2   8   0  821.52   32.10
   2   8   0  807.02   33.30
   2   8   0  807.92   32.20
   2   8   0  861.81   30.80
   2   8   0  835.02   31.50
  -4  -8   0 1443.76   51.99
  -4  -8   0 1368.86   53.69
  -4  -8   0 1554.04   52.49
  -4  -8   0 1495.55   54.99
  -4  -8   0 1395.86   53.49
  -4  -8   0 1424.66   54.59
   4   8   0 1485.95   52.79
   4   8   0 1431.56   52.19
   4   8   0 1380.56   55.79
   4   8   0 1412.16   54.79
   4   8   0 1493.25   51.49
   4   8   0 1432.76   54.69
  -6  -8   0  507.35   25.50
  -6  -8   0  576.64   25.70
  -6  -8   0  572.74   22.40
  -6  -8   0  556.74   23.30
  -6  -8   0  547.75   25.40
   6   8   0  561.24   26.80
   6   8   0  559.54   27.50
   6   8   0  520.85   22.70
   6   8   0  584.44   25.70
  -8  -8   0 1039.60   38.70
  -8  -8   0  988.40   41.30
  -8  -8   0  987.40   42.30
  -8  -8   0 1079.29   40.50
  -8  -8   0 1022.00   41.70
   8   8   0  990.50   43.30
   8   8   0 1022.50   45.00
 -10  -8   0  429.06   27.40
 -10  -8   0  474.65   26.00
 -10  -8   0  447.16   22.60
 -10  -8   0  487.35   26.70
  10   8   0  442.56   28.30
  10   8   0  474.95   30.20
 -12  -8   0  278.67   22.20
 -12  -8   0  292.17   26.50
 -12  -8   0  316.37   27.80
 -12  -8   0  321.27   25.10
  12   8   0  293.57   29.50
  12   8   0  316.57   28.10
 -14  -8   0   66.49   20.40
 -14  -8   0   88.09   23.00
 -14  -8   0   75.19   17.80
  14   8   0   94.49   22.00
  14   8   0   87.29   21.90
 -16  -8   0  137.29   27.60
 -16  -8   0  144.39   25.00
 -16  -8   0  236.38   35.10
  16   8   0  164.38   29.40
  16   8   0  169.48   31.60
  16   8   0  199.88   27.00
  16   8   0  217.38   35.50
  15  -9   0  146.69   25.20
  15  -9   0  127.29   21.90
 -15   9   0  120.29   29.00
 -15   9   0   85.39   36.30
  13  -9   0  121.69   19.80
  13  -9   0  145.89   19.40
 -13   9   0  136.49   34.90
 -13   9   0  172.28   27.80
  11  -9   0   53.39   15.90
  11  -9   0   65.09   14.10
  11  -9   0   72.49   13.00
 -11   9   0   32.60   11.70
 -11   9   0   67.69   23.90
 -11   9   0   53.49   18.60
   9  -9   0  622.74   30.70
   9  -9   0  623.74   28.80
   9  -9   0  605.24   32.50
  -9   9   0  604.54   24.50
  -9   9   0  617.64   27.90
  -9   9   0  630.94   41.00
  -9   9   0  569.44   26.40
  -9   9   0  564.14   35.10
   7  -9   0  188.88   11.20
   7  -9   0  159.58   15.10
   7  -9   0  159.68   14.20
   7  -9   0  177.48   16.70
  -7   9   0  152.48   11.70
  -7   9   0  210.18   23.30
  -7   9   0  158.98   11.40
  -7   9   0  149.19   17.20
  -7   9   0  156.58   12.10
   5  -9   0  807.02   30.70
   5  -9   0  718.13   30.80
   5  -9   0  762.52   33.80
   5  -9   0  697.33   31.10
  -5   9   0  782.22   29.60
  -5   9   0  725.73   34.40
  -5   9   0  762.72   29.30
  -5   9   0  742.03   37.30
  -5   9   0  753.42   26.80
  -5   9   0  731.23   29.70
  -5   9   0  767.62   26.60
  -5   9   0  742.63   29.60
   3  -9   0   90.49    8.70
   3  -9   0  112.19   10.90
   3  -9   0   92.59    9.40
   3  -9   0   91.99    9.10
   3  -9   0   71.09    8.90
  -3   9   0  101.89    9.80
  -3   9   0   94.79    8.70
  -3   9   0  104.49   14.50
  -3   9   0   86.69   10.70
  -3   9   0  113.99   10.00
  -3   9   0   91.19    8.70
  -3   9   0   94.69    8.90
   1  -9   0  789.32   31.70
   1  -9   0  748.43   30.30
   1  -9   0  775.72   30.30
   1  -9   0  724.43   29.90
   1  -9   0  756.52   30.50
   1  -9   0  775.12   31.30
  -1   9   0  754.12   30.20
  -1   9   0  799.42   31.10
  -1   9   0  718.53   31.00
  -1   9   0  774.32   31.60
  -1   9   0  772.32   31.10
  -1   9   0  704.43   29.80
  -1   9   0  806.62   32.20
  -1   9   0  778.12   29.90
  -1   9   0  736.83   29.90
  -1  -9   0  735.63   30.60
  -1  -9   0  756.22   31.00
  -1  -9   0  780.52   32.50
  -1  -9   0  799.12   30.40
   1   9   0  790.82   30.40
   1   9   0  749.13   30.20
   1   9   0  743.83   31.00
   1   9   0  809.72   34.00
   1   9   0  784.12   29.60
   1   9   0  772.02   30.70
   1   9   0  788.62   31.00
   1   9   0  776.62   30.50
   1   9   0  783.82   31.20
   1   9   0  734.23   31.90
  -3  -9   0   94.59   10.30
  -3  -9   0   78.09    7.40
  -3  -9   0   81.49    8.70
  -3  -9   0   99.49    9.50
   3   9   0   86.49    8.60
   3   9   0   77.99    8.00
   3   9   0   77.29   10.40
   3   9   0   92.09   10.10
   3   9   0   92.79    8.90
   3   9   0   99.99    8.80
   3   9   0   76.59    9.40
   3   9   0   67.89    9.70
  -5  -9   0  739.63   32.30
  -5  -9   0  737.43   31.30
  -5  -9   0  751.62   28.60
  -5  -9   0  729.13   31.30
  -5  -9   0  790.02   29.50
   5   9   0  750.32   29.10
   5   9   0  792.32   33.10
   5   9   0  606.14   30.20
   5   9   0  692.43   33.60
   5   9   0  784.62   31.00
  -7  -9   0  195.68   14.10
  -7  -9   0  159.38   10.30
  -7  -9   0  145.49   15.10
  -7  -9   0  164.28   15.50
   7   9   0  158.58   16.30
   7   9   0  194.18   18.60
   7   9   0  156.08   15.20
  -9  -9   0  634.54   25.00
  -9  -9   0  608.24   27.50
  -9  -9   0  539.45   30.40
  -9  -9   0  564.24   29.70
   9   9   0  573.84   32.40
   9   9   0  571.84   31.40
 -11  -9   0   61.19   14.80
 -11  -9   0   44.70   12.90
 -11  -9   0   47.50   10.40
 -11  -9   0   39.20   14.70
  11   9   0   65.49   15.50
  11   9   0   50.29   17.00
 -13  -9   0   77.09   31.30
 -13  -9   0  127.99   22.50
 -13  -9   0  136.99   21.70
  13   9   0  117.39   22.90
  13   9   0  129.59   21.10
 -15  -9   0   83.59   24.50
 -15  -9   0   76.29   21.50
  15   9   0  156.78   25.70
  15   9   0  121.59   23.80
  15   9   0  126.99   26.60
  15   9   0  145.99   31.30
  16 -10   0  351.56   34.70
 -16  10   0  353.56   49.80
  14 -10   0   43.20   20.60
  14 -10   0   17.70   18.40
 -14  10   0   15.20   27.60
 -14  10   0  -14.10   31.10
  12 -10   0  355.36   28.60
  12 -10   0  401.16   31.00
 -12  10   0  402.36   42.40
  10 -10   0   16.20   10.50
  10 -10   0   21.40   14.20
  10 -10   0   -1.50   10.40
 -10  10   0  -15.80    9.60
 -10  10   0   11.40   20.30
 -10  10   0   -4.30   16.80
   8 -10   0  423.56   27.60
   8 -10   0  400.46   23.00
   8 -10   0  383.86   23.20
  -8  10   0  403.46   29.30
  -8  10   0  425.16   19.60
  -8  10   0  425.36   32.60
  -8  10   0  443.16   20.40
   6 -10   0  366.36   23.00
   6 -10   0  432.06   21.70
   6 -10   0  379.96   20.70
   6 -10   0  388.06   19.50
  -6  10   0  287.27   27.50
  -6  10   0  400.16   18.50
  -6  10   0  382.96   18.80
  -6  10   0  393.56   18.50
  -6  10   0  345.97   25.20
  -6  10   0  377.06   18.20
   4 -10   0  282.57   16.90
   4 -10   0  284.37   16.40
   4 -10   0  267.87   17.90
   4 -10   0  262.47   16.00
  -4  10   0  280.87   22.70
  -4  10   0  280.87   12.80
  -4  10   0  266.97   15.10
  -4  10   0  287.17   14.80
  -4  10   0  257.57   19.30
  -4  10   0  289.47   15.70
   2 -10   0  988.20   39.30
   2 -10   0 1054.69   41.10
   2 -10   0  964.40   39.20
   2 -10   0 1081.69   40.60
   2 -10   0 1004.90   39.00
   2 -10   0 1030.10   38.90
  -2  10   0  985.50   39.40
  -2  10   0  977.40   38.70
  -2  10   0  974.60   40.30
  -2  10   0 1013.20   42.60
  -2  10   0  965.90   40.30
  -2  10   0  992.80   38.70
   0 -10   0  214.28   13.40
   0 -10   0  207.18   13.20
   0 -10   0  210.78   13.40
   0 -10   0  202.08   13.60
   0 -10   0  224.48   15.40
   0  10   0  191.28   12.70
   0  10   0  196.18   15.00
   0  10   0  212.78   13.90
   0  10   0  214.18   13.80
   0  10   0  198.08   16.00
   0  10   0  187.18   14.90
  -2 -10   0 1047.70   40.00
  -2 -10   0  980.90   40.60
  -2 -10   0  905.81   39.40
  -2 -10   0 1019.20   39.10
   2  10   0 1016.70   39.40
   2  10   0 1037.10   39.00
   2  10   0 1025.80   38.80
   2  10   0 1030.30   37.60
   2  10   0  982.70   38.30
   2  10   0  961.50   40.60
   2  10   0  973.30   41.70
   2  10   0  996.10   35.90
  -4 -10   0  282.57   16.80
  -4 -10   0  283.47   18.90
  -4 -10   0  285.07   14.10
  -4 -10   0  265.47   16.50
   4  10   0  289.47   15.00
   4  10   0  257.27   19.00
   4  10   0  264.77   19.90
   4  10   0  284.77   15.60
   4  10   0  315.57   15.10
  -6 -10   0  367.96   16.60
  -6 -10   0  359.16   20.70
  -6 -10   0  375.56   19.10
  -6 -10   0  390.76   22.20
  -6 -10   0  367.76   21.10
   6  10   0  368.26   14.70
   6  10   0  377.56   17.50
   6  10   0  362.56   23.40
   6  10   0  352.76   22.60
   6  10   0  380.26   21.40
  -8 -10   0  417.76   25.20
  -8 -10   0  492.35   22.40
  -8 -10   0  441.96   19.40
  -8 -10   0  396.46   24.90
   8  10   0  451.35   29.60
   8  10   0  390.76   26.70
 -10 -10   0    1.10    6.40
 -10 -10   0   -2.80   11.60
 -10 -10   0   21.60   12.70
  10  10   0    2.30   14.40
  10  10   0   11.10   13.30
 -12 -10   0  315.97   30.40
  12  10   0  349.27   35.90
  12  10   0  310.77   27.20
 -14 -10   0  -10.50   18.40
 -14 -10   0  -31.80   19.20
  14  10   0   22.80   21.20
  14  10   0  -15.80   22.20
 -16 -10   0  322.27   32.70
  16  10   0  307.07   34.40
  16  10   0  329.97   39.80
  16  10   0  360.46   43.90
  15 -11   0   47.60   26.10
  15 -11   0   33.20   23.20
 -15  11   0   49.50   38.50
 -15  11   0    6.00   31.70
  13 -11   0  -15.70   17.50
  13 -11   0   17.10   18.50
 -13  11   0    4.70   26.30
 -13  11   0   57.69   32.90
  11 -11   0  120.59   18.40
  11 -11   0  110.19   16.90
 -11  11   0  115.79   24.20
 -11  11   0  128.79   31.30
   9 -11   0    8.10   10.80
   9 -11   0   36.80   12.90
   9 -11   0   -2.80   13.60
  -9  11   0    1.40   10.00
  -9  11   0    6.10   21.30
  -9  11   0    0.80   16.60
   7 -11   0   21.10   10.20
   7 -11   0   30.60   12.40
   7 -11   0   43.10    9.60
   7 -11   0   39.10    8.10
  -7  11   0   41.60    8.50
  -7  11   0   32.40    7.50
  -7  11   0   36.40   18.20
  -7  11   0   38.70    8.20
  -7  11   0   43.30   14.70
   5 -11   0    7.20    8.00
   5 -11   0   -6.00    7.40
   5 -11   0   -1.30    8.60
   5 -11   0    0.90    7.60
  -5  11   0   20.00   14.40
  -5  11   0    0.50   10.70
  -5  11   0   10.30    6.60
  -5  11   0   -3.50    3.80
  -5  11   0    2.80    3.60
  -5  11   0    0.00    6.20
   3 -11   0    7.80    6.20
   3 -11   0    3.90    7.30
   3 -11   0   -5.20    6.60
   3 -11   0    1.60    6.50
  -3  11   0   -4.20    9.30
  -3  11   0    5.60    6.40
  -3  11   0   -7.50    7.50
  -3  11   0    2.20   11.30
   1 -11   0    7.30    6.50
   1 -11   0   11.00    7.00
   1 -11   0   12.70    7.40
   1 -11   0    0.00    5.70
  -1  11   0    8.50    8.00
  -1  11   0   13.40    7.30
  -1  11   0   -1.40    6.90
  -1  11   0   14.10    8.80
  -1 -11   0   19.00    6.60
  -1 -11   0    6.90    6.20
  -1 -11   0   -0.90    7.50
  -1 -11   0    8.10    6.20
   1  11   0    7.10    6.60
   1  11   0   17.80    8.50
   1  11   0    4.40    7.20
   1  11   0    7.20    8.00
   1  11   0    5.20    6.60
   1  11   0    8.80    5.30
  -3 -11   0   15.60    5.80
  -3 -11   0   -9.20    7.40
  -3 -11   0   -2.60    6.70
  -3 -11   0    7.10    6.60
   3  11   0   -0.50    6.10
   3  11   0    7.90    6.40
   3  11   0   -5.10    6.60
   3  11   0    1.20    5.90
   3  11   0   11.80    9.40
   3  11   0   -2.70    8.10
  -5 -11   0   -0.20    8.00
  -5 -11   0    1.00    4.30
  -5 -11   0    1.40    7.80
  -5 -11   0    2.00    8.60
   5  11   0   -2.10    9.00
   5  11   0    4.00    5.20
   5  11   0  -12.50    9.80
   5  11   0   18.70    8.30
   5  11   0    2.60    5.90
  -7 -11   0   35.30   10.30
  -7 -11   0   64.79   10.20
  -7 -11   0   43.30   10.40
  -7 -11   0   33.40    6.00
   7  11   0   28.60   11.80
   7  11   0   39.90   12.60
  -9 -11   0    6.70   11.70
  -9 -11   0   13.30   11.50
  -9 -11   0    9.50    6.10
   9  11   0   -5.20   11.90
   9  11   0   24.30   15.00
  11  11   0   94.89   20.80
 -13 -11   0  -11.10   18.00
 -13 -11   0   23.80   17.60
  13  11   0    9.00   19.40
  13  11   0   26.70   19.90
 -15 -11   0    6.60   24.00
 -15 -11   0  -13.70   25.70
  15  11   0   34.30   33.70
  15  11   0  -34.30   25.30
  15  11   0   21.70   26.20
  14 -12   0  318.27   30.90
  14 -12   0  194.78   26.90
 -14  12   0  188.18   43.50
 -14  12   0  194.98   35.30
  12 -12   0   51.19   18.50
  12 -12   0   53.29   18.70
 -12  12   0   57.19   33.20
 -12  12   0   61.29   27.70
  10 -12   0  331.27   28.20
  10 -12   0  362.06   26.60
 -10  12   0  332.27   31.70
 -10  12   0  204.78   42.30
   8 -12   0   58.19   10.00
   8 -12   0   44.60   11.70
   8 -12   0   50.59   12.50
  -8  12   0   49.50   18.00
  -8  12   0   68.69   22.70
   6 -12   0  520.45   24.80
   6 -12   0  536.85   27.20
   6 -12   0  497.15   25.60
  -6  12   0  498.75   34.90
  -6  12   0  500.75   23.10
  -6  12   0  441.46   23.90
  -6  12   0  468.45   30.90
   4 -12   0  408.66   22.40
   4 -12   0  460.45   23.30
   4 -12   0  440.36   22.20
  -4  12   0  415.46   18.20
  -4  12   0  393.16   25.40
  -4  12   0  370.76   23.80
  -4  12   0  380.36   28.10
  -4  12   0  333.97   22.10
   2 -12   0  104.69   12.60
   2 -12   0   69.39   10.50
   2 -12   0   77.59   10.70
   2 -12   0   73.19    9.60
  -2  12   0  105.79   12.40
  -2  12   0   73.79   13.20
  -2  12   0   90.39   12.30
  -2  12   0   84.39   11.70
  -2  12   0   72.79   12.50
   0 -12   0  800.12   33.10
   0 -12   0  760.72   33.50
   0 -12   0  781.02   35.00
   0  12   0  771.82   34.50
   0  12   0  794.42   34.00
   0  12   0  774.32   33.30
   0  12   0  782.42   35.50
   0  12   0  783.82   32.40
  -2 -12   0   83.59   10.40
  -2 -12   0   72.39    8.80
  -2 -12   0   60.09   11.10
  -2 -12   0   74.69   10.30
   2  12   0   73.69   10.20
   2  12   0   68.89    6.60
   2  12   0   80.69    8.80
   2  12   0   48.30    9.90
   2  12   0   87.89   10.30
   2  12   0   63.19   11.90
   2  12   0   56.29   11.50
  -4 -12   0  358.06   23.40
  -4 -12   0  426.96   22.80
  -4 -12   0  434.46   20.50
  -4 -12   0  409.96   24.40
   4  12   0  407.56   27.10
   4  12   0  422.66   25.00
   4  12   0  442.66   20.70
   4  12   0  427.76   21.00
   4  12   0  417.76   20.40
  -6 -12   0  481.35   22.30
  -6 -12   0  544.05   27.80
  -6 -12   0  473.45   26.30
   6  12   0  507.45   26.90
   6  12   0  474.95   28.50
   6  12   0  480.95   21.80
   6  12   0  487.05   19.80
   6  12   0  420.86   28.90
  -8 -12   0   68.39   13.80
  -8 -12   0   74.39   14.30
  -8 -12   0   37.30    6.90
   8  12   0   66.69   16.80
   8  12   0   52.39   14.10
 -10 -12   0  315.07   27.70
  10  12   0  285.77   28.50
  10  12   0  337.87   33.20
 -12 -12   0   40.40   19.90
 -12 -12   0   69.59   19.10
  12  12   0    1.80   20.20
  12  12   0   70.59   21.10
 -14 -12   0  241.18   29.30
 -14 -12   0  195.28   26.80
  14  12   0  234.78   32.80
  14  12   0  208.08   29.10
  13 -13   0   80.99   25.30
  13 -13   0   13.80   20.50
 -13  13   0  119.49   33.30
 -13  13   0   67.79   36.50
  11 -13   0  233.88   22.90
  11 -13   0  187.38   24.10
 -11  13   0  180.68   35.70
 -11  13   0  221.28   31.20
   9 -13   0   61.39   15.10
   9 -13   0   66.49   15.40
  -9  13   0   53.39   29.20
  -9  13   0   32.80   21.40
   7 -13   0  493.95   26.40
   7 -13   0  448.56   27.10
   7 -13   0  468.55   27.40
  -7  13   0  457.85   38.00
  -7  13   0  458.05   34.40
  -7  13   0  499.35   30.50
   5 -13   0   16.10    9.70
   5 -13   0   18.30   10.40
   5 -13   0   28.10   10.20
  -5  13   0    8.60   16.40
  -5  13   0   30.90    5.60
  -5  13   0   16.30   12.20
  -5  13   0    8.00   13.80
   3 -13   0  911.31   38.30
   3 -13   0  832.32   36.60
   3 -13   0  862.21   38.00
   3 -13   0  885.61   36.60
  -3  13   0  843.42   37.30
  -3  13   0  859.51   39.60
  -3  13   0  828.62   39.00
  -3  13   0  868.11   41.40
  -3  13   0  872.11   35.70
   1 -13   0  170.58   16.10
   1 -13   0  155.38   15.10
   1 -13   0  156.98   14.60
   1 -13   0  168.48   15.60
  -1  13   0  185.28   19.00
  -1  13   0  157.98   15.70
  -1  13   0  156.38   15.40
  -1  13   0  186.28   18.20
  -1  13   0  168.28   17.50
  -1 -13   0  164.28   16.70
  -1 -13   0  167.38   15.30
  -1 -13   0  163.88   15.60
   1  13   0  149.88   14.90
   1  13   0  171.58   16.20
   1  13   0  163.18   16.40
   1  13   0  151.18   12.90
   1  13   0  170.38   11.70
  -3 -13   0  841.02   38.50
  -3 -13   0  817.22   34.70
  -3 -13   0  877.61   37.50
  -3 -13   0  854.21   36.80
   3  13   0  754.82   36.50
   3  13   0  861.91   34.00
   3  13   0  873.11   36.50
   3  13   0  842.02   40.40
   3  13   0  848.52   38.40
   3  13   0  826.12   35.20
  -5 -13   0   30.80   11.70
  -5 -13   0   12.00   10.20
  -5 -13   0   19.70   10.50
  -5 -13   0   25.70    7.90
   5  13   0   15.40   12.70
   5  13   0   27.70   12.40
  -7 -13   0  476.35   28.60
  -7 -13   0  444.56   28.00
  -7 -13   0  413.26   22.70
   7  13   0  504.95   33.30
   7  13   0  448.26   29.70
  -9 -13   0   75.29   16.60
  -9 -13   0   66.09   19.50
   9  13   0   31.50   16.30
   9  13   0   51.09   19.10
 -11 -13   0  214.28   23.60
 -11 -13   0  199.28   22.70
  11  13   0  218.38   26.00
  11  13   0  196.08   26.90
 -13 -13   0   67.59   23.50
 -13 -13   0   86.19   22.00
  13  13   0   92.79   24.80
  13  13   0   60.39   25.20
  14 -14   0  195.28   32.60
 -14  14   0   81.49   43.70
  12 -14   0  -15.20   19.00
  12 -14   0   24.70   23.50
 -12  14   0   25.20   29.50
 -12  14   0   69.09   33.70
  10 -14   0  425.96   33.50
  10 -14   0  392.16   34.20
 -10  14   0  437.26   48.70
   8 -14   0    9.30   13.80
   8 -14   0   15.30   14.10
  -8  14   0   28.60   20.90
  -8  14   0   -6.10   24.60
   6 -14   0  446.96   27.50
   6 -14   0  435.86   28.30
   6 -14   0  461.45   26.70
  -6  14   0  351.16   31.70
  -6  14   0  405.16   30.30
  -6  14   0  476.55   36.30
   4 -14   0  263.87   20.70
   4 -14   0  284.87   22.20
   4 -14   0  272.37   21.70
  -4  14   0  282.17   18.10
  -4  14   0  270.77   21.70
  -4  14   0  256.47   26.80
  -4  14   0  237.88   22.80
  -4  14   0  242.28   24.90
   2 -14   0  535.95   28.30
   2 -14   0  502.95   26.30
   2 -14   0  510.45   27.10
  -2  14   0  489.95   28.50
  -2  14   0  476.05   28.50
  -2  14   0  463.55   25.70
  -2  14   0  478.25   28.80
  -2  14   0  458.75   28.40
  -2  14   0  463.45   27.10
  -2  14   0  495.25   28.00
   0 -14   0  541.35   27.50
   0 -14   0  564.34   30.10
   0 -14   0  515.95   26.80
   0  14   0  506.95   26.70
   0  14   0  546.55   26.60
   0  14   0  494.65   28.50
   0  14   0  472.05   29.00
   0  14   0  516.75   29.90
  -2 -14   0  501.55   28.40
  -2 -14   0  481.85   26.40
  -2 -14   0  475.55   26.60
   2  14   0  478.25   18.60
   2  14   0  471.55   18.80
   2  14   0  482.05   25.20
   2  14   0  484.55   29.60
   2  14   0  479.05   28.30
  -4 -14   0  251.47   18.50
  -4 -14   0  269.87   21.70
  -4 -14   0  298.77   23.30
  -4 -14   0  275.47   22.30
   4  14   0  257.77   24.70
   4  14   0  274.37   24.50
   4  14   0  278.67   19.20
  -6 -14   0  419.66   27.90
  -6 -14   0  412.56   27.50
  -6 -14   0  405.46   22.00
   6  14   0  418.76   32.70
   6  14   0  389.96   29.00
  -8 -14   0   29.70   15.20
  -8 -14   0   28.30   15.50
   8  14   0   18.60   18.50
   8  14   0   28.50   16.50
 -10 -14   0  375.46   34.50
 -10 -14   0  421.56   34.70
  10  14   0  417.16   35.30
  10  14   0  382.66   40.30
 -12 -14   0   23.30   20.50
 -12 -14   0  -25.90   20.90
  12  14   0   38.30   23.90
  12  14   0  -24.10   22.00
  13 -15   0   27.20   29.10
 -13  15   0    7.50   40.20
  11 -15   0   11.90   19.40
  11 -15   0   59.19   23.50
 -11  15   0   68.99   36.20
 -11  15   0   40.90   31.20
   9 -15   0   78.39   19.10
   9 -15   0   58.59   19.20
  -9  15   0   70.79   25.50
  -9  15   0   12.50   28.30
   7 -15   0    3.80   14.20
   7 -15   0   44.80   15.60
  -7  15   0   19.30   18.80
  -7  15   0   29.70   23.40
  -7  15   0   -6.90   20.60
   5 -15   0   22.70   13.70
   5 -15   0    9.80   12.80
   5 -15   0   33.60   13.40
  -5  15   0   18.80   16.70
  -5  15   0   29.50   19.90
  -5  15   0   28.20   16.30
  -5  15   0   57.39   13.50
   3 -15   0   -1.90   11.30
   3 -15   0    2.10   11.90
  -3  15   0    8.30   11.70
  -3  15   0    2.50   12.70
  -3  15   0   31.50   15.80
  -3  15   0   12.90   13.40
  -3  15   0    0.30   14.60
  -3  15   0   -9.70   12.70
  -3  15   0   -2.40    9.80
   1 -15   0   14.20   10.90
   1 -15   0   36.80   13.10
   1 -15   0   23.00   10.90
  -1  15   0   20.00   12.30
  -1  15   0   15.70   13.30
  -1  15   0   25.90   14.60
  -1  15   0   24.70   12.00
  -1  15   0   18.60   12.70
  -1  15   0   17.70   12.60
  -1 -15   0   -4.80   10.50
  -1 -15   0   32.30   11.60
  -1 -15   0   21.40   12.70
   1  15   0   28.10    8.10
   1  15   0   31.10   13.30
   1  15   0   33.50   11.70
   1  15   0   16.70   13.90
   1  15   0   12.50   12.30
  -3 -15   0    7.40   10.70
  -3 -15   0   -6.90   11.80
  -3 -15   0   -0.90   11.40
   3  15   0   15.80   13.20
   3  15   0    2.30   13.30
   3  15   0    0.40   10.70
  -5 -15   0   38.70   13.40
  -5 -15   0   37.90   13.40
   5  15   0   47.40   11.60
   5  15   0   34.60   16.50
   5  15   0   41.00   15.80
  -7 -15   0    5.80   13.80
  -7 -15   0   25.20   14.30
   7  15   0    8.30   18.60
   7  15   0   30.60   16.90
  -9 -15   0   42.60   17.60
  -9 -15   0   38.00   18.40
   9  15   0   30.60   23.20
   9  15   0   45.40   19.50
 -11 -15   0    9.70   18.60
 -11 -15   0  -40.90   20.20
  11  15   0   -6.60   22.10
  11  15   0  -30.40   23.10
  13  15   0   21.90   31.50
  12 -16   0  153.98   31.40
 -12  16   0  216.88   42.50
  10 -16   0    7.20   19.20
  10 -16   0  -13.80   22.40
 -10  16   0   44.00   34.20
 -10  16   0   21.00   30.10
 -10  16   0   67.79   27.80
   8 -16   0   90.19   20.50
   8 -16   0  113.69   21.40
  -8  16   0  145.09   33.60
  -8  16   0   98.99   25.20
  -8  16   0   89.39   25.90
   6 -16   0  105.29   18.60
  -6  16   0  106.69   26.30
  -6  16   0   91.69   23.70
  -6  16   0  114.69   17.50
  -6  16   0  131.89   23.50
   4 -16   0   45.00   15.10
   4 -16   0   18.20   14.50
  -4  16   0   11.50   11.60
  -4  16   0   26.00   14.90
  -4  16   0   20.30   16.00
  -4  16   0   15.50   19.30
  -4  16   0   39.50   14.60
  -4  16   0   38.20   18.50
  -4  16   0    9.20   16.30
   2 -16   0  265.67   26.00
   2 -16   0  258.77   23.70
  -2  16   0  252.47   26.90
  -2  16   0  277.17   26.80
  -2  16   0  249.08   20.90
  -2  16   0  278.17   24.60
  -2  16   0  304.87   28.00
  -2  16   0  238.88   26.40
  -2  16   0  281.27   26.80
   0 -16   0   -4.50   13.40
   0 -16   0   -2.00   11.60
   0 -16   0   22.70   12.70
   0  16   0   -5.30   13.90
   0  16   0    5.50   12.80
   0  16   0   11.90   14.40
   0  16   0   -2.70   13.90
   0  16   0  -14.20   12.10
  -2 -16   0  252.37   24.40
  -2 -16   0  248.98   24.70
  -2 -16   0  274.47   26.50
   2  16   0  271.57   26.10
   2  16   0  242.68   23.50
   2  16   0  236.68   20.90
   2  16   0  255.47   22.30
  -4 -16   0   41.30   14.60
   4  16   0   52.89   18.50
   4  16   0   20.70   11.80
   4  16   0    1.90   15.00
  -6 -16   0  105.69   19.40
  -6 -16   0  127.59   18.90
   6  16   0  117.89   23.00
   6  16   0  111.49   21.20
  -8 -16   0   90.99   20.30
  -8 -16   0   55.49   19.20
   8  16   0   48.60   21.40
   8  16   0   94.49   24.60
 -10 -16   0    8.80   23.00
 -10 -16   0  -17.50   18.80
  10  16   0   -1.20   22.00
  10  16   0   35.40   23.30
 -12 -16   0  145.79   33.70
  12  16   0  114.59   31.10
  11 -17   0    6.10   28.50
 -11  17   0    3.80   40.90
 -11  17   0   23.70   52.69
   9 -17   0  223.68   29.40
   9 -17   0  130.99   24.40
  -9  17   0  181.78   40.10
  -9  17   0  132.99   30.20
   7 -17   0   57.49   20.90
   7 -17   0   43.80   19.90
  -7  17   0   47.80   24.80
  -7  17   0   12.50   28.90
  -7  17   0  -20.80   24.90
   5 -17   0  161.58   22.10
  -5  17   0  220.58   26.70
  -5  17   0  235.38   27.20
  -5  17   0  214.18   22.40
  -5  17   0  250.17   31.40
  -5  17   0  241.98   26.20
   3 -17   0  115.69   19.20
  -3  17   0  141.69   20.90
  -3  17   0  122.59   17.10
  -3  17   0  163.08   21.70
  -3  17   0  109.19   19.60
  -3  17   0  145.89   22.20
  -3  17   0  185.88   24.90
   1 -17   0  152.28   19.40
  -1  17   0  167.98   20.50
  -1  17   0  173.18   21.60
  -1  17   0  181.98   20.30
  -1  17   0  170.78   21.90
  -1  17   0  192.48   23.90
  -1  17   0  190.98   20.70
  -1 -17   0  138.99   20.10
  -1 -17   0  192.18   31.70
  -1 -17   0  186.18   19.40
   1  17   0  123.39   20.70
   1  17   0  127.49   19.70
   1  17   0  189.38   19.90
  -3 -17   0  135.29   20.20
  -3 -17   0  148.59   20.20
   3  17   0  132.59   21.00
  -5 -17   0  184.48   21.80
   5  17   0  168.08   24.40
   5  17   0  154.68   23.60
  -7 -17   0   11.10   17.10
  -7 -17   0   43.80   20.50
   7  17   0    8.30   23.00
   7  17   0   32.80   21.10
  -9 -17   0  126.39   24.20
  -9 -17   0  113.39   25.60
   9  17   0  129.99   26.00
   9  17   0   57.89   24.80
 -11 -17   0  -12.40   29.90
  11  17   0    1.10   28.80
  10 -18   0   47.30   30.90
 -10  18   0   38.40   53.29
 -10  18   0   41.80   42.20
   8 -18   0  163.28   26.80
   8 -18   0  152.18   29.30
  -8  18   0  181.18   32.90
  -8  18   0  205.08   40.70
   6 -18   0   55.49   23.00
  -6  18   0  141.69   26.90
  -6  18   0  127.69   27.60
  -6  18   0  178.28   34.30
  -4  18   0  407.16   39.30
  -4  18   0  428.36   41.30
  -4  18   0  375.56   36.20
  -4  18   0  395.86   39.50
  -2  18   0   30.00   17.30
  -2  18   0   42.30   20.60
  -2  18   0   22.80   19.30
  -2  18   0   46.00   19.90
   0 -18   0  719.53   40.60
   0  18   0  588.64   46.90
   0  18   0  710.83   43.40
   0  18   0  726.63   44.70
   0  18   0  716.33   42.90
   0  18   0  683.73   39.60
  -2 -18   0   47.40   20.00
  -2 -18   0   53.79   17.60
   2  18   0   54.39   22.20
   2  18   0   28.10   19.10
   2  18   0   18.20   20.60
  -4 -18   0  436.26   36.00
  -4 -18   0  414.36   37.30
   4  18   0  400.36   40.20
   4  18   0  337.47   31.30
  -6 -18   0  127.39   22.60
  -6 -18   0   92.79   23.90
   6  18   0  111.29   26.80
   6  18   0  114.59   24.20
  -8 -18   0  163.28   26.10
  -8 -18   0  178.08   29.40
   8  18   0  156.68   30.70
   8  18   0  152.38   28.90
 -10 -18   0   29.50   31.70
  10  18   0  -24.70   30.90
   7 -19   0  126.99   30.20
  -7  19   0  272.77   44.80
  -7  19   0  227.68   36.00
  -5  19   0   18.70   27.00
  -5  19   0   44.00   27.00
  -5  19   0   89.29   34.30
  -3  19   0  151.08   29.60
  -3  19   0  154.28   26.90
  -1  19   0   39.90   25.50
  -1  19   0  -16.20   21.40
  -1  19   0    9.90   20.90
  -1 -19   0   -9.20   19.20
  -1 -19   0    0.60   20.70
   1  19   0   27.10   23.20
   1  19   0    0.60   22.80
   1  19   0   31.00   21.00
  -3 -19   0  123.29   22.60
  -3 -19   0  148.09   25.20
   3  19   0   79.39   27.20
   3  19   0  116.39   25.00
   3  19   0  135.29   27.30
  -5 -19   0   20.50   19.60
  -5 -19   0  -17.90   23.70
   5  19   0  -20.80   23.70
   5  19   0   35.70   26.40
   5  19   0   21.00   24.60
  -7 -19   0  217.08   28.70
  -7 -19   0  160.38   29.90
   7  19   0  145.39   30.90
   7  19   0  186.68   34.20
   7  19   0  147.79   31.90
  -6  20   0   54.79   32.70
  -2  20   0  -11.10   26.50
  -2  20   0   18.60   29.70
   0 -20   0  252.97   29.10
   0  20   0  259.77   31.40
   0  20   0  244.48   31.20
   0  20   0  236.38   31.60
  -2 -20   0  -11.50   22.80
  -2 -20   0   26.50   25.10
   2  20   0  -23.10   27.90
   2  20   0   -2.50   26.10
   2  20   0    8.10   26.20
  -4 -20   0  125.89   28.30
  -4 -20   0  123.59   29.90
   4  20   0  118.59   31.30
   4  20   0  124.89   29.70
   4  20   0  138.09   30.60
  -6 -20   0  -23.40   28.40
   6  20   0   55.49   35.50
   6  20   0  -93.99   28.80
   6  20   0    8.40   34.70
  -1 -21   0   80.89   29.90
   1  21   0  109.09   32.80
   1  21   0   82.89   32.50
   3  21   0   35.30   33.90
   3  21   0    7.90   33.80
   3  21  -1  -17.30   31.60
   3  21  -1  -39.40   34.00
   3  21  -1  -24.00   31.20
  -3 -21   1   26.00   28.90
   1  21  -1   19.70   32.50
   1  21  -1    4.40   29.30
  -1 -21   1   21.90   29.00
  -1  21  -1    7.90   32.40
  -1  21  -1  -53.59   45.60
   6  20  -1   33.80   30.90
   6  20  -1   71.39   31.90
  -6 -20   1   46.70   28.50
   4  20  -1    8.60   28.00
   4  20  -1   19.90   28.30
  -4 -20   1  -21.90   23.00
   2  20  -1    9.50   27.10
   2  20  -1  -11.50   25.90
   2  20  -1   66.59   27.40
  -2 -20   1   32.70   24.50
  -2 -20   1  -44.90   23.10
   0  20  -1   41.80   28.20
   0  20  -1  -39.70   25.70
   0 -20   1  -12.40   22.30
   0 -20   1   25.40   25.30
  -2  20  -1   53.19   28.50
  -2  20  -1   69.29   29.00
  -2  20  -1   23.10   29.50
   2 -20   1  -45.20   24.80
  -4  20  -1   64.89   32.20
  -4  20  -1   44.50   31.70
   9  19  -1  -39.00   32.90
  -9 -19   1   69.69   48.90
   7  19  -1    0.00   25.70
   7  19  -1  -71.89   25.60
  -7 -19   1   11.20   23.50
  -7 -19   1   12.30   26.40
   5  19  -1   38.80   24.70
   5  19  -1   50.89   25.10
  -5 -19   1   55.49   20.90
  -5 -19   1   45.50   23.70
   3  19  -1   61.79   24.20
   3  19  -1   40.30   25.10
  -3 -19   1   36.80   22.40
  -3 -19   1   37.80   19.60
   1  19  -1   48.90   25.40
   1  19  -1   64.69   23.70
   1  19  -1   19.10   23.70
  -1 -19   1   26.50   21.80
  -1 -19   1   23.00   19.90
  -1  19  -1   58.69   24.90
  -1  19  -1  103.09   26.50
  -1  19  -1   70.79   25.00
   1 -19   1   24.30   21.40
   1 -19   1   50.99   21.90
  -3  19  -1   48.80   25.60
  -3  19  -1   52.19   26.70
  -3  19  -1   28.20   24.90
   3 -19   1   44.30   24.60
  -5  19  -1  117.39   36.00
  -5  19  -1   93.89   30.10
  -5  19  -1  175.98   32.70
   5 -19   1   48.00   27.40
   5 -19   1   44.00   24.70
  -7  19  -1   99.99   33.50
  -7  19  -1   54.79   41.10
  -7  19  -1   77.19   35.40
   7 -19   1   13.70   29.00
  10  18  -1  -65.39   28.20
 -10 -18   1   34.70   28.90
   8  18  -1  143.69   28.60
   8  18  -1  136.49   30.20
  -8 -18   1  183.78   26.20
  -8 -18   1  138.79   28.30
   6  18  -1   -3.80   22.20
   6  18  -1   24.90   23.10
  -6 -18   1    4.80   20.70
  -6 -18   1  -10.20   18.80
   4  18  -1  311.37   32.10
   4  18  -1  318.27   30.20
  -4 -18   1  357.56   33.30
  -4 -18   1  331.37   27.70
  -4 -18   1  335.67   28.40
   2  18  -1   35.80   21.10
   2  18  -1   -1.30   19.10
   2  18  -1  -34.80   18.50
  -2 -18   1  -22.50   15.70
  -2 -18   1  -10.40   16.70
  -2 -18   1   -3.70   18.60
   0  18  -1  312.77   31.20
   0  18  -1  347.67   33.60
   0  18  -1  291.77   36.70
   0 -18   1  412.16   34.30
   0 -18   1  330.27   32.50
  -2  18  -1   11.90   20.50
  -2  18  -1   29.10   21.60
  -2  18  -1   73.29   23.30
  -2  18  -1   42.90   22.10
   2 -18   1   -1.40   19.30
  -4  18  -1  241.18   31.70
  -4  18  -1  122.99   24.40
  -4  18  -1  155.88   27.60
  -4  18  -1  144.39   26.80
   4 -18   1  186.58   25.10
   4 -18   1  179.88   25.00
  -6  18  -1  194.68   30.90
  -6  18  -1  223.68   36.60
  -6  18  -1  224.78   33.90
   6 -18   1  168.58   26.80
   6 -18   1  158.48   26.20
  -8  18  -1    2.20   31.30
   8 -18   1   18.80   26.20
   8 -18   1   32.30   27.40
  11  17  -1   57.99   33.10
  11  17  -1    8.50   28.70
 -11 -17   1   19.80   26.80
 -11 -17   1  -27.90   24.50
   9  17  -1   18.10   24.40
   9  17  -1   70.29   25.70
  -9 -17   1   88.29   21.50
  -9 -17   1   61.79   24.00
   7  17  -1    7.10   21.80
   7  17  -1   22.50   21.70
  -7 -17   1   48.10   20.40
  -7 -17   1   23.00   18.90
   5  17  -1  -23.20   18.40
   5  17  -1   -0.10   19.20
   5  17  -1  -15.30   19.20
  -5 -17   1    3.90   17.80
  -5 -17   1   -0.80   16.30
  -5 -17   1   -6.40   15.10
   3  17  -1   30.00   21.50
   3  17  -1   24.50   18.20
   3  17  -1   20.30   17.10
  -3 -17   1    1.90   17.00
  -3 -17   1    8.60   15.30
  -3 -17   1    3.10   14.30
   1  17  -1   -0.70   16.10
   1  17  -1    7.40   17.50
   1  17  -1    1.90   17.50
  -1 -17   1   13.30   14.10
  -1 -17   1   14.20   15.60
  -1  17  -1    8.70   17.50
  -1  17  -1   28.20   17.50
  -1  17  -1   34.30   17.40
  -1  17  -1   16.70   18.10
   1 -17   1  -42.30   24.50
   1 -17   1   14.70   13.80
  -3  17  -1   41.10   19.60
  -3  17  -1   47.60   21.90
  -3  17  -1   35.00   20.80
   3 -17   1   40.30   16.80
  -5  17  -1    3.60   21.40
  -5  17  -1    7.20   21.60
  -5  17  -1   58.59   43.00
   5 -17   1   21.20   21.70
   5 -17   1   20.00   18.40
  -7  17  -1   -7.50   29.70
  -7  17  -1   -1.80   23.70
   7 -17   1   -1.60   18.90
   7 -17   1   -1.70   20.30
   7 -17   1   13.40   23.20
  -9  17  -1   56.19   29.90
  -9  17  -1   81.99   37.90
   9 -17   1  -24.50   22.90
   9 -17   1  -25.80   24.90
  12  16  -1    1.90   26.00
  12  16  -1   24.80   31.00
 -12 -16   1  -21.70   25.60
 -12 -16   1   13.10   24.00
  10  16  -1   -7.80   22.50
  10  16  -1    5.50   24.50
 -10 -16   1   17.90   19.90
 -10 -16   1   44.80   22.00
   8  16  -1  187.38   26.00
   8  16  -1  167.48   25.80
  -8 -16   1  186.78   22.30
   6  16  -1   48.80   19.90
   6  16  -1   34.40   18.90
   6  16  -1   28.90   15.80
  -6 -16   1   66.39   18.20
  -6 -16   1   51.89   15.90
  -6 -16   1   50.19   17.70
   4  16  -1  220.58   20.90
   4  16  -1  159.38   21.90
   4  16  -1  192.38   22.50
  -4 -16   1  189.28   26.00
  -4 -16   1  181.38   18.10
  -4 -16   1  200.68   20.40
   2  16  -1   15.10   16.60
   2  16  -1   30.50   15.80
   2  16  -1   31.40   15.00
  -2 -16   1   23.80   13.90
  -2 -16   1   -8.10   11.50
  -2 -16   1   23.10   12.00
   0  16  -1  278.77   28.70
   0  16  -1  278.27   23.00
   0  16  -1  272.47   27.90
   0  16  -1  265.87   23.10
   0  16  -1  299.47   25.70
   0 -16   1  266.47   23.80
   0 -16   1  249.38   26.50
  -2  16  -1    6.50   16.90
  -2  16  -1    9.20   15.10
  -2  16  -1   22.60   16.70
   2 -16   1    3.30   15.00
   2 -16   1   10.00   14.30
   2 -16   1    3.70   11.60
  -4  16  -1   14.10   15.50
  -4  16  -1   24.90   21.50
  -4  16  -1   31.70   17.90
   4 -16   1   31.50   15.20
   4 -16   1    7.70   24.20
  -6  16  -1   25.50   20.00
  -6  16  -1  -12.50   20.20
   6 -16   1    3.40   16.80
   6 -16   1   -7.90   16.40
   6 -16   1   11.70   17.00
  -8  16  -1   29.00   23.90
  -8  16  -1   42.70   33.00
  -8  16  -1   35.40   25.30
   8 -16   1   33.50   20.20
   8 -16   1   24.40   21.00
 -10  16  -1   52.59   30.00
 -10  16  -1   79.29   39.30
  10 -16   1   21.00   24.50
  10 -16   1   39.60   25.20
  13  15  -1  -42.60   26.70
  13  15  -1   74.19   31.00
 -13 -15   1   48.50   23.30
 -13 -15   1   25.10   26.10
  11  15  -1  308.97   31.00
  11  15  -1  328.37   33.60
 -11 -15   1  353.36   34.50
 -11 -15   1  267.17   28.10
   9  15  -1  -31.60   18.10
   9  15  -1    7.20   20.20
  -9 -15   1   -5.50   15.90
   7  15  -1  283.77   23.70
   7  15  -1  238.28   25.00
   7  15  -1  274.77   27.20
  -7 -15   1  242.38   23.90
  -7 -15   1  244.58   23.10
  -7 -15   1  283.37   24.90
   5  15  -1   43.20   17.60
   5  15  -1   32.00   14.20
   5  15  -1   13.90   15.20
  -5 -15   1   64.99   15.90
  -5 -15   1   42.00   13.70
  -5 -15   1   49.90   12.60
   3  15  -1   21.40   14.90
   3  15  -1   11.60   13.90
   3  15  -1   32.20   13.40
  -3 -15   1    9.00   10.30
  -3 -15   1   36.40   12.70
  -3 -15   1   11.80   14.00
   1  15  -1  481.85   31.90
   1  15  -1  484.05   31.40
   1  15  -1  477.85   20.10
   1  15  -1  460.95   28.20
   1  15  -1  463.95   24.80
  -1 -15   1  457.85   26.60
  -1 -15   1  480.65   30.50
  -1 -15   1  469.15   25.80
  -1  15  -1   22.90   13.50
  -1  15  -1   40.70   14.00
  -1  15  -1   16.30   13.40
  -1  15  -1   22.40   13.00
  -1  15  -1   63.49   10.10
   1 -15   1   35.60   12.90
   1 -15   1   35.50   11.40
   1 -15   1   37.00   14.00
  -3  15  -1  470.35   31.00
  -3  15  -1  410.86   24.90
  -3  15  -1  411.76   27.40
  -3  15  -1  429.46   33.00
  -3  15  -1  422.86   31.80
   3 -15   1  536.25   29.40
   3 -15   1  482.35   29.70
  -5  15  -1  239.68   25.30
  -5  15  -1  263.37   27.80
  -5  15  -1  238.48   28.90
   5 -15   1  214.38   20.60
   5 -15   1  217.28   21.00
  -7  15  -1  386.06   39.50
  -7  15  -1  371.36   36.30
  -7  15  -1  353.76   35.90
   7 -15   1  373.36   32.20
   7 -15   1  377.36   31.60
   7 -15   1  426.06   29.90
  -9  15  -1   76.49   33.40
  -9  15  -1   61.19   27.30
  -9  15  -1   39.10   25.20
   9 -15   1   22.30   18.70
   9 -15   1   11.70   18.70
 -11  15  -1   76.29   29.90
 -11  15  -1   74.49   34.10
 -11  15  -1   66.19   38.20
  11 -15   1  108.59   25.20
  11 -15   1   68.89   25.90
  14  14  -1   46.00   33.80
  14  14  -1   36.70   28.90
 -14 -14   1   36.90   26.80
 -14 -14   1    1.10   22.90
  12  14  -1   -8.40   20.50
  12  14  -1   -0.30   23.10
 -12 -14   1   25.40   19.90
 -12 -14   1    1.00   18.30
  10  14  -1  151.18   23.50
  10  14  -1  161.98   24.70
 -10 -14   1  178.28   21.40
 -10 -14   1  137.99   25.50
   8  14  -1   16.40   12.60
   8  14  -1    9.70   16.10
  -8 -14   1   -4.70   13.70
  -8 -14   1  -11.10   21.60
  -8 -14   1   22.90   13.90
   6  14  -1  370.26   29.90
   6  14  -1  390.86   31.50
   6  14  -1  363.36   24.90
  -6 -14   1  405.46   25.30
  -6 -14   1  406.36   27.20
  -6 -14   1  382.26   28.30
   4  14  -1   -8.70   10.60
   4  14  -1    5.60   12.30
   4  14  -1    1.30   12.30
   4  14  -1    1.30    6.80
  -4 -14   1    4.30   10.40
  -4 -14   1    0.60    9.50
  -4 -14   1   -4.50   10.80
   2  14  -1  515.15   30.50
   2  14  -1  566.34   22.20
   2  14  -1  523.05   22.70
   2  14  -1  529.05   28.50
   2  14  -1  545.65   31.80
  -2 -14   1  547.75   27.10
  -2 -14   1  496.15   30.30
  -2 -14   1  550.24   28.50
   0  14  -1   17.50    7.10
   0  14  -1   -1.40   10.60
   0  14  -1   10.80   12.10
   0  14  -1    4.00   10.30
   0 -14   1    1.50    8.80
   0 -14   1   -8.80    7.60
   0 -14   1    1.10    9.90
   0 -14   1   13.40   10.60
  -2  14  -1  393.36   20.10
  -2  14  -1  399.26   27.60
  -2  14  -1  361.96   27.30
  -2  14  -1  375.06   26.10
  -2  14  -1  381.06   23.50
   2 -14   1  413.86   24.60
   2 -14   1  422.56   22.50
   2 -14   1  356.56   25.00
  -4  14  -1   59.69   16.00
  -4  14  -1  103.79   20.40
  -4  14  -1   89.39   15.30
  -4  14  -1   64.39   14.20
   4 -14   1   88.39   13.70
   4 -14   1   76.39   14.00
   4 -14   1   75.99   13.70
  -6  14  -1   22.50   16.60
  -6  14  -1   52.69   21.60
  -6  14  -1   59.09   18.50
   6 -14   1   30.60   13.20
   6 -14   1   30.50   12.80
   6 -14   1   25.40   13.10
  -8  14  -1  280.37   30.60
  -8  14  -1  332.07   35.60
  -8  14  -1  388.56   42.60
   8 -14   1  309.37   29.50
   8 -14   1  290.07   25.70
   8 -14   1  317.47   28.40
 -10  14  -1    8.40   30.70
 -10  14  -1   21.20   24.20
 -10  14  -1    3.70   25.60
  10 -14   1   13.70   19.10
  10 -14   1   24.40   18.60
 -12  14  -1  163.38   36.40
 -12  14  -1  240.58   45.30
 -12  14  -1  211.68   35.00
  12 -14   1  195.38   28.10
  12 -14   1  193.28   29.50
 -15 -13   1  -30.20   29.40
 -15 -13   1   -4.60   29.50
  13  13  -1  -20.80   21.80
  13  13  -1   13.60   22.40
 -13 -13   1   20.60   18.80
 -13 -13   1   -6.10   19.90
  11  13  -1   51.19   20.70
  11  13  -1   34.30   19.50
 -11 -13   1   -3.00   15.80
 -11 -13   1   20.60   15.80
   9  13  -1   -3.60   25.30
   9  13  -1   31.00   12.30
   9  13  -1   -5.40   15.50
  -9 -13   1  -10.90   11.60
  -9 -13   1   -3.00   14.80
   7  13  -1   35.00   15.50
   7  13  -1   52.99   12.30
   7  13  -1   44.60   15.50
  -7 -13   1   48.40   14.30
  -7 -13   1   56.59   12.90
  -7 -13   1   41.80   11.90
   5  13  -1   26.70    7.20
   5  13  -1   -1.30   11.60
   5  13  -1   -8.60   10.00
   5  13  -1   11.70   12.40
   5  13  -1    0.10   12.60
  -5 -13   1  -10.40   10.40
  -5 -13   1    4.00    9.60
  -5 -13   1   -8.30    8.40
   3  13  -1   -4.70   10.80
   3  13  -1   13.30    5.80
   3  13  -1   16.40   12.10
   3  13  -1   20.40    8.00
   3  13  -1   -2.40    9.60
  -3 -13   1   -8.10    7.40
  -3 -13   1   -4.00    8.40
  -3 -13   1   -3.70   10.00
   1  13  -1   90.69    9.90
   1  13  -1   99.79    8.70
   1  13  -1  107.89   14.00
   1  13  -1  119.39   15.80
   1  13  -1   85.09   12.60
   1  13  -1  116.29   12.30
  -1 -13   1  120.89   11.20
  -1 -13   1  104.59   11.80
  -1 -13   1  102.99   12.40
  -1 -13   1  114.59   14.30
  -1  13  -1   12.90    8.10
  -1  13  -1    7.70   11.20
  -1  13  -1   -7.40   10.30
  -1  13  -1   12.90    7.30
  -1  13  -1    5.70    7.70
  -1  13  -1    2.30   10.40
   1 -13   1   19.40    9.40
   1 -13   1   -6.10    7.50
   1 -13   1  -12.30    9.10
  -3  13  -1   -7.70    5.60
  -3  13  -1   15.10   10.90
  -3  13  -1   -5.20   12.60
  -3  13  -1    4.30    7.40
  -3  13  -1    7.60    5.70
  -3  13  -1   -4.60   10.30
   3 -13   1    1.20    9.30
   3 -13   1    8.50    9.10
   3 -13   1   14.00    7.90
   3 -13   1    7.30    9.50
  -5  13  -1    7.50   14.00
  -5  13  -1  -11.10   15.30
  -5  13  -1    2.70    4.60
  -5  13  -1   26.20   13.20
   5 -13   1    8.20   10.60
   5 -13   1    9.30   11.20
   5 -13   1   12.70   10.30
  -7  13  -1   48.40   16.60
  -7  13  -1    4.50   16.30
  -7  13  -1   53.99   21.50
   7 -13   1   19.20   11.30
   7 -13   1   48.10   12.90
   7 -13   1   36.50   13.80
  -9  13  -1   14.70   21.00
  -9  13  -1   -8.40   24.30
   9 -13   1   -2.80   16.70
   9 -13   1    7.90   15.40
 -11  13  -1   51.89   27.50
 -11  13  -1   75.49   34.80
  11 -13   1   68.79   20.70
  11 -13   1   54.29   20.50
 -13  13  -1   39.40   34.50
 -13  13  -1   26.90   39.40
  13 -13   1  -12.80   22.80
  13 -13   1   34.20   26.40
  14  12  -1    9.10   20.80
  14  12  -1   26.20   25.20
 -14 -12   1   11.60   19.70
 -14 -12   1   19.40   21.80
  12  12  -1    8.90   19.90
  12  12  -1    2.90   18.90
 -12 -12   1  -12.30   16.00
 -12 -12   1   -1.20   16.50
  10  12  -1   74.89   18.00
  10  12  -1   59.29   19.40
 -10 -12   1   51.09   14.80
 -10 -12   1   52.29   14.60
   8  12  -1  156.48   15.10
   8  12  -1  157.68   18.90
   8  12  -1  140.49   18.60
  -8 -12   1  176.48   18.10
  -8 -12   1  124.49   14.30
  -8 -12   1  145.19   15.60
   6  12  -1  704.43   31.30
   6  12  -1  696.53   30.00
   6  12  -1  646.84   29.10
   6  12  -1  639.84   34.70
   6  12  -1  656.13   36.20
  -6 -12   1  663.23   33.30
  -6 -12   1  686.03   32.10
  -6 -12   1  766.92   34.60
  -6 -12   1  649.14   31.10
   4  12  -1  130.19   16.60
   4  12  -1  128.39   11.60
   4  12  -1  133.09   15.60
   4  12  -1  132.89   13.50
   4  12  -1  142.79   10.50
  -4 -12   1  128.69   13.40
  -4 -12   1  124.79   11.80
  -4 -12   1  132.79   14.80
   2  12  -1  566.84   22.80
   2  12  -1  586.74   27.00
   2  12  -1  535.15   25.70
   2  12  -1  561.94   22.90
   2  12  -1  557.14   27.00
   2  12  -1  543.25   29.40
  -2 -12   1  532.15   27.40
  -2 -12   1  565.84   26.10
  -2 -12   1  549.25   25.10
   0  12  -1  441.96   21.40
   0  12  -1  443.36   20.00
   0  12  -1  423.06   23.50
   0  12  -1  475.15   23.30
   0  12  -1  442.46   23.20
   0  12  -1  452.85   25.60
   0 -12   1  444.06   21.20
   0 -12   1  406.16   24.20
   0 -12   1  443.76   23.50
   0 -12   1  411.56   21.70
  -2  12  -1  207.28   12.60
  -2  12  -1  184.38   13.80
  -2  12  -1  199.98   12.70
  -2  12  -1  170.98   19.50
  -2  12  -1  216.18   14.80
  -2  12  -1  170.28   17.50
   2 -12   1  193.58   14.00
   2 -12   1  227.98   18.00
   2 -12   1  201.98   17.00
   2 -12   1  216.38   17.30
  -4  12  -1    8.70   13.50
  -4  12  -1  -11.60   10.40
  -4  12  -1   -3.50    4.00
  -4  12  -1  -17.00    8.70
  -4  12  -1   14.60   11.10
  -4  12  -1    6.80    6.00
   4 -12   1    7.50    8.90
   4 -12   1   -2.80    8.60
   4 -12   1    7.00    9.10
  -6  12  -1   17.10   13.50
  -6  12  -1    8.60   16.20
   6 -12   1    2.90    8.90
   6 -12   1    8.50    9.60
   6 -12   1   -9.70    9.40
  -8  12  -1   18.20   22.40
  -8  12  -1    8.30   17.10
   8 -12   1    0.70   11.60
   8 -12   1   13.50   12.90
   8 -12   1    5.30   10.00
 -10  12  -1  108.69   30.30
 -10  12  -1  113.09   25.60
  10 -12   1   81.79   20.30
  10 -12   1  128.49   19.40
 -12  12  -1   88.99   30.60
 -12  12  -1  136.29   36.20
  12 -12   1   97.39   22.70
  12 -12   1   84.89   21.10
 -14  12  -1   43.50   36.50
  14 -12   1   12.90   27.20
  15  11  -1   22.90   22.20
  15  11  -1   19.30   23.50
 -15 -11   1   28.50   23.20
 -15 -11   1   27.00   21.40
  13  11  -1  523.55   38.60
  13  11  -1  503.75   42.10
 -13 -11   1  435.46   35.20
 -13 -11   1  530.45   36.90
  11  11  -1   26.00   19.00
  11  11  -1   -3.20   14.90
 -11 -11   1   -9.80   12.70
 -11 -11   1    6.30   12.90
   9  11  -1  318.57   28.00
   9  11  -1  326.77   26.80
   9  11  -1  349.17   20.80
  -9 -11   1  312.07   23.40
  -9 -11   1  340.77   22.90
  -9 -11   1  263.17   22.50
   7  11  -1  112.99   13.00
   7  11  -1  107.29    9.30
   7  11  -1  114.89   15.70
   7  11  -1  138.59   13.30
   7  11  -1   79.39   13.90
  -7 -11   1  108.39   13.80
  -7 -11   1  128.79   14.30
  -7 -11   1  120.49   13.90
  -7 -11   1  113.89   12.30
   5  11  -1  261.57   22.40
   5  11  -1  287.87   18.70
   5  11  -1  318.97   17.30
   5  11  -1  258.47   21.00
   5  11  -1  273.67   15.80
  -5 -11   1  356.26   19.80
  -5 -11   1  243.18   18.30
  -5 -11   1  294.07   20.20
  -5 -11   1  295.27   17.80
   3  11  -1  545.35   20.80
   3  11  -1  549.85   26.00
   3  11  -1  531.65   28.20
   3  11  -1  562.14   26.80
   3  11  -1  558.04   25.70
   3  11  -1  590.54   24.10
  -3 -11   1  551.84   24.60
  -3 -11   1  564.74   25.90
  -3 -11   1  554.74   27.50
   1  11  -1   -8.10    7.30
   1  11  -1    0.50    8.00
   1  11  -1   -2.40    4.60
   1  11  -1    4.10    4.10
   1  11  -1    0.30    5.80
   1  11  -1   11.00    6.30
   1  11  -1    4.00    6.40
   1  11  -1    1.30    6.90
  -1 -11   1   10.40    7.60
  -1 -11   1   -0.70    5.60
  -1 -11   1    1.30    6.00
  -1 -11   1    0.30    7.80
  -1  11  -1  949.01   38.20
  -1  11  -1 1024.80   38.80
  -1  11  -1  973.00   38.70
  -1  11  -1 1001.80   41.80
  -1  11  -1  970.70   41.90
   1 -11   1 1055.99   41.50
   1 -11   1 1035.80   39.10
   1 -11   1 1004.00   40.30
  -3  11  -1  161.48   16.10
  -3  11  -1  133.89   14.80
  -3  11  -1  139.79    9.10
  -3  11  -1  119.89   12.60
  -3  11  -1  145.09   10.60
  -3  11  -1  123.49   16.20
  -3  11  -1  139.39   11.60
   3 -11   1  136.69   13.80
   3 -11   1  144.69   14.00
   3 -11   1  110.39   11.80
   3 -11   1  145.39   11.60
  -5  11  -1 1170.98   50.79
  -5  11  -1 1231.28   45.90
  -5  11  -1 1238.18   42.50
  -5  11  -1 1231.58   42.70
  -5  11  -1 1156.68   54.99
  -5  11  -1 1227.68   42.50
   5 -11   1 1239.68   48.90
   5 -11   1 1216.38   47.90
   5 -11   1 1215.98   49.40
  -7  11  -1  166.18   23.80
  -7  11  -1  139.49   18.90
   7 -11   1  167.18   15.80
   7 -11   1  147.79   15.50
   7 -11   1  164.58   15.30
  -9  11  -1  311.17   30.40
  -9  11  -1  290.67   34.00
   9 -11   1  251.87   23.80
   9 -11   1  266.67   23.40
   9 -11   1  254.27   19.00
 -11  11  -1   26.30   28.80
  11 -11   1   32.70   15.80
  11 -11   1   25.10   16.60
 -13  11  -1  104.19   36.90
 -13  11  -1  106.89   31.10
  13 -11   1   61.39   21.20
  13 -11   1  105.89   23.40
  15 -11   1   29.00   31.20
  16  10  -1    7.70   29.60
  16  10  -1   23.50   23.80
 -16 -10   1   23.50   21.70
 -16 -10   1   16.40   27.10
  14  10  -1    5.40   20.90
  14  10  -1   16.70   19.60
 -14 -10   1  -31.50   15.80
 -14 -10   1    1.30   17.90
  12  10  -1   95.49   28.30
 -12 -10   1   93.89   16.10
 -12 -10   1   68.29   16.50
  10  10  -1   23.30   14.90
  10  10  -1   12.80   12.90
 -10 -10   1   17.40   10.70
 -10 -10   1   32.70   11.40
   8  10  -1  362.46   24.50
   8  10  -1  291.87   14.80
   8  10  -1  250.37   22.80
   8  10  -1  314.47   19.50
   8  10  -1  337.57   23.10
  -8 -10   1  305.27   20.30
  -8 -10   1  302.87   20.00
  -8 -10   1  363.36   22.00
  -8 -10   1  297.67   21.50
   6  10  -1    2.40    8.20
   6  10  -1   15.20    9.60
   6  10  -1   18.00   10.20
   6  10  -1   16.20    5.60
   6  10  -1   17.30    8.00
  -6 -10   1   13.50    7.70
  -6 -10   1   14.00    8.90
  -6 -10   1   15.90    7.30
  -6 -10   1   18.50    8.00
   4  10  -1  296.57   14.00
   4  10  -1  287.47   18.00
   4  10  -1  294.67   20.20
   4  10  -1  282.77   19.60
   4  10  -1  294.07   15.80
  -4 -10   1  277.77   18.30
  -4 -10   1  294.27   16.40
  -4 -10   1  290.17   16.80
  -4 -10   1  318.97   17.50
   2  10  -1   53.99    6.00
   2  10  -1   42.20    7.90
   2  10  -1   34.80    6.20
   2  10  -1   47.50    4.50
   2  10  -1   30.40    6.70
   2  10  -1   48.40    7.20
   2  10  -1   50.49    5.70
   2  10  -1   40.70    9.70
   2  10  -1   39.60    8.80
  -2 -10   1   59.39    9.00
  -2 -10   1   38.50    6.50
  -2 -10   1   42.40    7.40
   0  10  -1  295.07   14.10
   0  10  -1  284.67   17.20
   0  10  -1  280.07   16.40
   0  10  -1  305.87   15.20
   0  10  -1  302.07   16.60
   0  10  -1  267.97   16.20
   0  10  -1  253.47   18.30
   0  10  -1  296.97   14.80
   0 -10   1  276.57   14.70
   0 -10   1  293.07   16.80
   0 -10   1  298.27   15.40
   0 -10   1  274.97   17.00
  -2  10  -1   10.00    5.20
  -2  10  -1    2.00    5.60
  -2  10  -1    9.00    4.20
  -2  10  -1   15.10    9.30
  -2  10  -1    4.60    8.00
  -2  10  -1   -1.50    5.20
  -2  10  -1    7.50    6.20
   2 -10   1   13.30    6.70
   2 -10   1   12.30    5.30
   2 -10   1    0.20    6.50
   2 -10   1   -2.70    6.00
  -4  10  -1  105.59   16.10
  -4  10  -1   84.69    6.20
  -4  10  -1   71.29   11.90
  -4  10  -1   82.59    6.10
  -4  10  -1   51.29    8.60
  -4  10  -1   79.79    8.10
  -4  10  -1   79.39    9.10
   4 -10   1   66.99    9.60
   4 -10   1   84.49   10.60
   4 -10   1   84.39    9.60
  -6  10  -1  117.79    7.20
  -6  10  -1  128.39   21.00
  -6  10  -1  102.59   15.20
  -6  10  -1  130.29   11.00
   6 -10   1   83.19   11.80
   6 -10   1  118.99   12.40
   6 -10   1  101.79   10.40
  -8  10  -1    4.50   14.00
  -8  10  -1   15.90   19.40
   8 -10   1   15.20   10.10
   8 -10   1    7.10    7.90
   8 -10   1   -4.80    9.20
 -10  10  -1   17.90   19.10
 -10  10  -1   22.90   22.90
  10 -10   1   40.10   13.70
  10 -10   1   40.40   14.20
 -12  10  -1   -1.30   23.60
 -12  10  -1   -3.40   27.80
  12 -10   1    1.00   15.50
  12 -10   1    0.30   15.60
 -14  10  -1   96.39   30.90
 -14  10  -1   78.59   39.30
  14 -10   1   91.49   24.70
  14 -10   1   49.60   21.20
  17   9  -1   91.69   32.10
  17   9  -1  -16.90   26.20
 -17  -9   1  -48.50   38.30
 -17  -9   1   10.40   33.00
 -17  -9   1   25.00   25.20
  15   9  -1    8.20   22.80
  15   9  -1   -7.10   20.40
 -15  -9   1   -8.80   23.90
 -15  -9   1   -4.30   17.40
 -15  -9   1   -5.50   19.80
  13   9  -1  150.78   20.80
  13   9  -1   81.59   24.70
 -13  -9   1  105.19   24.60
 -13  -9   1  134.49   21.30
 -13  -9   1  128.09   19.40
  11   9  -1  117.09   18.00
  11   9  -1  107.79   16.70
 -11  -9   1   99.99   15.20
 -11  -9   1  106.19   14.40
 -11  -9   1   90.99   13.70
   9   9  -1  133.59   16.40
   9   9  -1  135.39   15.80
  -9  -9   1  123.19   13.10
  -9  -9   1  143.09   14.00
  -9  -9   1  123.69   13.60
  -9  -9   1  129.09   12.30
   7   9  -1   21.70    9.10
   7   9  -1   21.40    4.60
   7   9  -1   32.40   10.60
   7   9  -1    0.30    8.70
   7   9  -1   33.00    8.60
  -7  -9   1   17.10    7.40
  -7  -9   1   24.30    2.50
  -7  -9   1   50.49    9.00
  -7  -9   1   19.20    7.50
  -7  -9   1   23.30    8.00
   5   9  -1  237.68   18.70
   5   9  -1  245.78   13.60
   5   9  -1  252.17   15.80
   5   9  -1  228.98   19.00
   5   9  -1  264.87   13.30
  -5  -9   1  231.18   10.60
  -5  -9   1  237.48   15.10
  -5  -9   1  243.68   14.80
  -5  -9   1  233.48   15.40
  -5  -9   1  250.97   16.60
   3   9  -1   64.59    5.40
   3   9  -1   74.29    6.00
   3   9  -1   57.29    9.80
   3   9  -1   50.09    6.90
   3   9  -1   67.09    8.90
   3   9  -1   68.09    6.10
   3   9  -1   73.89    9.80
  -3  -9   1   67.49    9.60
  -3  -9   1   85.49    9.10
  -3  -9   1   66.79    7.10
  -3  -9   1   66.09    7.70
   1   9  -1   21.60    5.40
   1   9  -1   16.20    5.90
   1   9  -1    9.60    7.40
   1   9  -1   14.70    7.10
   1   9  -1   23.40    4.50
   1   9  -1   23.20    5.30
   1   9  -1   26.30    5.90
   1   9  -1   24.00    5.80
   1   9  -1   17.30    5.00
   1   9  -1   27.70    6.10
  -1  -9   1   17.70    6.20
  -1  -9   1   17.40    6.00
  -1  -9   1   18.40    4.30
  -1  -9   1   10.90    5.10
  -1   9  -1  238.88   15.80
  -1   9  -1  211.58   12.80
  -1   9  -1  176.68   12.10
  -1   9  -1  166.18   14.60
  -1   9  -1  184.68   13.40
  -1   9  -1  194.48   11.80
  -1   9  -1  236.58   13.70
  -1   9  -1  185.68   11.20
   1  -9   1  201.78   13.50
   1  -9   1  196.28   13.10
   1  -9   1  209.08   11.60
   1  -9   1  197.58   12.70
  -3   9  -1   56.89    5.10
  -3   9  -1   32.50    8.20
  -3   9  -1   60.99    6.60
  -3   9  -1   60.19    8.00
  -3   9  -1   55.99    5.60
  -3   9  -1   51.39   11.50
  -3   9  -1   50.49    6.40
   3  -9   1   57.79    8.10
   3  -9   1   40.50    7.80
   3  -9   1   46.00    5.40
   3  -9   1   50.89    7.80
  -5   9  -1  438.26   21.90
  -5   9  -1  502.95   18.40
  -5   9  -1  485.85   22.00
  -5   9  -1  466.15   29.70
  -5   9  -1  494.15   20.20
  -5   9  -1  485.05   26.20
   5  -9   1  477.55   23.40
   5  -9   1  443.46   22.50
   5  -9   1  496.55   22.20
  -7   9  -1   47.50   17.70
  -7   9  -1   30.80   12.80
  -7   9  -1   41.00    6.10
  -7   9  -1   34.50    5.30
  -7   9  -1   32.40    8.50
   7  -9   1   35.30    7.40
   7  -9   1   33.00    9.20
   7  -9   1   31.10    9.40
  -9   9  -1   59.09   16.60
  -9   9  -1   39.00   20.20
   9  -9   1   54.39    7.10
   9  -9   1   54.19   11.20
   9  -9   1   57.69   12.10
 -11   9  -1  -23.40   38.90
 -11   9  -1    8.10   19.00
  11  -9   1    3.50   12.80
 -13   9  -1   39.70   32.30
 -13   9  -1   41.80   26.30
  13  -9   1   36.60   18.60
  13  -9   1   23.50   16.90
 -15   9  -1  135.19   41.20
 -15   9  -1  129.09   33.90
  15  -9   1   37.80   24.00
  15  -9   1   83.59   25.50
  16   8  -1   48.30   25.60
  16   8  -1   87.79   24.10
 -16  -8   1   61.49   23.40
 -16  -8   1   29.10   28.20
 -16  -8   1   28.90   20.30
  14   8  -1  -12.30   16.70
  14   8  -1   -6.10   17.70
 -14  -8   1   16.00   28.10
 -14  -8   1   13.80   17.60
 -14  -8   1   -3.60   16.40
  12   8  -1   -1.50   14.50
  12   8  -1   27.50   14.50
 -12  -8   1   -8.60   12.20
 -12  -8   1   -8.90   12.50
 -12  -8   1   -3.30    5.70
 -12  -8   1    4.80   11.30
  10   8  -1  104.59   15.40
  10   8  -1   86.79   13.80
 -10  -8   1  105.19   13.00
 -10  -8   1   90.59   12.50
 -10  -8   1   81.49   12.50
 -10  -8   1  109.59    9.20
 -10  -8   1   82.29    6.70
   8   8  -1  630.84   23.40
   8   8  -1  614.24   27.90
   8   8  -1  622.54   30.80
   8   8  -1  649.83   30.30
   8   8  -1  628.44   31.70
  -8  -8   1  628.54   28.80
  -8  -8   1  584.34   26.80
  -8  -8   1  655.93   28.50
  -8  -8   1  618.24   22.40
  -8  -8   1  637.44   29.00
  -8  -8   1  599.34   28.60
   6   8  -1  495.35   23.20
   6   8  -1  541.45   23.00
   6   8  -1  477.95   26.00
   6   8  -1  508.75   19.90
   6   8  -1  517.65   25.80
  -6  -8   1  519.95   22.50
  -6  -8   1  464.25   22.80
  -6  -8   1  450.95   23.10
  -6  -8   1  467.05   22.60
  -6  -8   1  499.95   18.10
   4   8  -1  516.15   22.70
   4   8  -1  466.85   19.50
   4   8  -1  479.85   24.40
   4   8  -1  498.35   20.20
   4   8  -1  456.65   23.90
   4   8  -1  486.65   22.10
  -4  -8   1  476.45   22.40
  -4  -8   1  522.15   22.00
  -4  -8   1  500.75   21.10
  -4  -8   1  460.15   21.50
  -4  -8   1  475.65   18.50
   2   8  -1  353.96   17.20
   2   8  -1  377.76   15.80
   2   8  -1  371.46   14.00
   2   8  -1  398.16   16.60
   2   8  -1  363.46   16.80
   2   8  -1  374.96   17.00
   2   8  -1  366.36   16.90
   2   8  -1  378.16   17.70
   2   8  -1  392.06   17.30
   2   8  -1  363.46   15.30
   2   8  -1  344.97   17.30
   2   8  -1  358.16   19.20
  -2  -8   1  340.87   15.60
  -2  -8   1  374.86   18.40
  -2  -8   1  345.37   17.10
  -2  -8   1  367.96   16.90
   0   8  -1  932.91   34.10
   0   8  -1  912.41   35.80
   0   8  -1  926.61   35.90
   0   8  -1  908.41   35.10
   0   8  -1  910.11   35.00
   0   8  -1  942.11   35.20
   0   8  -1  894.11   35.10
   0   8  -1  940.11   35.70
   0   8  -1  906.81   36.60
   0   8  -1  967.00   34.20
   0  -8   1  917.81   36.20
   0  -8   1  948.71   34.10
   0  -8   1  927.01   35.40
   0  -8   1  851.91   35.70
  -2   8  -1  389.46   15.60
  -2   8  -1  351.96   17.10
  -2   8  -1  342.97   18.80
  -2   8  -1  362.16   19.00
  -2   8  -1  363.56   16.40
  -2   8  -1  394.16   17.30
  -2   8  -1  360.26   20.90
  -2   8  -1  374.96   17.60
  -2   8  -1  393.96   16.60
  -2   8  -1  380.16   17.70
  -2   8  -1  403.66   15.10
  -2   8  -1  386.56   18.10
   2  -8   1  370.86   15.70
   2  -8   1  390.56   18.10
   2  -8   1  354.16   17.60
   2  -8   1  363.66   17.70
  -4   8  -1   67.59    7.20
  -4   8  -1   71.59    7.60
  -4   8  -1   47.20    9.80
  -4   8  -1   65.69    5.00
  -4   8  -1   73.89    7.40
  -4   8  -1   67.69   12.80
  -4   8  -1   73.59    5.30
   4  -8   1   63.09    7.90
   4  -8   1   64.39    8.00
   4  -8   1   74.59    7.70
  -6   8  -1   -4.80    9.20
  -6   8  -1    9.60    3.90
  -6   8  -1    6.70    5.90
  -6   8  -1    7.80   12.20
  -6   8  -1    5.80    3.70
   6  -8   1   -1.10    6.40
   6  -8   1    9.30    7.20
  -8   8  -1  277.77   24.20
  -8   8  -1  269.17   28.40
   8  -8   1  257.07   18.60
   8  -8   1  286.47   19.50
   8  -8   1  281.07   14.10
   8  -8   1  281.07   17.90
 -10   8  -1  119.19   20.10
 -10   8  -1   74.29   22.50
  10  -8   1  116.89    8.20
  10  -8   1   76.89   13.40
  10  -8   1   98.49   14.60
 -12   8  -1  260.27   34.20
  12  -8   1  214.78   20.40
  12  -8   1  195.98   20.10
 -14   8  -1   52.39   33.40
 -14   8  -1   46.40   24.90
  14  -8   1   38.30   19.60
  14  -8   1   41.20   20.10
  16  -8   1   64.69   29.00
  17   7  -1   33.60   25.80
  17   7  -1  -12.70   21.60
  17   7  -1  -14.40   26.20
 -17  -7   1   10.70   24.60
 -17  -7   1    6.90   21.90
 -17  -7   1  -16.00   29.10
  15   7  -1  180.38   24.70
  15   7  -1  206.38   25.20
 -15  -7   1  192.38   26.40
 -15  -7   1  178.98   20.70
 -15  -7   1  187.18   24.20
  13   7  -1   -1.60   14.20
  13   7  -1   13.20   14.50
 -13  -7   1   -6.70   14.00
 -13  -7   1   -1.30    9.60
 -13  -7   1   -8.70   10.60
 -13  -7   1   28.50   15.70
  11   7  -1  213.48   22.30
  11   7  -1  186.68   18.80
 -11  -7   1  239.98   13.20
 -11  -7   1  272.67   13.80
 -11  -7   1  241.98   20.20
 -11  -7   1  196.58   12.50
 -11  -7   1  216.88   19.10
 -11  -7   1  194.48   18.20
 -11  -7   1  240.78   12.00
   9   7  -1  164.18    7.80
   9   7  -1  128.69   14.00
   9   7  -1  124.99   14.20
  -9  -7   1  170.08   16.40
  -9  -7   1  146.69   13.60
  -9  -7   1  142.89    7.10
  -9  -7   1  161.28   14.90
  -9  -7   1  164.58    8.40
  -9  -7   1  139.29   14.40
  -9  -7   1  157.28    7.10
   7   7  -1  127.69   13.20
   7   7  -1  103.09   11.50
   7   7  -1   96.89   11.80
   7   7  -1  103.09   12.10
  -7  -7   1  130.19   11.80
  -7  -7   1  110.59   10.70
  -7  -7   1  120.89   12.00
  -7  -7   1  112.79   11.60
  -7  -7   1   97.49    5.50
   5   7  -1  344.97   20.00
   5   7  -1  349.47   18.20
   5   7  -1  352.86   17.70
   5   7  -1  338.47   16.70
   5   7  -1  402.06   19.50
   5   7  -1  343.47   19.50
   5   7  -1  384.16   16.70
  -5  -7   1  369.86   17.30
  -5  -7   1  372.06   17.60
  -5  -7   1  364.06   17.50
  -5  -7   1  351.16   18.70
  -5  -7   1  369.96   13.60
  -5  -7   1  361.16   18.30
   3   7  -1   17.50    3.10
   3   7  -1   19.10    4.50
   3   7  -1   15.70    3.60
   3   7  -1   22.70    3.00
   3   7  -1   17.10    5.50
   3   7  -1   22.30    5.50
   3   7  -1   22.30    3.20
   3   7  -1   23.90    5.20
   3   7  -1    8.60    4.80
   3   7  -1   19.80    6.60
  -3  -7   1   16.80    3.60
  -3  -7   1   15.90    4.70
  -3  -7   1   13.60    5.10
  -3  -7   1   20.00    5.80
   1   7  -1 1189.28   44.40
   1   7  -1 1226.18   45.20
   1   7  -1 1202.18   44.00
   1   7  -1 1226.58   43.70
   1   7  -1 1232.28   43.70
   1   7  -1 1233.78   44.40
   1   7  -1 1174.98   42.70
   1   7  -1 1212.88   45.00
   1   7  -1 1220.58   43.30
   1   7  -1 1211.88   44.40
   1   7  -1 1247.28   44.70
  -1  -7   1 1176.68   43.30
  -1  -7   1 1208.58   45.20
  -1  -7   1 1193.48   44.10
  -1  -7   1 1168.68   44.50
  -1   7  -1   -0.90    3.20
  -1   7  -1   -1.50    3.10
  -1   7  -1   -0.20    2.90
  -1   7  -1   -2.10    3.20
  -1   7  -1    2.30    4.50
  -1   7  -1   -3.90    4.00
  -1   7  -1   -1.90    3.60
  -1   7  -1    4.30    3.60
  -1   7  -1   -9.80    7.70
  -1   7  -1    0.50    3.70
   1  -7   1   -1.70    3.50
   1  -7   1    0.10    3.80
   1  -7   1   -0.90    2.40
  -3   7  -1 1042.50   37.40
  -3   7  -1 1031.90   38.90
  -3   7  -1 1009.10   40.50
  -3   7  -1 1017.70   39.00
  -3   7  -1  929.81   42.70
  -3   7  -1 1006.30   39.70
  -3   7  -1 1028.20   36.30
  -3   7  -1 1071.99   38.80
  -3   7  -1 1046.00   36.60
  -3   7  -1 1027.50   38.00
  -3   7  -1 1051.59   38.40
  -3   7  -1 1068.89   40.10
   3  -7   1 1000.80   39.30
   3  -7   1  973.50   39.00
   3  -7   1 1102.69   40.70
   3  -7   1 1065.19   38.60
   3  -7   1 1052.19   37.10
  -5   7  -1   74.99    5.90
  -5   7  -1   58.29    6.80
  -5   7  -1   84.29    7.70
  -5   7  -1   86.59   15.10
  -5   7  -1   61.29   10.60
   5  -7   1   59.69    7.60
   5  -7   1   78.09    7.40
   5  -7   1   61.59    8.10
   5  -7   1   73.49   10.60
  -7   7  -1  784.82   29.40
  -7   7  -1  756.32   35.90
  -7   7  -1  749.82   26.80
  -7   7  -1  638.94   39.30
  -7   7  -1  731.63   31.20
   7  -7   1  733.33   31.90
   7  -7   1  776.92   32.90
   7  -7   1  812.52   29.20
   7  -7   1  814.02   31.00
  -9   7  -1  -10.90   15.40
  -9   7  -1   -8.00   13.40
   9  -7   1    2.60    3.90
   9  -7   1   -5.40    8.70
   9  -7   1    2.60   10.00
   9  -7   1   -6.00    7.70
 -11   7  -1   99.49   23.80
 -11   7  -1   72.39   19.00
  11  -7   1   87.49   13.60
  11  -7   1   62.39   14.60
 -13   7  -1   30.70   27.80
 -13   7  -1   17.00   20.90
  13  -7   1    1.40   15.60
  13  -7   1   -4.20   14.60
 -15   7  -1  124.69   29.60
 -15   7  -1   49.00   37.90
  15  -7   1   76.99   23.40
  15  -7   1   93.39   22.20
  18   6  -1   40.10   30.80
  18   6  -1   19.00   27.10
 -18  -6   1   37.10   34.90
  16   6  -1  125.49   25.30
  16   6  -1  137.99   25.40
  16   6  -1  111.49   22.30
 -16  -6   1  127.59   27.10
 -16  -6   1  171.18   27.20
 -16  -6   1  171.88   21.40
  14   6  -1   82.49   18.50
  14   6  -1   44.40   17.00
 -14  -6   1   58.39   14.80
 -14  -6   1   78.89   17.90
 -14  -6   1   58.69   16.10
  12   6  -1   21.70   12.50
  12   6  -1   42.50   13.20
 -12  -6   1   23.60   10.60
 -12  -6   1   20.50   13.00
  10   6  -1   97.09   13.10
  10   6  -1  113.89   14.00
  10   6  -1  111.69    6.80
 -10  -6   1   92.29    9.00
 -10  -6   1  107.79   13.10
 -10  -6   1  106.59    9.90
 -10  -6   1  104.99   11.60
   8   6  -1    3.80    6.30
   8   6  -1   10.90    9.40
   8   6  -1  -11.20    7.20
   8   6  -1    7.00    2.80
   8   6  -1    8.70    8.60
   8   6  -1    7.70    8.00
  -8  -6   1    1.50    7.10
  -8  -6   1    5.10    3.50
  -8  -6   1   10.40    3.40
  -8  -6   1    7.20    3.80
  -8  -6   1   13.50    7.70
  -8  -6   1    9.00    6.40
  -8  -6   1    3.90    6.50
   6   6  -1   64.69    7.80
   6   6  -1   32.50    8.10
   6   6  -1   37.30    8.10
   6   6  -1   46.70    6.90
   6   6  -1   38.90    6.60
   6   6  -1   44.50    7.50
   6   6  -1   53.29    8.70
  -6  -6   1   54.19    3.60
  -6  -6   1   38.40    6.80
  -6  -6   1   50.29    5.90
  -6  -6   1   54.69    7.40
  -6  -6   1   55.79    8.60
  -6  -6   1   46.30    7.20
  -6  -6   1   40.90    6.60
   4   6  -1  223.48   12.20
   4   6  -1  227.58   13.80
   4   6  -1  225.18   13.00
   4   6  -1  236.58   12.30
   4   6  -1  230.28   12.50
   4   6  -1  236.68   11.70
  -4  -6   1  228.58   13.10
  -4  -6   1  203.58   12.40
  -4  -6   1  223.08    8.80
  -4  -6   1  218.28   11.30
  -4  -6   1  230.98   11.90
  -4  -6   1  204.68   12.10
   2   6  -1   23.90    4.70
   2   6  -1   22.60    4.10
   2   6  -1   25.60    2.50
   2   6  -1   22.50    3.70
   2   6  -1   23.60    5.20
   2   6  -1   18.80    2.70
   2   6  -1   20.30    4.40
   2   6  -1   14.50    3.80
   2   6  -1   21.00    3.60
   2   6  -1   26.40    4.50
   2   6  -1   21.90    3.50
   2   6  -1   25.60    4.30
  -2  -6   1   25.80    3.30
  -2  -6   1   29.30    4.30
  -2  -6   1   28.80    4.80
  -2  -6   1   23.60    4.40
  -2  -6   1   18.40    3.50
  -2  -6   1   25.80    4.00
   0   6  -1  189.08    9.70
   0   6  -1  172.68   10.40
   0   6  -1  202.18    9.70
   0   6  -1  189.58    8.80
   0   6  -1  184.08   10.30
   0   6  -1  200.08   10.50
   0   6  -1  191.08    9.50
   0   6  -1  199.48   10.20
   0   6  -1  195.08    8.70
   0   6  -1  184.08    9.30
   0  -6   1  183.08    9.70
   0  -6   1  190.88   10.10
   0  -6   1  193.48    9.90
   0  -6   1  194.68    8.60
   0  -6   1  165.48    8.70
  -2   6  -1   64.39    8.60
  -2   6  -1   67.59    5.20
  -2   6  -1   60.49    6.20
  -2   6  -1   58.69    3.90
  -2   6  -1   64.99    6.10
  -2   6  -1   60.29    6.10
  -2   6  -1   71.09    7.10
  -2   6  -1   58.79    5.30
  -2   6  -1   57.89    6.30
  -2   6  -1   70.69    6.20
   2  -6   1   65.09    6.30
   2  -6   1   56.19    5.70
   2  -6   1   48.90    6.40
   2  -6   1   65.19    7.10
   2  -6   1   59.39    4.40
  -4   6  -1    7.20    4.10
  -4   6  -1    2.00    1.50
  -4   6  -1    8.40    8.20
  -4   6  -1   11.00    5.00
  -4   6  -1   -2.80    5.30
  -4   6  -1   -0.70    4.30
  -4   6  -1   -0.80    4.60
  -4   6  -1    1.50    2.40
  -4   6  -1    4.40    4.60
  -4   6  -1    0.20    2.30
   4  -6   1   -3.30    4.00
   4  -6   1   15.20    7.00
   4  -6   1    2.60    2.60
   4  -6   1   -2.00    4.10
  -6   6  -1   21.80    2.50
  -6   6  -1   19.80   12.30
  -6   6  -1   24.70    4.60
  -6   6  -1   24.90    5.90
  -6   6  -1   23.70    9.60
   6  -6   1   24.50    3.80
   6  -6   1   14.80    4.90
   6  -6   1   14.50   10.70
   6  -6   1   17.70    6.30
   6  -6   1   17.80    5.80
  -8   6  -1   55.29    9.00
  -8   6  -1   80.19   17.20
  -8   6  -1   61.59   13.60
   8  -6   1   59.39    9.70
   8  -6   1   71.29    9.70
   8  -6   1   72.99    6.20
   8  -6   1   47.80    8.60
 -10   6  -1  115.29   18.00
 -10   6  -1  135.39   22.80
  10  -6   1  158.88   15.10
  10  -6   1  169.78   23.20
  10  -6   1  135.89    7.40
  10  -6   1  140.59   14.00
 -12   6  -1   10.80   17.80
 -12   6  -1   13.00   22.50
  12  -6   1    9.60   12.50
  12  -6   1   10.30   12.50
 -14   6  -1   36.40   30.40
 -14   6  -1    1.40   21.60
  14  -6   1   20.80   17.00
  14  -6   1   28.30   17.10
 -16   6  -1   15.00   41.00
 -16   6  -1  -10.00   27.80
  16  -6   1    3.80   23.80
  16  -6   1   25.30   21.80
  17   5  -1   -4.40   24.60
  17   5  -1   16.40   22.90
  17   5  -1    7.50   20.50
 -17  -5   1   -7.90   22.70
 -17  -5   1   19.00   27.30
 -17  -5   1    1.10   19.40
  15   5  -1   65.89   20.00
  15   5  -1   86.79   19.70
  15   5  -1   89.79   18.00
 -15  -5   1   84.79   15.80
 -15  -5   1  124.79   21.60
  13   5  -1  181.28   18.80
  13   5  -1  164.18   19.60
 -13  -5   1  145.39   15.70
 -13  -5   1  158.08   19.80
 -13  -5   1  178.98   18.10
  11   5  -1  397.66   25.90
  11   5  -1  441.66   18.00
  11   5  -1  441.76   22.00
  11   5  -1  471.95   26.30
 -11  -5   1  422.26   25.40
 -11  -5   1  459.15   23.80
 -11  -5   1  447.06   21.20
 -11  -5   1  407.06   23.50
   9   5  -1   84.59    6.50
   9   5  -1   94.69    9.10
   9   5  -1   77.09   11.30
   9   5  -1   59.69   10.10
  -9  -5   1   66.79    9.00
  -9  -5   1   78.49    8.50
  -9  -5   1   53.19   10.60
  -9  -5   1   79.09   10.90
   7   5  -1  105.39    6.70
   7   5  -1  105.19   10.80
   7   5  -1   89.19    9.90
   7   5  -1  113.79    9.30
   7   5  -1   91.69   10.20
   7   5  -1  108.59   11.00
  -7  -5   1   95.69   10.10
  -7  -5   1   97.09    9.80
  -7  -5   1  122.29   11.20
  -7  -5   1  105.99    7.50
  -7  -5   1   98.09    9.60
   5   5  -1   18.80    4.40
   5   5  -1   14.70    4.50
   5   5  -1   22.50    6.20
   5   5  -1   17.30    4.40
   5   5  -1   19.70    5.90
   5   5  -1   18.00    4.60
   5   5  -1   25.20    6.50
  -5  -5   1   19.10    4.50
  -5  -5   1   15.80    3.70
  -5  -5   1   16.10    2.40
  -5  -5   1   12.30    5.40
  -5  -5   1   27.90    5.40
  -5  -5   1   17.10    4.20
  -5  -5   1   18.60    4.30
  -5  -5   1   14.60    1.60
   3   5  -1    2.20    2.10
   3   5  -1    2.00    2.00
   3   5  -1   -2.20    3.30
   3   5  -1    3.00    3.20
   3   5  -1    0.40    1.40
   3   5  -1    1.80    4.40
   3   5  -1   -2.10    2.70
   3   5  -1   -0.10    3.00
   3   5  -1   -1.00    3.10
  -3  -5   1   -1.00    3.80
  -3  -5   1    1.90    2.80
  -3  -5   1    0.60    2.50
  -3  -5   1    0.10    2.40
  -3  -5   1    0.30    1.50
  -3  -5   1   -3.30    2.80
   1   5  -1  373.16   13.80
   1   5  -1  365.96   14.20
   1   5  -1  378.06   14.80
   1   5  -1  346.97   15.30
   1   5  -1  323.27   14.40
   1   5  -1  365.46   13.90
   1   5  -1  357.86   14.70
   1   5  -1  366.86   15.10
   1   5  -1  374.86   14.80
   1   5  -1  361.36   13.00
  -1  -5   1  339.17   14.40
  -1  -5   1  342.57   14.60
  -1  -5   1  357.36   14.90
  -1  -5   1  348.87   13.60
  -1  -5   1  346.27   14.90
  -1  -5   1  368.26   15.60
  -1   5  -1   34.20    4.00
  -1   5  -1   32.60    4.80
  -1   5  -1   42.20    4.80
  -1   5  -1   41.00    3.10
  -1   5  -1   36.00    3.90
  -1   5  -1   51.19    4.80
  -1   5  -1   41.70    6.00
  -1   5  -1   43.20    4.20
  -1   5  -1   45.90    4.60
  -1   5  -1   48.70    4.50
   1  -5   1   43.30    4.20
   1  -5   1   38.80    4.50
   1  -5   1   36.50    3.40
   1  -5   1   51.29    6.70
   1  -5   1   40.00    4.30
   1  -5   1   45.50    4.40
  -3   5  -1 1216.08   43.80
  -3   5  -1 1088.39   47.00
  -3   5  -1 1202.38   44.90
  -3   5  -1 1202.98   44.80
  -3   5  -1 1236.98   41.70
  -3   5  -1 1227.08   41.70
  -3   5  -1 1220.68   43.90
  -3   5  -1 1172.28   41.90
  -3   5  -1 1292.77   43.80
   3  -5   1 1098.19   44.70
   3  -5   1 1199.58   43.00
   3  -5   1 1228.28   45.20
  -5   5  -1  332.47   17.10
  -5   5  -1  318.67   11.90
  -5   5  -1  310.57   20.50
  -5   5  -1  328.27   13.60
  -5   5  -1  324.77   15.20
  -5   5  -1  299.97   18.20
  -5   5  -1  339.47   16.30
  -5   5  -1  344.77   16.00
   5  -5   1  317.17   13.50
   5  -5   1  326.37   15.80
   5  -5   1  311.47   15.90
   5  -5   1  321.47   14.90
   5  -5   1  320.07   18.30
  -7   5  -1  332.77   16.90
  -7   5  -1  311.17   20.70
  -7   5  -1  284.77   23.20
   7  -5   1  297.17   15.80
   7  -5   1  313.27   16.90
   7  -5   1  322.47   13.40
   7  -5   1  316.07   16.70
   7  -5   1  309.97   16.40
  -9   5  -1   34.00   12.90
  -9   5  -1   25.10   15.00
   9  -5   1   35.20   10.20
   9  -5   1   33.90    8.50
   9  -5   1   34.40    7.40
   9  -5   1   44.00    4.20
   9  -5   1   52.99    9.40
 -11   5  -1  -18.70   14.30
 -11   5  -1    7.90   18.00
  11  -5   1   -2.80   10.00
  11  -5   1    5.50    8.40
  11  -5   1    8.90    9.60
 -13   5  -1   86.19   21.70
 -13   5  -1   85.59   36.10
  13  -5   1   80.59   17.30
 -15   5  -1   87.99   26.00
 -15   5  -1   26.40   33.80
  15  -5   1   82.19   20.80
  15  -5   1   53.39   20.00
 -17   5  -1  152.48   67.09
  17  -5   1   80.79   31.80
  18   4  -1   92.19   27.70
  18   4  -1    5.10   27.10
  18   4  -1   59.19   25.30
 -18  -4   1   34.70   31.80
  16   4  -1   16.20   17.20
  16   4  -1    1.00   18.70
 -16  -4   1    1.70   22.50
 -16  -4   1  -12.70   27.00
 -16  -4   1   -0.90   15.10
  14   4  -1   -8.90   12.40
  14   4  -1    2.60   13.50
  14   4  -1   -5.60   13.70
 -14  -4   1   30.50   16.10
 -14  -4   1    5.30   11.50
 -14  -4   1   24.60   16.90
  12   4  -1   32.50    7.90
  12   4  -1   34.50   11.20
  12   4  -1   23.40   11.30
  12   4  -1   35.80    5.70
 -12  -4   1   24.80    9.30
 -12  -4   1   34.30   12.30
 -12  -4   1   30.60   13.30
 -12  -4   1   25.10    9.20
  10   4  -1   81.19   11.10
  10   4  -1   83.49   11.70
  10   4  -1   68.69    7.30
  10   4  -1   89.09    8.30
 -10  -4   1   72.69    7.80
 -10  -4   1   85.19   12.10
 -10  -4   1   80.69    9.50
   8   4  -1  279.17   17.20
   8   4  -1  280.27   18.50
   8   4  -1  294.97   12.60
   8   4  -1  278.67   17.10
   8   4  -1  309.07   14.70
  -8  -4   1  295.77   16.90
  -8  -4   1  275.97   14.00
  -8  -4   1  256.17   16.70
  -8  -4   1  272.47   15.20
  -8  -4   1  281.47   15.00
   6   4  -1  429.16   20.50
   6   4  -1  446.86   20.90
   6   4  -1  422.26   19.20
   6   4  -1  454.35   17.40
   6   4  -1  440.06   18.70
   6   4  -1  489.95   20.70
   6   4  -1  438.66   20.50
  -6  -4   1  438.66   18.40
  -6  -4   1  458.55   20.00
  -6  -4   1  436.56   18.90
  -6  -4   1  436.16   20.20
  -6  -4   1  451.45   19.30
  -6  -4   1  397.06   19.70
   4   4  -1   26.20    4.70
   4   4  -1   34.90    4.40
   4   4  -1   33.40    4.70
   4   4  -1   23.30    5.00
   4   4  -1   21.50    3.70
   4   4  -1   31.20    5.10
  -4  -4   1   25.90    3.80
  -4  -4   1   26.40    3.30
  -4  -4   1   26.60    4.10
  -4  -4   1   30.20    4.00
  -4  -4   1   27.90    2.80
  -4  -4   1   35.30    5.60
  -4  -4   1   32.40    4.80
   2   4  -1  209.88    7.80
   2   4  -1  211.18    9.40
   2   4  -1  202.28    8.60
   2   4  -1  196.78    9.10
   2   4  -1  190.68    9.70
   2   4  -1  190.88   10.30
   2   4  -1  203.88    7.60
   2   4  -1  211.08    9.40
  -2  -4   1  195.88    9.50
  -2  -4   1  207.28    9.50
  -2  -4   1  192.88    8.40
  -2  -4   1  182.38    9.00
  -2  -4   1  202.98    9.30
  -2  -4   1  196.08    8.40
   0   4  -1  602.94   21.00
   0   4  -1  604.54   22.20
   0   4  -1  612.44   22.10
   0   4  -1  616.44   21.20
   0   4  -1  594.94   22.00
   0   4  -1  608.24   20.90
   0   4  -1  587.94   23.00
   0   4  -1  584.64   21.60
   0   4  -1  577.84   22.80
   0  -4   1  590.04   22.20
   0  -4   1  516.15   23.70
   0  -4   1  589.04   21.50
   0  -4   1  588.04   21.30
   0  -4   1  583.24   21.00
   0  -4   1  581.14   22.00
   0  -4   1  573.74   22.00
  -2   4  -1   30.00    1.90
  -2   4  -1   32.60    3.80
  -2   4  -1   27.80    4.10
  -2   4  -1   19.80    4.70
  -2   4  -1   31.40    3.90
  -2   4  -1   27.30    2.60
  -2   4  -1   34.30    2.80
  -2   4  -1   34.70    4.40
  -2   4  -1   39.40    4.10
   2  -4   1   27.20    6.00
   2  -4   1   30.50    2.40
   2  -4   1   29.00    3.70
   2  -4   1   25.20    3.30
   2  -4   1   31.20    3.30
   2  -4   1   38.80    4.60
  -4   4  -1    1.60    6.50
  -4   4  -1    5.30    3.60
  -4   4  -1   -5.30    3.00
  -4   4  -1    2.30    3.40
  -4   4  -1    0.00    1.00
  -4   4  -1    2.70    2.10
  -4   4  -1   -7.90    3.70
   4  -4   1    2.40    2.60
   4  -4   1    4.50    2.20
   4  -4   1   -2.60    4.80
  -6   4  -1  327.97   17.80
  -6   4  -1  293.07   17.80
  -6   4  -1  238.68   19.60
  -6   4  -1  292.17   15.20
  -6   4  -1  310.87   16.20
  -6   4  -1  328.17   15.10
  -6   4  -1  302.27   10.60
   6  -4   1  305.87   15.00
   6  -4   1  257.77   16.30
   6  -4   1  319.57   14.80
   6  -4   1  282.67   12.30
   6  -4   1  287.77   14.80
   6  -4   1  305.27   19.20
  -8   4  -1   41.50   11.20
  -8   4  -1   47.00    8.60
  -8   4  -1   47.40   14.20
  -8   4  -1   27.80    2.70
  -8   4  -1   38.30    3.00
   8  -4   1   40.40    3.90
   8  -4   1   22.10    7.20
   8  -4   1   27.60    6.60
   8  -4   1   40.50    7.50
   8  -4   1   49.60    8.80
 -10   4  -1  258.77   25.50
 -10   4  -1  240.18   23.30
  10  -4   1  248.68   18.30
  10  -4   1  233.68   10.70
  10  -4   1  254.77   18.30
  10  -4   1  243.48   10.10
  10  -4   1  250.37   16.90
 -12   4  -1   -4.50   18.60
 -12   4  -1   27.00   15.80
  12  -4   1    9.50   11.30
  12  -4   1   36.90   12.30
  12  -4   1   33.00   10.90
 -14   4  -1   60.09   22.50
 -14   4  -1   16.60   28.40
  14  -4   1   44.90   17.20
  14  -4   1   29.80   15.40
  14  -4   1   47.00   16.90
 -16   4  -1   26.90   36.60
 -16   4  -1    0.10   26.10
  16  -4   1  -34.90   20.10
  16  -4   1   22.00   22.10
  17   3  -1   21.50   23.00
  17   3  -1   56.29   23.00
  17   3  -1   20.70   19.40
 -17  -3   1  -15.00   23.20
  15   3  -1   36.70   17.50
  15   3  -1    4.80   14.70
 -15  -3   1   43.50   20.80
 -15  -3   1   12.90   12.80
  13   3  -1   16.10    8.00
  13   3  -1   38.10   13.30
  13   3  -1   24.80   11.00
  13   3  -1    7.20   10.80
 -13  -3   1   44.90   14.90
 -13  -3   1   25.80   15.00
 -13  -3   1   25.40   10.00
  11   3  -1  158.98   16.90
  11   3  -1  178.48   11.80
  11   3  -1  191.08   12.00
  11   3  -1  173.98   17.30
 -11  -3   1  161.08   16.10
 -11  -3   1  171.18   13.90
 -11  -3   1  168.48   14.60
 -11  -3   1  180.98   17.90
   9   3  -1   -4.30    6.40
   9   3  -1   10.40    4.20
   9   3  -1   -5.30    6.40
   9   3  -1   -1.70    3.30
  -9  -3   1   -4.60    6.80
  -9  -3   1   -5.20    6.90
  -9  -3   1    2.50    5.20
  -9  -3   1    2.50    7.70
  -9  -3   1  -13.90    8.20
  -9  -3   1   -2.80    4.20
   7   3  -1  181.48   12.10
   7   3  -1  161.48    9.10
   7   3  -1  170.48   12.90
   7   3  -1  181.18   13.40
   7   3  -1  167.38    8.50
   7   3  -1  162.68   13.00
  -7  -3   1  149.79   11.70
  -7  -3   1  159.18    8.90
  -7  -3   1  151.98   10.80
  -7  -3   1  167.08   12.80
  -7  -3   1  167.58   11.80
   5   3  -1    7.10    4.00
   5   3  -1   10.30    4.10
   5   3  -1    6.80    3.70
   5   3  -1    8.80    4.60
   5   3  -1    1.30    3.40
   5   3  -1    5.80    2.80
  -5  -3   1    2.90    3.90
  -5  -3   1    4.90    4.10
  -5  -3   1    5.50    3.10
  -5  -3   1    4.90    2.70
  -5  -3   1    3.60    3.20
  -5  -3   1    6.60    3.50
   3   3  -1  307.27   12.00
   3   3  -1  289.87   12.50
   3   3  -1  279.07   11.60
   3   3  -1  281.57   12.70
   3   3  -1  287.57   11.80
  -3  -3   1  265.97   12.10
  -3  -3   1  287.37   11.20
  -3  -3   1  280.87   12.00
  -3  -3   1  282.37   11.10
  -3  -3   1  286.77   12.70
  -3  -3   1  277.17   11.80
  -3  -3   1  286.47   12.50
   1   3  -1    4.40    2.00
   1   3  -1   -3.50    2.50
   1   3  -1    3.10    1.80
   1   3  -1    0.30    1.70
   1   3  -1    3.80    1.80
   1   3  -1    3.80    1.30
   1   3  -1   -2.80    2.60
   1   3  -1    1.70    1.90
  -1  -3   1    1.70    1.70
  -1  -3   1    2.50    1.60
  -1  -3   1    1.80    1.70
  -1  -3   1    3.10    1.10
  -1  -3   1    0.50    2.00
  -1  -3   1   -0.30    2.00
  -1   3  -1  405.26   15.80
  -1   3  -1  414.76   17.40
  -1   3  -1  420.26   14.90
  -1   3  -1  403.36   16.30
  -1   3  -1  405.66   15.90
  -1   3  -1  417.86   15.20
  -1   3  -1  428.96   16.00
  -1   3  -1  439.16   16.00
   1  -3   1  416.56   16.10
   1  -3   1  405.66   15.10
   1  -3   1  393.16   15.70
   1  -3   1  408.16   16.00
   1  -3   1  430.16   17.60
   1  -3   1  413.46   14.80
  -3   3  -1  335.77   17.40
  -3   3  -1  365.86   16.20
  -3   3  -1  377.76   15.80
  -3   3  -1  381.46   15.20
  -3   3  -1  391.26   15.30
  -3   3  -1  379.76   13.60
   3  -3   1  361.26   15.00
   3  -3   1  370.36   16.50
   3  -3   1  384.06   14.20
   3  -3   1  391.06   19.10
   3  -3   1  374.66   14.40
   3  -3   1  341.87   14.90
   3  -3   1  361.56   13.40
  -5   3  -1  266.27   15.20
  -5   3  -1  271.77    9.70
  -5   3  -1  268.47    9.60
  -5   3  -1  267.77   17.30
  -5   3  -1  272.17   13.50
  -5   3  -1  276.47   13.80
  -5   3  -1  286.37   13.30
  -5   3  -1  281.67   13.00
   5  -3   1  280.27   12.70
   5  -3   1  271.77   15.50
   5  -3   1  253.47   13.10
   5  -3   1  266.87   10.30
   5  -3   1  268.77   11.20
   5  -3   1  260.67   12.60
   5  -3   1  276.27   13.50
  -7   3  -1   23.00    8.90
  -7   3  -1   12.80    5.70
  -7   3  -1   19.80    2.40
  -7   3  -1    5.30   10.30
  -7   3  -1   23.80    6.20
   7  -3   1   21.80    6.00
   7  -3   1   21.10    6.00
   7  -3   1   19.10    5.50
   7  -3   1   15.10    6.60
   7  -3   1   15.50    2.70
   7  -3   1   13.70    3.00
  -9   3  -1  202.38   22.50
  -9   3  -1  206.38    9.30
  -9   3  -1  213.28   18.50
   9  -3   1  228.28    9.50
   9  -3   1  189.78   17.70
   9  -3   1  211.88    9.50
   9  -3   1  190.88   15.40
   9  -3   1  220.08   15.40
   9  -3   1  223.48   14.80
 -11   3  -1    4.80    3.60
 -11   3  -1    2.00   13.90
 -11   3  -1    3.40   16.40
  11  -3   1   11.20    9.10
  11  -3   1    6.10    3.60
  11  -3   1   13.50    9.50
  11  -3   1    2.90    9.10
 -13   3  -1  137.69   27.60
  13  -3   1  100.59   15.60
  13  -3   1   78.19   14.40
  13  -3   1  100.39   16.20
 -15   3  -1  -25.00   20.60
 -15   3  -1   89.99   32.00
  15  -3   1   30.60   18.20
  15  -3   1   56.79   18.40
  15  -3   1   18.50   18.30
 -17   3  -1  151.08   45.20
 -17   3  -1   59.39   37.30
  17  -3   1   -8.20   24.70
  17  -3   1   15.10   27.70
  18   2  -1  150.98   27.10
 -18  -2   1  195.28   31.70
  16   2  -1  313.47   33.30
  16   2  -1  203.58   23.00
  16   2  -1  253.77   23.80
 -16  -2   1  254.67   26.00
 -16  -2   1  240.18   29.30
 -16  -2   1  297.77   33.30
  14   2  -1  147.59   18.50
  14   2  -1  123.19   15.80
  14   2  -1  150.28   17.40
  14   2  -1  144.39   12.80
 -14  -2   1  140.89   20.80
 -14  -2   1  189.38   22.80
 -14  -2   1  178.58   15.50
  12   2  -1   20.90    9.50
  12   2  -1    8.60    8.80
  12   2  -1   25.00   10.90
  12   2  -1   30.10    5.20
  12   2  -1   29.20    7.50
 -12  -2   1   16.20   13.20
 -12  -2   1   13.20    7.80
 -12  -2   1   14.20   12.30
  10   2  -1   10.40    7.80
  10   2  -1    3.40    3.70
  10   2  -1    8.80    4.80
  10   2  -1    2.80    7.10
 -10  -2   1    5.50    5.90
 -10  -2   1   -4.60   10.40
 -10  -2   1    8.00    5.50
 -10  -2   1    2.20    8.00
 -10  -2   1    5.60    8.50
   8   2  -1   -4.30    5.30
   8   2  -1   -5.30    5.40
   8   2  -1    5.40    3.00
   8   2  -1   -5.40    7.70
   8   2  -1    3.50    3.20
   8   2  -1    6.60    7.50
  -8  -2   1    7.00    6.30
  -8  -2   1   -3.80    4.70
  -8  -2   1   -7.10    6.20
  -8  -2   1    5.50    3.80
  -8  -2   1   -7.40    6.60
  -8  -2   1    4.70    6.70
   6   2  -1  196.68   10.50
   6   2  -1  161.78   10.20
   6   2  -1  157.18   11.80
   6   2  -1  180.98    8.80
   6   2  -1  189.08   11.90
   6   2  -1  184.78    8.50
   6   2  -1  198.58   12.50
  -6  -2   1  213.28   11.50
  -6  -2   1  180.78    9.60
  -6  -2   1  189.08   10.90
  -6  -2   1  146.79   10.60
  -6  -2   1  170.58    8.60
  -6  -2   1  195.18   11.20
   4   2  -1    2.80    3.10
   4   2  -1    2.00    2.80
   4   2  -1    2.50    3.10
   4   2  -1    6.10    3.50
  -4  -2   1   -1.10    1.70
  -4  -2   1    2.90    3.10
  -4  -2   1    7.60    3.20
  -4  -2   1    1.60    1.10
  -4  -2   1    3.20    2.90
  -4  -2   1    3.70    2.40
   2   2  -1  213.58    9.00
   2   2  -1  203.28    9.10
   2   2  -1  206.08    8.50
   2   2  -1  228.58    7.40
   2   2  -1  204.28    8.20
   2   2  -1  210.78    8.50
   2   2  -1  197.78    9.80
   2   2  -1  194.18    9.70
  -2  -2   1  206.38    8.50
  -2  -2   1  199.78    8.80
  -2  -2   1  191.88    9.30
  -2  -2   1  204.38    8.60
  -2  -2   1  200.78    9.60
  -2  -2   1  206.88    9.10
  -2  -2   1  204.18    8.10
   0   2  -1   65.49    3.50
   0   2  -1   65.59    3.60
   0   2  -1   53.79    3.50
   0   2  -1   52.59    4.50
   0   2  -1   68.69    3.70
   0   2  -1   62.29    2.60
   0   2  -1   63.89    2.90
   0   2  -1   51.39    4.90
   0  -2   1   66.49    3.90
   0  -2   1   65.49    2.90
   0  -2   1   59.89    4.30
   0  -2   1   58.29    3.50
   0  -2   1   67.69    3.30
   0  -2   1   52.79    4.80
   0  -2   1   62.09    3.80
   0  -2   1   63.39    3.80
   0  -2   1   65.69    3.70
  -2   2  -1    6.40    2.10
  -2   2  -1    7.60    2.20
  -2   2  -1    4.70    2.80
  -2   2  -1    9.60    3.70
  -2   2  -1    9.90    2.10
  -2   2  -1    7.60    1.60
   2  -2   1    7.70    1.80
   2  -2   1   12.40    4.00
   2  -2   1    7.80    2.10
   2  -2   1    7.80    2.20
   2  -2   1    7.70    2.90
   2  -2   1   10.50    1.60
   2  -2   1    7.70    1.50
  -4   2  -1  113.29    4.20
  -4   2  -1  111.19    7.20
  -4   2  -1  111.59    6.80
  -4   2  -1  115.99    7.10
  -4   2  -1   97.19    8.60
  -4   2  -1  114.89    9.60
  -4   2  -1   96.89    7.10
   4  -2   1   95.69    6.50
   4  -2   1   97.69    6.20
   4  -2   1  114.39    9.30
   4  -2   1  107.49    5.40
   4  -2   1  114.49   11.30
   4  -2   1  100.49    6.30
  -6   2  -1  213.58   12.30
  -6   2  -1  199.28   12.40
  -6   2  -1  188.98   16.50
  -6   2  -1  219.28   11.90
  -6   2  -1  168.38   14.60
  -6   2  -1  204.98    8.40
   6  -2   1  202.18   11.70
   6  -2   1  221.28   12.10
   6  -2   1  197.08   15.20
   6  -2   1  206.68    9.30
  -8   2  -1  455.35   25.10
  -8   2  -1  498.55   28.50
  -8   2  -1  477.45   23.30
  -8   2  -1  470.95   18.60
  -8   2  -1  495.45   22.30
   8  -2   1  506.25   19.40
   8  -2   1  485.15   22.40
   8  -2   1  468.25   22.40
   8  -2   1  520.55   23.60
 -10   2  -1  415.96   17.10
 -10   2  -1  414.66   27.10
 -10   2  -1  379.76   28.70
  10  -2   1  427.86   17.80
  10  -2   1  434.26   17.30
  10  -2   1  416.56   22.00
  10  -2   1  390.16   22.20
 -12   2  -1  101.49   21.20
 -12   2  -1   69.09   18.00
 -12   2  -1   76.89    7.10
  12  -2   1   79.39   13.90
  12  -2   1   81.29   12.80
  12  -2   1   84.39    8.00
  12  -2   1   86.69   13.10
 -14   2  -1  -21.30   18.10
 -14   2  -1    0.80   36.40
  14  -2   1    0.80   14.50
  14  -2   1   -6.50   13.80
  14  -2   1  -12.00   13.60
 -16   2  -1   35.20   26.40
 -16   2  -1   23.90   35.10
  16  -2   1   18.40   19.50
  16  -2   1   21.90   22.50
  16  -2   1   51.19   21.70
  19   1  -1    0.60   27.50
  17   1  -1   37.80   19.80
  17   1  -1   38.50   19.70
 -17  -1   1   24.60   24.90
 -17  -1   1   72.89   33.10
  15   1  -1   -3.60   14.70
  15   1  -1    6.20   10.50
  15   1  -1   -2.90   12.80
 -15  -1   1  -23.30   19.70
 -15  -1   1   -1.70   11.70
  13   1  -1  245.28   21.30
  13   1  -1  256.57   18.70
  13   1  -1  278.37   23.10
  13   1  -1  229.88   19.80
 -13  -1   1  244.98   26.30
 -13  -1   1  227.28   24.20
 -13  -1   1  241.48   18.10
  11   1  -1  132.09    7.10
  11   1  -1  143.89   13.10
  11   1  -1  128.69   13.10
  11   1  -1  143.39   13.40
  11   1  -1  132.59   13.70
  11   1  -1  152.18   12.60
 -11  -1   1  143.19   17.80
 -11  -1   1  108.39   14.80
 -11  -1   1  160.58   16.30
 -11  -1   1  145.49   12.90
   9   1  -1  204.28   13.90
   9   1  -1  211.78   12.30
   9   1  -1  194.88   14.50
  -9  -1   1  188.58   16.70
  -9  -1   1  218.68   12.90
  -9  -1   1  232.48   19.80
  -9  -1   1  213.78   13.00
  -9  -1   1  210.38   15.50
   7   1  -1   -2.60    3.20
   7   1  -1    2.90    5.40
   7   1  -1   -1.10    6.00
   7   1  -1    6.00    5.00
   7   1  -1    5.60    2.70
   7   1  -1    3.90    1.80
  -7  -1   1    5.90    3.10
  -7  -1   1    6.10    4.90
  -7  -1   1    7.70    5.40
  -7  -1   1    4.90    5.10
  -7  -1   1    0.50    5.50
   5   1  -1    4.40    4.20
   5   1  -1   10.50    2.60
   5   1  -1    9.30    3.40
   5   1  -1    8.20    2.70
   5   1  -1    9.10    4.20
   5   1  -1    9.80    1.80
   5   1  -1    5.80    3.50
  -5  -1   1    4.40    3.30
  -5  -1   1   11.10    3.60
  -5  -1   1    6.20    3.30
  -5  -1   1   10.60    2.10
  -5  -1   1    8.20    3.80
  -5  -1   1    7.10    1.90
   3   1  -1   15.50    3.40
   3   1  -1    7.00    2.00
   3   1  -1    7.30    1.60
   3   1  -1    7.60    1.40
   3   1  -1    9.10    2.80
   3   1  -1   11.90    3.50
  -3  -1   1    8.30    1.60
  -3  -1   1   13.80    3.10
  -3  -1   1    7.90    2.60
  -3  -1   1    9.90    1.40
  -3  -1   1    6.60    3.20
   1   1  -1   -0.20    0.70
   1   1  -1   -1.10    1.70
   1   1  -1   -1.10    1.10
   1   1  -1    1.30    1.00
   1   1  -1   -1.00    1.80
  -1  -1   1   -0.20    1.10
  -1  -1   1    0.90    1.30
  -1  -1   1   -0.80    1.50
  -1  -1   1    0.50    0.80
  -1  -1   1    0.60    1.60
  -1   1  -1  423.26   15.70
  -1   1  -1  403.96   16.20
  -1   1  -1  437.46   15.60
  -1   1  -1  400.26   16.90
  -1   1  -1  418.56   16.00
   1  -1   1  449.06   16.20
   1  -1   1  431.46   15.60
   1  -1   1  420.86   16.90
   1  -1   1  433.06   15.90
   1  -1   1  443.86   16.30
   1  -1   1  442.36   15.70
  -3   1  -1  109.49    4.20
  -3   1  -1   96.89    5.80
  -3   1  -1   85.09    7.60
  -3   1  -1  108.49    5.70
  -3   1  -1   95.69    6.90
  -3   1  -1  107.49    6.50
  -3   1  -1  107.79    6.40
   3  -1   1  100.19    5.30
   3  -1   1   96.39    5.60
   3  -1   1  102.39    5.60
   3  -1   1  104.09    6.20
   3  -1   1   96.79    8.00
   3  -1   1   98.99    7.00
  -5   1  -1 1163.48   41.50
  -5   1  -1 1031.00   46.20
  -5   1  -1 1238.28   43.30
  -5   1  -1 1200.58   44.00
  -5   1  -1 1235.68   43.90
  -5   1  -1 1216.78   46.30
   5  -1   1 1199.28   42.30
   5  -1   1 1162.38   45.40
   5  -1   1 1203.58   43.70
   5  -1   1 1154.48   43.10
   5  -1   1 1238.78   43.80
  -7   1  -1   66.69   11.90
  -7   1  -1   66.59    6.70
  -7   1  -1   65.39    5.20
  -7   1  -1   67.19    8.20
  -7   1  -1   56.99    9.70
   7  -1   1   69.19    8.50
   7  -1   1   59.59    7.00
   7  -1   1   55.69    7.60
   7  -1   1   62.89    5.80
  -9   1  -1   16.40    4.00
  -9   1  -1   -2.70    5.70
  -9   1  -1    1.50    9.60
  -9   1  -1    7.00   11.40
   9  -1   1   10.40    4.30
   9  -1   1   15.00    4.90
   9  -1   1    7.60    6.80
   9  -1   1    9.50    6.40
 -11   1  -1  114.79   17.20
 -11   1  -1  106.69    9.80
 -11   1  -1  143.69   20.40
  11  -1   1   95.69   10.20
  11  -1   1  101.69    9.90
  11  -1   1   94.59   12.00
  11  -1   1   93.79   12.40
 -13   1  -1   77.09   19.30
 -13   1  -1   36.70   21.50
  13  -1   1   48.90   13.60
  13  -1   1   40.80   13.60
  13  -1   1   62.29   11.80
 -15   1  -1  112.09   25.70
 -15   1  -1  140.09   33.00
  15  -1   1  118.79   21.00
  15  -1   1  166.88   22.10
  15  -1   1  159.88   21.70
 -17   1  -1   78.99   40.50
 -17   1  -1   64.59   32.40
  17  -1   1   73.49   26.30
  17  -1   1   34.10   24.70
  18   0  -1  -30.80   22.00
  18   0  -1   -3.50   22.30
 -18   0   1   91.19   40.90
 -18   0   1   -5.10   26.20
  16   0  -1  -17.70   14.70
  16   0  -1   17.70   17.20
 -16   0   1    8.40   26.00
 -16   0   1  -19.10   20.70
 -16   0   1   -0.50   13.50
  14   0  -1   -4.60   12.20
  14   0  -1   10.10   10.00
  14   0  -1   10.40   10.00
  14   0  -1   -2.50   12.00
 -14   0   1    3.00    9.60
 -14   0   1    4.40   18.50
 -14   0   1   -7.60   14.60
  12   0  -1    8.10    7.20
  12   0  -1    1.20    8.80
  12   0  -1    2.60    7.40
  12   0  -1   -5.30    7.20
  12   0  -1   -5.20    9.60
 -12   0   1   11.50   12.40
 -12   0   1   -7.10   13.40
 -12   0   1   -6.90    9.50
 -12   0   1    5.40    7.20
  10   0  -1    4.00    7.00
  10   0  -1   -6.60    5.70
  10   0  -1   -3.20    5.70
  10   0  -1   -2.80    6.10
  10   0  -1   -0.30    4.50
 -10   0   1    5.10    6.60
 -10   0   1    0.10    7.70
 -10   0   1   -4.60   12.00
 -10   0   1   -5.30    5.30
 -10   0   1   -4.90    8.50
   8   0  -1   -5.50    7.70
   8   0  -1    2.10    3.80
   8   0  -1    9.70    4.10
   8   0  -1   -3.70    6.70
   8   0  -1    1.00    3.30
   8   0  -1    2.40    1.40
   8   0  -1   -4.30    4.90
  -8   0   1    0.80    6.40
  -8   0   1   -7.20    5.50
  -8   0   1    5.20    4.30
  -8   0   1   -0.80    4.20
  -8   0   1   -5.80    7.00
  -8   0   1    1.30    5.80
   6   0  -1    1.90    2.10
   6   0  -1    1.40    5.10
   6   0  -1   -1.60    2.30
   6   0  -1   -1.30    2.40
   6   0  -1   -0.20    4.60
   6   0  -1   -1.50    3.30
   6   0  -1   -0.10    1.10
  -6   0   1   -2.70    4.00
  -6   0   1    5.20    2.80
  -6   0   1    3.30    3.70
  -6   0   1   -5.20    4.20
  -6   0   1    5.20    3.70
  -6   0   1    2.70    2.70
   4   0  -1   -7.10    2.80
   4   0  -1   -2.10    1.70
   4   0  -1   -2.00    2.80
   4   0  -1   -0.70    2.40
   4   0  -1   -1.90    1.20
   4   0  -1   -4.10    2.80
   4   0  -1    2.40    1.90
  -4   0   1   -1.80    2.80
  -4   0   1    3.20    2.60
  -4   0   1    3.50    3.00
  -4   0   1   -0.10    1.00
  -4   0   1    1.60    2.80
  -4   0   1   -0.60    1.50
   2   0  -1    0.50    1.10
   2   0  -1    2.70    1.60
   2   0  -1    0.00    1.90
   2   0  -1   -0.80    1.70
   2   0  -1    0.60    1.20
  -2   0   1   -0.50    1.90
  -2   0   1    0.80    1.90
  -2   0   1    1.20    1.30
  -2   0   1    3.30    1.10
  -2   0   1    0.90    1.40
   0   0  -1   -2.50    1.00
   0   0  -1    1.10    1.00
   0   0  -1    0.00    1.80
   0   0  -1    1.00    0.80
   0   0  -1   -0.80    0.50
   0   0  -1   -1.30    1.00
   0   0   1    1.40    1.00
   0   0   1   -0.90    1.50
   0   0   1    1.40    0.90
   0   0   1    1.80    1.10
   0   0   1    0.50    0.60
   0   0   1   -0.70    1.10
   0   0   1   -1.20    0.80
  -2   0  -1   -0.30    0.90
  -2   0  -1    3.10    1.50
  -2   0  -1   -7.70    2.50
  -2   0  -1   -0.90    2.00
  -2   0  -1   -2.00    2.80
  -2   0  -1   -1.70    1.80
   2   0   1   -0.90    1.80
   2   0   1   -2.90    1.80
   2   0   1    1.00    2.70
   2   0   1    1.10    1.30
   2   0   1    0.50    0.80
  -4   0  -1   -0.50    3.30
  -4   0  -1    0.00    1.50
  -4   0  -1    0.30    1.90
  -4   0  -1    7.10    3.50
  -4   0  -1   -8.60    3.10
  -4   0  -1   -2.70    3.00
   4   0   1   -5.50    2.70
   4   0   1    1.50    2.20
   4   0   1    9.20    5.00
   4   0   1   -0.10    1.90
   4   0   1   -0.10    2.60
   4   0   1    6.60    4.40
   4   0   1   -1.20    2.60
  -6   0  -1    2.20    2.10
  -6   0  -1   19.40    5.30
  -6   0  -1   -5.20    5.90
  -6   0  -1   -2.30    5.10
  -6   0  -1   -0.70    2.70
  -6   0  -1   -8.30    5.70
   6   0   1    9.30    6.00
   6   0   1    1.00    4.50
   6   0   1    5.30    5.00
   6   0   1   -5.10    3.00
   6   0   1   -1.10    4.70
  -8   0  -1  -14.70    4.20
  -8   0  -1   11.60    8.90
  -8   0  -1    2.20    3.20
  -8   0  -1   -7.20    8.40
   8   0   1   -4.80    5.40
   8   0   1    0.00    5.00
   8   0   1    4.70    4.10
   8   0   1  -11.60    8.00
   8   0   1  -11.00    6.20
   8   0   1   -2.40    4.80
 -10   0  -1   -5.90    4.50
 -10   0  -1   -4.40    6.40
 -10   0  -1    1.90   10.90
 -10   0  -1    9.80   12.10
  10   0   1    9.30    5.90
  10   0   1    3.20    6.90
  10   0   1   -1.00    7.50
  10   0   1    4.60    7.10
 -12   0  -1   21.40   14.20
 -12   0  -1   12.60    8.10
 -12   0  -1   -6.30   16.10
  12   0   1   -3.80    9.00
  12   0   1    3.50   10.20
  12   0   1   -0.90    9.80
 -14   0  -1    0.20   22.10
 -14   0  -1  -34.40   17.80
  14   0   1  -12.10   14.00
  14   0   1   -1.40   15.40
 -16   0  -1  -17.30   21.10
 -16   0  -1   53.69   34.60
  16   0   1  -10.70   19.10
  16   0   1  -15.90   19.90
  16   0   1   14.60   22.90
  19  -1  -1   -3.00   28.40
 -19   1   1   42.20   48.00
  17  -1  -1   68.99   21.50
  17  -1  -1   40.30   19.80
 -17   1   1   29.50   25.40
 -17   1   1   31.20   33.40
  15  -1  -1   31.80   19.30
  15  -1  -1   -0.60   11.70
  15  -1  -1   15.90   18.20
  15  -1  -1   -0.30   12.10
 -15   1   1   -1.20   22.40
 -15   1   1  -10.40   18.70
 -15   1   1    8.30   11.20
  13  -1  -1  241.38   18.00
  13  -1  -1  213.78   20.60
  13  -1  -1  241.78   20.50
  13  -1  -1  257.97   22.10
 -13   1   1  272.47   26.20
 -13   1   1  240.88   17.20
 -13   1   1  236.88   22.10
 -13   1   1  274.57   27.70
  11  -1  -1  151.48   14.20
  11  -1  -1  148.99   11.20
  11  -1  -1  138.99   12.80
  11  -1  -1  146.19   14.80
  11  -1  -1  118.39   12.10
 -11   1   1  133.99   14.00
 -11   1   1  114.49   15.70
 -11   1   1  140.29   12.10
 -11   1   1  157.08   21.00
   9  -1  -1  213.28   11.80
   9  -1  -1  193.78   14.20
   9  -1  -1  217.18   10.70
   9  -1  -1  213.28   14.10
   9  -1  -1  213.08   14.00
  -9   1   1  219.38   15.60
  -9   1   1  200.48   13.50
  -9   1   1  230.48   14.00
  -9   1   1  194.18   13.80
  -9   1   1  204.08   17.80
   7  -1  -1   -0.10    2.00
   7  -1  -1    5.20    2.70
   7  -1  -1    1.30    3.20
   7  -1  -1    0.90    3.90
   7  -1  -1   -1.60    4.00
   7  -1  -1   -5.30    4.80
   7  -1  -1    6.70    6.50
  -7   1   1    6.60    3.70
  -7   1   1   -3.10    3.50
  -7   1   1    1.00    5.10
  -7   1   1   -0.50    3.80
  -7   1   1   -7.40    4.20
  -7   1   1    4.50    5.10
  -7   1   1    2.00    6.10
   5  -1  -1    7.60    4.50
   5  -1  -1    3.90    2.20
   5  -1  -1    3.60    3.80
   5  -1  -1   10.90    2.80
   5  -1  -1   10.10    2.10
   5  -1  -1    5.80    1.90
  -5   1   1   10.80    4.10
  -5   1   1    7.20    3.70
  -5   1   1    7.00    3.30
  -5   1   1    3.80    2.70
  -5   1   1   10.90    3.20
  -5   1   1    9.90    2.80
   3  -1  -1   10.40    1.80
   3  -1  -1    9.20    2.30
   3  -1  -1   10.20    2.10
   3  -1  -1   11.90    2.10
   3  -1  -1    9.40    1.40
  -3   1   1    5.90    2.90
  -3   1   1   11.30    2.20
  -3   1   1    8.80    3.30
  -3   1   1   11.90    2.50
  -3   1   1   10.20    1.80
   1  -1  -1    2.40    0.80
   1  -1  -1    0.10    1.20
   1  -1  -1   -0.40    0.50
   1  -1  -1    2.30    1.30
   1  -1  -1    1.30    1.20
   1  -1  -1   -0.70    0.90
  -1   1   1    2.90    2.00
  -1   1   1   -0.90    1.80
  -1   1   1    1.20    1.30
  -1   1   1    1.90    1.40
  -1   1   1    0.60    1.20
  -1   1   1    1.00    0.80
  -1   1   1    0.60    0.90
  -1  -1  -1  453.45   16.20
  -1  -1  -1  434.16   16.20
  -1  -1  -1  414.56   16.60
  -1  -1  -1  423.66   16.40
  -1  -1  -1  425.46   16.30
  -1  -1  -1  424.16   15.70
  -1  -1  -1  415.76   15.50
   1   1   1  441.56   15.60
   1   1   1  407.76   16.20
   1   1   1  429.46   15.80
   1   1   1  437.06   15.10
   1   1   1  438.06   16.50
   1   1   1  426.16   16.50
   1   1   1  423.06   16.30
  -3  -1  -1   85.99    6.70
  -3  -1  -1  103.19    4.90
  -3  -1  -1  100.59    6.70
  -3  -1  -1  112.39    6.80
  -3  -1  -1   96.29    6.30
  -3  -1  -1  109.59    5.40
   3   1   1   98.29    6.00
   3   1   1   96.09    6.20
   3   1   1  106.49    7.40
   3   1   1   99.49    6.60
   3   1   1  106.49    7.10
   3   1   1  118.29    5.30
   3   1   1  101.29    5.30
  -5  -1  -1 1149.98   45.80
  -5  -1  -1 1186.38   45.60
  -5  -1  -1 1256.27   45.30
  -5  -1  -1 1171.68   42.90
  -5  -1  -1 1190.08   43.10
  -5  -1  -1 1264.37   45.00
   5   1   1 1266.47   47.30
   5   1   1 1197.68   44.80
   5   1   1 1192.78   44.80
   5   1   1 1245.98   46.20
   5   1   1 1190.18   43.60
  -7  -1  -1   65.49    9.70
  -7  -1  -1   72.39    9.20
  -7  -1  -1   58.09   10.10
  -7  -1  -1   65.79    6.30
  -7  -1  -1   66.69    6.10
   7   1   1   56.49    8.70
   7   1   1   64.39    7.10
   7   1   1   70.19    6.30
   7   1   1   49.60    6.80
   7   1   1   38.10    7.20
   7   1   1   55.29    7.70
  -9  -1  -1   16.80   10.70
  -9  -1  -1    3.20    5.00
  -9  -1  -1   -2.80    9.40
   9   1   1    6.90    7.20
   9   1   1    5.40    7.70
   9   1   1    1.20    6.10
   9   1   1   -1.80    7.00
   9   1   1   27.40    5.90
 -11  -1  -1   80.09    9.40
 -11  -1  -1  112.49   16.10
 -11  -1  -1   75.49    9.60
 -11  -1  -1   86.29   16.60
  11   1   1   98.99   13.70
  11   1   1   86.59    9.10
  11   1   1  120.89   11.90
  11   1   1   96.59   12.60
  11   1   1   83.59   11.80
 -13  -1  -1   34.20   10.50
 -13  -1  -1   39.40   19.10
 -13  -1  -1   36.90   19.30
  13   1   1   31.10   13.30
  13   1   1   29.50   13.40
  13   1   1   40.50   12.90
 -15  -1  -1  130.09   25.10
 -15  -1  -1  198.28   37.10
  15   1   1  136.99   22.10
  15   1   1  143.69   21.40
 -17  -1  -1   27.60   32.00
  17   1   1    0.20   24.80
  17   1   1   58.39   28.50
  17   1   1   88.99   26.80
  18  -2  -1  221.68   28.90
  18  -2  -1  201.78   28.30
 -18   2   1  234.78   35.30
 -18   2   1  246.48   45.50
  16  -2  -1  250.57   25.50
  16  -2  -1  211.08   21.70
  16  -2  -1  245.08   24.50
 -16   2   1  241.18   29.70
 -16   2   1  310.17   37.50
  14  -2  -1  134.39   13.20
  14  -2  -1  146.69   13.70
  14  -2  -1  140.69   15.80
  14  -2  -1  144.89   17.50
  14  -2  -1  130.49   14.90
 -14   2   1  147.79   18.70
 -14   2   1  128.09   20.50
 -14   2   1  160.78   26.60
 -14   2   1  142.39   13.50
  12  -2  -1   21.40   10.30
  12  -2  -1   19.90    9.40
  12  -2  -1   17.70    6.30
  12  -2  -1   16.00    9.10
  12  -2  -1   13.40    6.90
 -12   2   1   27.70   16.70
 -12   2   1   45.20   14.50
 -12   2   1   30.90   11.00
 -12   2   1   15.10    7.00
  10  -2  -1   -1.50    3.80
  10  -2  -1    3.50    6.90
  10  -2  -1   -1.90    6.40
  10  -2  -1   -0.80    4.10
  10  -2  -1   -1.10    6.40
 -10   2   1  -11.50    8.60
 -10   2   1   -6.20    6.50
 -10   2   1  -11.10    7.40
 -10   2   1   -1.80   13.10
   8  -2  -1    1.10    2.40
   8  -2  -1    4.90    4.90
   8  -2  -1    0.10    2.90
   8  -2  -1   11.80    6.60
   8  -2  -1    3.40    9.30
   8  -2  -1    5.60    4.80
   8  -2  -1    3.70    5.50
  -8   2   1   -7.90    6.00
  -8   2   1    4.10    4.60
  -8   2   1    6.20    5.00
  -8   2   1   -0.30    7.90
  -8   2   1    4.30    6.60
  -8   2   1   -2.10    6.10
  -8   2   1    9.40    4.50
   6  -2  -1  186.18    8.10
   6  -2  -1  191.08   12.70
   6  -2  -1  175.68    9.70
   6  -2  -1  169.38   11.60
   6  -2  -1  187.28    8.00
   6  -2  -1  157.68   10.30
   6  -2  -1  188.58   10.50
  -6   2   1  194.98   10.70
  -6   2   1  155.08   13.00
  -6   2   1  202.18    8.90
  -6   2   1  178.28   10.30
  -6   2   1  184.18   10.90
  -6   2   1  201.68   10.70
   4  -2  -1    3.00    2.90
   4  -2  -1    1.20    1.30
   4  -2  -1    2.10    0.90
   4  -2  -1    3.80    2.40
   4  -2  -1    4.70    2.20
   4  -2  -1    4.60    2.20
   4  -2  -1    3.00    1.40
   4  -2  -1    3.20    1.90
   4  -2  -1    3.50    3.80
  -4   2   1    2.80    2.20
  -4   2   1    2.70    2.40
  -4   2   1    3.20    2.30
  -4   2   1    3.90    1.00
  -4   2   1    2.10    3.50
  -4   2   1    2.80    1.40
  -4   2   1    4.00    3.20
   2  -2  -1  213.98    8.30
   2  -2  -1  209.48    7.70
   2  -2  -1  204.08    9.80
   2  -2  -1  203.48    8.40
   2  -2  -1  201.68    9.20
   2  -2  -1  210.28    7.50
   2  -2  -1  198.78    9.10
  -2   2   1  207.68    8.50
  -2   2   1  216.18    9.30
  -2   2   1  208.18    7.80
  -2   2   1  206.38    7.60
  -2   2   1  197.68    8.60
  -2   2   1  208.58    8.30
  -2   2   1  212.38    9.30
  -2   2   1  187.78    9.00
  -2   2   1  206.48    7.40
   0  -2  -1   70.59    3.50
   0  -2  -1   52.29    5.10
   0  -2  -1   58.79    2.90
   0  -2  -1   70.69    4.50
   0  -2  -1   82.79    5.60
   0  -2  -1   69.09    3.90
   0  -2  -1   61.29    4.60
   0  -2  -1   69.09    4.30
   0  -2  -1   70.39    4.10
   0   2   1   75.19    3.30
   0   2   1   67.79    4.60
   0   2   1   65.09    2.80
   0   2   1   61.89    4.60
   0   2   1   58.59    3.80
   0   2   1   60.99    3.00
   0   2   1   76.39    5.40
   0   2   1   71.79    4.20
   0   2   1   70.69    5.20
  -2  -2  -1   11.40    2.10
  -2  -2  -1   11.40    3.20
  -2  -2  -1    9.80    2.80
  -2  -2  -1    7.10    2.80
  -2  -2  -1    7.80    2.80
  -2  -2  -1    5.90    2.70
   2   2   1    3.50    2.90
   2   2   1   10.50    3.00
   2   2   1    7.90    2.30
   2   2   1    2.00    2.10
  -4  -2  -1  106.69    8.40
  -4  -2  -1  116.99    7.90
  -4  -2  -1  106.99    8.80
  -4  -2  -1  112.79    6.50
  -4  -2  -1  106.69    4.90
  -4  -2  -1   99.79    7.40
   4   2   1  114.09    8.30
   4   2   1  117.39    8.40
   4   2   1  120.69    6.40
   4   2   1  120.69    8.30
   4   2   1  102.99    7.30
   4   2   1  120.99    8.80
  -6  -2  -1  182.18   12.60
  -6  -2  -1  208.78   10.50
  -6  -2  -1  217.58    8.90
  -6  -2  -1  215.98   12.90
  -6  -2  -1  217.68   13.60
  -6  -2  -1  191.18   13.50
   6   2   1  193.28   12.20
   6   2   1  195.58   13.30
   6   2   1  219.68   10.90
   6   2   1  199.68   12.90
   6   2   1  198.08   13.70
  -8  -2  -1  501.55   22.90
  -8  -2  -1  456.35   25.00
  -8  -2  -1  502.85   19.20
  -8  -2  -1  482.15   21.40
  -8  -2  -1  464.65   24.60
   8   2   1  490.65   22.00
   8   2   1  522.35   21.20
   8   2   1  466.05   23.30
   8   2   1  484.15   23.40
 -10  -2  -1  407.76   25.80
 -10  -2  -1  452.45   21.20
 -10  -2  -1  426.96   25.90
  10   2   1  444.96   23.30
  10   2   1  431.26   20.60
  10   2   1  405.76   22.20
  10   2   1  387.26   23.70
  10   2   1  410.16   24.10
 -12  -2  -1   83.59   17.70
 -12  -2  -1   84.59   17.30
 -12  -2  -1   84.09   11.30
  12   2   1   81.29   14.60
  12   2   1   63.29   13.50
  12   2   1   76.49   13.50
  12   2   1   88.29   13.20
 -14  -2  -1    6.80   12.10
 -14  -2  -1   -0.80   20.90
 -14  -2  -1   27.70   18.70
  14   2   1    4.90   15.90
  14   2   1   16.50   15.20
  14   2   1   14.10   15.60
 -16  -2  -1   29.30   26.50
 -16  -2  -1   77.99   25.10
 -16  -2  -1   36.60   32.80
  16   2   1   39.20   21.70
  16   2   1   55.09   24.70
  17  -3  -1    4.90   20.20
  17  -3  -1  -14.20   18.90
 -17   3   1   49.20   27.10
 -17   3   1   45.70   33.00
  15  -3  -1   24.30   14.50
  15  -3  -1   25.70   11.40
  15  -3  -1   18.00   13.00
  15  -3  -1    5.80   14.40
 -15   3   1   11.70   10.80
 -15   3   1   55.59   26.90
 -15   3   1   -2.40   18.40
  13  -3  -1   25.40    7.90
  13  -3  -1   22.60   11.70
  13  -3  -1   32.40    5.20
  13  -3  -1   26.40   11.50
  13  -3  -1   23.30    9.80
 -13   3   1   26.90   12.10
 -13   3   1   20.60   15.80
 -13   3   1   32.30    8.40
 -13   3   1   -3.40   19.70
  11  -3  -1  177.78    9.80
  11  -3  -1  185.58   17.20
  11  -3  -1  177.48   13.70
  11  -3  -1  169.08   16.30
 -11   3   1  169.78   17.10
 -11   3   1  165.18   18.30
 -11   3   1  233.98   15.80
 -11   3   1  188.58   24.40
   9  -3  -1   -3.20    4.70
   9  -3  -1   27.90   10.50
   9  -3  -1   -7.10    5.80
   9  -3  -1    8.60    5.90
   9  -3  -1    2.10    2.90
   9  -3  -1   -6.10    5.70
  -9   3   1    1.30    5.20
  -9   3   1   -0.30    7.20
  -9   3   1    7.90    8.90
  -9   3   1    3.60    8.60
   7  -3  -1  159.28   10.80
   7  -3  -1  165.68    7.20
   7  -3  -1  153.68    8.80
   7  -3  -1  175.58   12.50
   7  -3  -1  172.98   13.80
   7  -3  -1  171.38    7.70
   7  -3  -1  161.88   11.90
   7  -3  -1  155.68   10.70
  -7   3   1  159.78   13.60
  -7   3   1  158.98    9.90
  -7   3   1  175.58   11.20
  -7   3   1  175.58   11.10
  -7   3   1  174.48   11.70
   5  -3  -1    2.20    5.10
   5  -3  -1    7.00    2.00
   5  -3  -1    6.10    1.70
   5  -3  -1    6.90    4.30
   5  -3  -1    6.70    1.30
   5  -3  -1    9.20    3.10
   5  -3  -1    5.40    3.20
  -5   3   1    7.90    3.10
  -5   3   1    4.60    1.50
  -5   3   1    6.50    3.70
  -5   3   1    5.70    1.60
  -5   3   1    5.60    3.70
  -5   3   1    5.40    1.00
  -5   3   1    6.80    3.50
  -5   3   1    6.10    4.30
   3  -3  -1  276.77   12.60
   3  -3  -1  298.57   12.90
   3  -3  -1  289.57   11.90
   3  -3  -1  283.07   11.10
   3  -3  -1  305.37   11.30
   3  -3  -1  298.37   13.10
  -3   3   1  296.47   10.30
  -3   3   1  282.27   13.00
  -3   3   1  290.77   11.10
  -3   3   1  288.67   11.20
  -3   3   1  300.17   11.90
  -3   3   1  298.87   11.40
  -3   3   1  286.67   12.70
  -3   3   1  282.97   11.30
  -3   3   1  289.77   12.10
  -3   3   1  281.07   13.90
  -3   3   1  298.57   10.20
  -3   3   1  314.77   13.10
   1  -3  -1    1.40    1.20
   1  -3  -1   -0.20    1.70
   1  -3  -1    3.40    2.20
   1  -3  -1    2.80    1.80
   1  -3  -1    1.70    1.70
   1  -3  -1    1.80    1.80
  -1   3   1    3.00    1.90
  -1   3   1   -2.20    1.20
  -1   3   1    2.40    1.20
  -1   3   1    1.30    1.60
  -1   3   1    0.70    2.00
  -1   3   1    1.50    1.80
  -1   3   1    1.10    1.50
  -1   3   1    2.10    1.80
  -1   3   1    2.90    2.40
  -1   3   1   -0.10    1.80
  -1  -3  -1  410.86   16.50
  -1  -3  -1  404.56   16.20
  -1  -3  -1  415.06   16.70
  -1  -3  -1  385.26   15.80
  -1  -3  -1  424.56   15.00
  -1  -3  -1  410.16   16.00
  -1  -3  -1  432.36   15.80
   1   3   1  424.86   16.30
   1   3   1  415.16   15.80
   1   3   1  421.76   16.30
   1   3   1  404.86   16.00
   1   3   1  422.56   16.70
   1   3   1  413.26   15.70
   1   3   1  403.56   15.80
  -3  -3  -1  334.67   15.60
  -3  -3  -1  375.86   15.10
  -3  -3  -1  381.46   14.20
  -3  -3  -1  407.36   15.90
  -3  -3  -1  350.56   15.00
  -3  -3  -1  377.56   16.40
  -3  -3  -1  360.06   15.60
   3   3   1  377.26   15.30
   3   3   1  364.36   16.30
   3   3   1  381.56   15.20
   3   3   1  360.46   15.40
   3   3   1  368.66   15.00
   3   3   1  396.96   16.40
  -5  -3  -1  272.47   12.50
  -5  -3  -1  267.27   12.70
  -5  -3  -1  281.37   14.10
  -5  -3  -1  265.37   14.70
  -5  -3  -1  308.77   15.70
  -5  -3  -1  251.37   13.20
   5   3   1  263.77   14.80
   5   3   1  286.97   14.90
   5   3   1  293.87   13.00
   5   3   1  287.27   14.30
   5   3   1  262.67   12.70
  -7  -3  -1   27.10    5.70
  -7  -3  -1    6.80    6.30
  -7  -3  -1   13.20    7.30
  -7  -3  -1   12.90    6.10
   7   3   1   13.80    5.30
   7   3   1   23.70    6.90
   7   3   1   14.70    6.60
  -9  -3  -1  228.68   14.90
  -9  -3  -1  235.48   17.10
  -9  -3  -1  202.08   18.70
  -9  -3  -1  220.38   17.30
   9   3   1  214.48   17.00
   9   3   1  234.08   15.30
   9   3   1  246.48   15.20
   9   3   1  217.58   17.80
 -11  -3  -1    1.80    8.10
 -11  -3  -1   13.80   13.40
 -11  -3  -1   -2.20   12.10
  11   3   1    9.80   11.30
  11   3   1   18.30   11.50
  11   3   1    3.50    9.40
  11   3   1    9.50   10.80
 -13  -3  -1   97.09   20.60
 -13  -3  -1   96.29   20.20
 -13  -3  -1  102.79   14.00
  13   3   1   97.79   15.40
  13   3   1  111.99   25.50
  13   3   1   96.89   16.90
  13   3   1  128.09   17.60
 -15  -3  -1   92.89   28.10
 -15  -3  -1   17.90   21.30
 -15  -3  -1   46.10   24.30
  15   3   1   39.30   21.60
  15   3   1   27.50   21.60
  15   3   1   38.80   18.90
 -17  -3  -1   27.00   31.80
 -17  -3  -1  -25.70   41.40
  17   3   1   37.80   26.50
  17   3   1    3.50   28.20
  18  -4  -1   12.50   21.70
  18  -4  -1   79.19   25.80
 -18   4   1   86.29   44.00
 -18   4   1  -12.60   27.40
  16  -4  -1    0.60   16.90
  16  -4  -1   -9.20   22.70
  16  -4  -1  -21.60   15.80
 -16   4   1    0.90   29.10
 -16   4   1  -12.10   22.70
  14  -4  -1   10.40   13.20
  14  -4  -1    5.60   10.90
  14  -4  -1    9.10   13.40
  14  -4  -1    7.30    8.50
 -14   4   1   -2.50    9.10
 -14   4   1  -14.60   16.60
 -14   4   1   10.20   21.80
 -14   4   1   13.20   13.80
  12  -4  -1   17.00    6.90
  12  -4  -1   35.60   10.80
  12  -4  -1   37.80   11.20
  12  -4  -1   26.40    8.50
 -12   4   1   22.00   15.30
 -12   4   1   45.00   11.90
 -12   4   1   38.80   19.70
  10  -4  -1   66.59    9.80
  10  -4  -1   90.79    9.20
  10  -4  -1   78.09    6.80
  10  -4  -1   81.39    4.60
  10  -4  -1   83.29   11.10
 -10   4   1   75.19   10.30
 -10   4   1   67.39   13.30
 -10   4   1  108.49   21.00
 -10   4   1   83.59    8.40
   8  -4  -1  270.77   13.90
   8  -4  -1  284.57   11.70
   8  -4  -1  291.57   10.70
   8  -4  -1  276.37   15.50
   8  -4  -1  303.67   17.20
   8  -4  -1  291.57   17.40
  -8   4   1  277.77   16.60
  -8   4   1  276.97   19.50
  -8   4   1  264.07   15.20
  -8   4   1  264.17   16.70
  -8   4   1  286.97   13.10
   6  -4  -1  475.45   23.20
   6  -4  -1  452.45   20.90
   6  -4  -1  457.65   20.60
   6  -4  -1  456.75   19.60
   6  -4  -1  454.85   16.50
   6  -4  -1  434.76   17.90
  -6   4   1  473.65   20.80
  -6   4   1  463.25   19.20
  -6   4   1  452.45   20.20
  -6   4   1  421.66   22.10
  -6   4   1  459.75   16.90
  -6   4   1  482.65   20.60
   4  -4  -1   31.30    3.00
   4  -4  -1   26.90    4.90
   4  -4  -1   30.30    3.70
   4  -4  -1   25.70    2.80
   4  -4  -1   24.90    4.10
   4  -4  -1   24.60    3.80
  -4   4   1   27.80    2.50
  -4   4   1   31.70    2.90
  -4   4   1   25.70    2.00
  -4   4   1   21.20    5.40
  -4   4   1   29.10    4.90
  -4   4   1   29.80    4.10
  -4   4   1   34.90    4.30
  -4   4   1   30.90    4.80
  -4   4   1   24.30    4.30
  -4   4   1   30.10    3.40
  -4   4   1   27.60    3.00
   2  -4  -1  197.58    9.20
   2  -4  -1  196.68    9.70
   2  -4  -1  200.98    9.70
   2  -4  -1  204.58    8.40
   2  -4  -1  194.18    8.60
  -2   4   1  201.78   10.40
  -2   4   1  203.68    9.00
  -2   4   1  194.28    9.00
  -2   4   1  202.38    8.60
  -2   4   1  217.08   10.10
  -2   4   1  200.78    9.00
  -2   4   1  201.08    8.70
  -2   4   1  189.68    8.80
  -2   4   1  209.98   10.00
  -2   4   1  203.38    8.40
   0  -4  -1  582.04   22.60
   0  -4  -1  572.84   22.20
   0  -4  -1  592.84   21.50
   0  -4  -1  574.04   22.10
   0  -4  -1  577.94   21.80
   0  -4  -1  580.94   22.40
   0   4   1  627.34   22.20
   0   4   1  597.24   22.50
   0   4   1  569.44   21.50
   0   4   1  576.14   22.30
   0   4   1  590.14   21.20
   0   4   1  609.44   22.30
   0   4   1  598.34   21.90
   0   4   1  598.54   22.70
   0   4   1  609.04   21.90
  -2  -4  -1   30.30    3.60
  -2  -4  -1   31.90    2.30
  -2  -4  -1   35.00    4.10
  -2  -4  -1   37.40    4.80
  -2  -4  -1   22.20    3.80
  -2  -4  -1   18.90    3.70
  -2  -4  -1   31.10    3.50
  -2  -4  -1   25.10    2.00
   2   4   1   27.10    3.20
   2   4   1   37.60    4.60
   2   4   1   46.50    5.00
   2   4   1   27.40    3.80
   2   4   1   28.80    4.20
   2   4   1   31.00    3.70
   2   4   1   24.80    3.40
  -4  -4  -1    2.80    3.80
  -4  -4  -1   -3.60    3.00
  -4  -4  -1   -0.40    4.20
  -4  -4  -1    0.00    2.90
  -4  -4  -1    3.90    4.30
  -4  -4  -1    5.90    4.30
  -4  -4  -1   -0.40    2.30
   4   4   1   -3.00    3.30
   4   4   1    0.40    3.10
   4   4   1   -5.60    3.30
   4   4   1    1.30    4.70
   4   4   1   -0.30    4.50
  -6  -4  -1  328.77   14.60
  -6  -4  -1  285.97   15.00
  -6  -4  -1  280.37   14.50
  -6  -4  -1  289.87   16.70
  -6  -4  -1  285.47   16.90
  -6  -4  -1  327.67   17.90
  -6  -4  -1  269.67   16.40
   6   4   1  303.57   15.00
   6   4   1  286.77   15.70
   6   4   1  317.47   14.50
   6   4   1  276.07   17.90
   6   4   1  299.17   16.60
  -8  -4  -1   38.90    7.30
  -8  -4  -1   32.90    8.00
  -8  -4  -1   27.40    9.20
   8   4   1   23.20    7.60
   8   4   1   40.30    9.30
   8   4   1   37.40    7.60
 -10  -4  -1  234.98   17.30
 -10  -4  -1  240.78   21.30
 -10  -4  -1  247.88   19.10
  10   4   1  230.28   20.50
  10   4   1  244.38   17.30
  10   4   1  244.48   19.00
 -12  -4  -1   46.30   15.50
 -12  -4  -1   52.79   15.20
 -12  -4  -1   23.30   10.60
 -12  -4  -1    3.30   15.10
  12   4   1   33.60   14.20
  12   4   1   49.20   12.20
  12   4   1   23.00   13.40
  12   4   1   34.50   14.40
 -14  -4  -1   67.49   22.20
 -14  -4  -1   17.10   14.50
 -14  -4  -1   31.20   19.40
 -14  -4  -1   89.39   23.30
  14   4   1   10.40   18.30
  14   4   1   37.60   18.00
  14   4   1   57.79   17.50
  14   4   1   57.79   18.20
 -16  -4  -1    2.10   24.00
 -16  -4  -1  -24.50   24.20
  16   4   1   -0.50   22.20
  16   4   1   31.70   26.80
  17  -5  -1  -14.80   22.10
  17  -5  -1   13.10   20.20
 -17   5   1   33.80   35.80
 -17   5   1   16.00   26.70
  15  -5  -1   61.89   15.70
  15  -5  -1  114.99   18.80
  15  -5  -1   88.59   18.60
 -15   5   1  120.19   29.70
 -15   5   1   80.19   19.70
 -15   5   1  113.79   24.10
  13  -5  -1  149.99   17.20
  13  -5  -1  166.38   15.20
  13  -5  -1  138.49   16.50
 -13   5   1  164.98   23.50
 -13   5   1  112.89   16.20
 -13   5   1  158.18   28.50
  11  -5  -1  457.05   26.00
  11  -5  -1  452.85   24.40
  11  -5  -1  403.16   21.60
 -11   5   1  456.85   21.30
 -11   5   1  413.66   24.50
 -11   5   1  445.76   33.60
 -11   5   1  435.96   30.10
   9  -5  -1   82.89    8.20
   9  -5  -1   80.99   12.30
   9  -5  -1   76.39    9.70
   9  -5  -1   67.49    9.30
  -9   5   1   83.69    8.30
  -9   5   1   70.29   10.00
  -9   5   1   59.59   11.80
   7  -5  -1   90.79    9.50
   7  -5  -1   96.29    9.10
   7  -5  -1  121.39   11.70
  -7   5   1   99.19   11.20
  -7   5   1   84.69    9.00
  -7   5   1   98.09    9.80
  -7   5   1  128.99   11.10
  -7   5   1  106.39   13.10
  -7   5   1  101.69    6.30
   5  -5  -1   13.70    2.90
   5  -5  -1   11.50    4.30
   5  -5  -1    7.10    4.70
   5  -5  -1    9.60    4.70
   5  -5  -1   14.70    5.60
  -5   5   1   13.20    3.30
  -5   5   1   19.50    2.70
  -5   5   1   12.90    7.70
  -5   5   1   20.60    4.90
  -5   5   1   19.30    4.00
  -5   5   1   16.00    1.90
  -5   5   1   19.10    4.20
  -5   5   1   14.30    5.10
  -5   5   1   13.40    4.20
  -5   5   1   15.00    4.40
  -5   5   1   15.20    2.00
   3  -5  -1   -0.80    2.60
   3  -5  -1   -1.00    2.90
   3  -5  -1    0.00    2.30
   3  -5  -1   -0.20    2.00
  -3   5   1    5.40    2.70
  -3   5   1    1.00    1.90
  -3   5   1   -2.90    3.60
  -3   5   1   -3.10    3.40
  -3   5   1    3.00    2.80
  -3   5   1   -2.80    2.20
  -3   5   1    2.00    2.50
  -3   5   1   -1.60    2.00
  -3   5   1    2.60    3.30
  -3   5   1   -0.70    2.80
   1  -5  -1  344.47   14.00
   1  -5  -1  342.77   14.50
   1  -5  -1  341.87   14.40
   1  -5  -1  347.47   14.60
   1  -5  -1  344.37   14.90
   1  -5  -1  346.77   13.70
  -1   5   1  371.16   13.80
  -1   5   1  371.76   14.70
  -1   5   1  354.56   14.90
  -1   5   1  350.26   14.60
  -1   5   1  352.56   13.80
  -1   5   1  349.77   14.80
  -1   5   1  350.26   14.00
  -1   5   1  325.47   14.60
  -1   5   1  361.66   14.40
  -1   5   1  364.06   15.30
  -1  -5  -1   36.70    4.20
  -1  -5  -1   39.60    4.40
  -1  -5  -1   42.60    4.60
  -1  -5  -1   42.60    3.80
  -1  -5  -1   41.60    4.30
   1   5   1   35.00    3.40
   1   5   1   46.60    5.00
   1   5   1   39.40    2.70
   1   5   1   49.10    5.50
   1   5   1   41.10    5.00
   1   5   1   32.40    4.00
   1   5   1   34.60    4.50
   1   5   1   43.00    4.60
   1   5   1   40.20    4.50
   1   5   1   40.90    3.70
  -3  -5  -1 1225.98   43.30
  -3  -5  -1 1266.37   46.30
  -3  -5  -1 1217.48   42.70
  -3  -5  -1 1171.28   44.90
  -3  -5  -1 1228.58   45.00
  -3  -5  -1 1203.78   45.10
   3   5   1 1237.88   45.00
   3   5   1 1215.58   45.20
   3   5   1 1253.57   43.40
   3   5   1 1218.48   44.80
   3   5   1 1257.47   45.30
  -5  -5  -1  336.67   18.30
  -5  -5  -1  343.07   14.40
  -5  -5  -1  323.27   17.30
  -5  -5  -1  332.97   14.40
  -5  -5  -1  335.27   17.10
  -5  -5  -1  337.07   16.20
  -5  -5  -1  311.07   17.20
   5   5   1  353.06   16.10
   5   5   1  314.17   16.70
   5   5   1  328.67   15.40
   5   5   1  341.17   17.40
   5   5   1  336.67   17.20
   5   5   1  319.47   17.80
  -7  -5  -1  343.07   16.60
  -7  -5  -1  327.87   17.50
  -7  -5  -1  302.87   15.60
  -7  -5  -1  305.37   19.40
   7   5   1  353.96   19.00
   7   5   1  313.37   20.40
   7   5   1  325.97   17.50
   7   5   1  342.47   19.00
  -9  -5  -1   41.30   11.30
  -9  -5  -1   38.00    9.00
  -9  -5  -1   53.29    9.30
  -9  -5  -1   46.60   10.90
  -9  -5  -1   50.19    9.90
   9   5   1   38.80   10.10
   9   5   1   40.70   11.10
 -11  -5  -1   -0.30    9.20
 -11  -5  -1   13.90   11.10
 -11  -5  -1   11.60   13.30
 -11  -5  -1    4.50   12.70
  11   5   1    0.80   11.00
  11   5   1    6.20   11.80
  11   5   1   -6.00    9.00
  11   5   1   -1.50   12.50
 -13  -5  -1   60.19   18.40
 -13  -5  -1   75.29   14.60
 -13  -5  -1   97.09   19.10
  13   5   1   83.29   15.90
  13   5   1   66.09   17.60
  13   5   1  109.89   19.40
  13   5   1   42.10   18.50
 -15  -5  -1   76.59   25.20
 -15  -5  -1   74.59   22.10
 -15  -5  -1   53.49   23.50
  15   5   1   47.20   26.60
  15   5   1   72.69   20.40
  15   5   1  111.89   22.60
  15   5   1   68.59   22.80
  17   5   1   55.29   30.40
  17   5   1  122.69   33.40
  18  -6  -1   81.79   28.60
 -18   6   1  169.38   49.10
  16  -6  -1  174.18   23.30
  16  -6  -1  177.58   22.60
  16  -6  -1  168.38   24.50
 -16   6   1  157.38   37.80
 -16   6   1  188.28   31.30
  14  -6  -1   74.79   14.60
  14  -6  -1   95.19   17.30
  14  -6  -1   61.69   15.40
 -14   6   1   74.19   10.90
 -14   6   1   66.59   21.20
 -14   6   1   71.79   16.70
  12  -6  -1   56.39   12.20
  12  -6  -1   32.50   11.80
  12  -6  -1   29.40    9.60
 -12   6   1   55.09   23.20
 -12   6   1    9.50   15.80
 -12   6   1   35.60   12.30
  10  -6  -1   91.79   12.20
  10  -6  -1   96.49   10.10
  10  -6  -1   98.49   11.80
 -10   6   1  117.69   22.60
 -10   6   1   79.59   11.70
 -10   6   1  106.59   16.80
 -10   6   1  130.39   10.00
   8  -6  -1   11.40    8.10
   8  -6  -1   10.70    5.20
   8  -6  -1    8.20    7.40
   8  -6  -1    8.40    6.10
  -8   6   1    9.60    3.90
  -8   6   1   -3.20    6.80
  -8   6   1    2.70    7.30
  -8   6   1    4.40   10.00
  -8   6   1   12.20    4.80
   6  -6  -1   50.49    5.40
   6  -6  -1   45.00    6.30
   6  -6  -1   51.59    8.20
   6  -6  -1   43.80    7.40
  -6   6   1   48.60    9.70
  -6   6   1   43.10    7.60
  -6   6   1   49.99    5.40
  -6   6   1   56.59    6.30
  -6   6   1   51.49    6.90
  -6   6   1   46.00    6.80
  -6   6   1   46.10    4.30
  -6   6   1   53.69    3.10
  -6   6   1   46.60    7.20
  -6   6   1   52.79    4.80
  -6   6   1   44.00    6.50
   4  -6  -1  211.18   12.70
   4  -6  -1  226.18   12.90
   4  -6  -1  217.48   10.20
   4  -6  -1  221.58   10.30
  -4   6   1  200.58   11.90
  -4   6   1  206.88    9.50
  -4   6   1  219.68   10.40
  -4   6   1  223.18   10.70
  -4   6   1  226.18   12.80
  -4   6   1  243.18   11.60
  -4   6   1  207.08   11.40
  -4   6   1  220.78   10.30
  -4   6   1  231.18   12.50
  -4   6   1  188.18   13.30
   2  -6  -1   21.50    3.60
   2  -6  -1   21.20    3.20
   2  -6  -1   16.10    3.10
   2  -6  -1   15.30    3.40
   2  -6  -1   22.00    3.90
   2  -6  -1   22.20    4.10
   2  -6  -1   14.90    3.80
  -2   6   1   18.50    3.60
  -2   6   1   25.20    4.60
  -2   6   1   16.50    3.40
  -2   6   1   22.80    3.90
  -2   6   1   22.00    3.30
  -2   6   1   19.00    4.20
  -2   6   1   31.90    5.20
  -2   6   1   22.70    3.60
  -2   6   1   23.00    4.60
  -2   6   1   19.60    3.60
   0  -6  -1  187.48    9.20
   0  -6  -1  178.08    9.50
   0  -6  -1  175.28   10.30
   0  -6  -1  183.58    9.80
   0  -6  -1  185.58   10.00
   0   6   1  186.18    8.30
   0   6   1  191.58    9.80
   0   6   1  192.18   10.70
   0   6   1  191.78    9.60
   0   6   1  197.78   10.50
   0   6   1  184.08    9.70
   0   6   1  171.38   10.10
   0   6   1  172.68    9.20
   0   6   1  181.68    9.80
   0   6   1  188.58    8.60
  -2  -6  -1   56.99    6.00
  -2  -6  -1   58.39    6.30
  -2  -6  -1   56.19    4.10
  -2  -6  -1   72.29    6.90
   2   6   1   70.59    6.40
   2   6   1   51.19    7.20
   2   6   1   56.79    4.80
   2   6   1   49.70    5.50
   2   6   1   69.79    4.80
   2   6   1   56.79    3.60
   2   6   1   72.69    7.20
   2   6   1   60.99    6.70
   2   6   1   56.79    5.10
   2   6   1   64.99    6.60
  -4  -6  -1    1.00    5.90
  -4  -6  -1   -0.80    2.40
  -4  -6  -1    0.10    4.40
  -4  -6  -1    5.90    5.30
  -4  -6  -1    5.40    4.40
  -4  -6  -1    4.70    5.40
   4   6   1    0.10    5.30
   4   6   1   -9.50    4.60
   4   6   1   11.10    3.90
   4   6   1    4.60    3.00
   4   6   1   -1.00    6.20
   4   6   1    2.30    5.00
  -6  -6  -1   25.00    7.50
  -6  -6  -1   21.00    4.60
  -6  -6  -1   19.30    7.80
  -6  -6  -1   19.10    8.20
  -6  -6  -1   21.90    6.30
  -6  -6  -1   15.40    4.90
   6   6   1   11.30    7.70
   6   6   1   15.60    6.50
   6   6   1    8.40    7.30
   6   6   1   17.70    9.70
  -8  -6  -1   75.39   12.00
  -8  -6  -1   60.19    7.20
  -8  -6  -1   64.09    9.50
  -8  -6  -1   67.19    9.10
  -8  -6  -1   53.89   10.30
   8   6   1   72.49   11.90
   8   6   1   45.10   10.10
 -10  -6  -1  122.69   15.30
 -10  -6  -1  132.19   16.70
 -10  -6  -1  112.79   18.20
 -10  -6  -1  169.88   15.90
 -10  -6  -1  142.39   13.50
  10   6   1  167.68   17.60
  10   6   1  142.69   15.20
 -12  -6  -1    3.70   11.30
 -12  -6  -1   -7.10   14.70
 -12  -6  -1   13.30   13.30
 -12  -6  -1   13.10   16.00
  12   6   1  -10.50   15.60
  12   6   1    3.30   14.10
  12   6   1    2.10   11.80
  12   6   1    5.20   15.20
 -14  -6  -1   29.30   20.90
 -14  -6  -1    8.70   16.40
 -14  -6  -1   27.80   20.00
  14   6   1  -19.90   17.60
  14   6   1   20.50   20.20
 -16  -6  -1  -56.79   27.70
 -16  -6  -1  -11.60   24.80
  16   6   1  -15.70   25.60
  16   6   1    8.70   31.80
  16   6   1  -15.30   23.50
  16   6   1   25.40   24.10
  17  -7  -1   20.00   21.60
  17  -7  -1   10.70   25.10
 -17   7   1   42.60   28.70
 -17   7   1   26.70   39.40
  15  -7  -1  195.58   22.50
  15  -7  -1  137.29   23.00
  15  -7  -1  173.18   21.10
 -15   7   1  224.08   24.10
 -15   7   1  154.48   37.70
 -15   7   1  179.48   28.00
  13  -7  -1   -4.10   14.00
  13  -7  -1   -6.20   11.00
  13  -7  -1  -12.30   12.30
 -13   7   1  -11.60   18.30
 -13   7   1   20.60   13.30
 -13   7   1    1.90   22.50
  11  -7  -1  181.98   17.70
  11  -7  -1  208.78   19.50
  11  -7  -1  214.38   16.90
 -11   7   1  189.48   27.80
 -11   7   1  240.48   13.10
 -11   7   1  215.48   19.00
 -11   7   1  208.18   19.10
 -11   7   1  201.68   22.40
   9  -7  -1  153.68   12.50
   9  -7  -1  160.18   17.30
   9  -7  -1  134.29   15.50
   9  -7  -1  157.08   14.90
  -9   7   1  167.18   24.10
  -9   7   1  198.48   19.70
  -9   7   1  165.98   14.80
  -9   7   1  145.49   11.60
   7  -7  -1  127.09   12.30
   7  -7  -1   93.39   11.00
   7  -7  -1  110.29    9.90
   7  -7  -1   86.39    9.40
  -7   7   1   92.39    8.90
  -7   7   1   88.69   13.20
  -7   7   1   92.69   10.60
  -7   7   1  110.19   10.90
  -7   7   1  112.19    6.50
  -7   7   1  103.39    6.70
   5  -7  -1  356.26   16.90
   5  -7  -1  348.57   17.00
   5  -7  -1  341.27   18.50
   5  -7  -1  354.66   18.90
  -5   7   1  344.67   19.10
  -5   7   1  367.46   15.90
  -5   7   1  371.56   14.30
  -5   7   1  371.26   19.60
  -5   7   1  335.77   20.80
  -5   7   1  358.46   15.50
  -5   7   1  382.76   16.10
  -5   7   1  366.66   17.20
  -5   7   1  377.06   17.60
  -5   7   1  375.96   16.30
  -5   7   1  372.16   14.40
  -5   7   1  365.56   18.10
   3  -7  -1   19.20    4.40
   3  -7  -1   14.00    5.00
   3  -7  -1   15.70    3.70
   3  -7  -1   18.80    4.80
   3  -7  -1   14.90    5.20
  -3   7   1   20.20    3.60
  -3   7   1   27.00    4.40
  -3   7   1   26.20    5.80
  -3   7   1   23.10    4.40
  -3   7   1   12.50    4.40
  -3   7   1   21.60    5.20
  -3   7   1   14.30    5.20
  -3   7   1   17.00    3.90
  -3   7   1   21.80    6.70
  -3   7   1   15.90    4.70
   1  -7  -1 1229.18   43.60
   1  -7  -1 1221.28   44.60
   1  -7  -1 1139.49   43.00
   1  -7  -1 1095.89   45.10
   1  -7  -1 1230.08   44.20
  -1   7   1 1147.59   44.20
  -1   7   1 1240.18   44.60
  -1   7   1 1212.48   44.00
  -1   7   1 1081.69   44.30
  -1   7   1 1231.38   43.80
  -1   7   1 1274.77   43.60
  -1   7   1 1219.08   44.70
  -1   7   1 1237.78   43.20
  -1   7   1 1160.48   43.30
  -1  -7  -1    4.60    3.40
  -1  -7  -1   -1.60    3.60
  -1  -7  -1   -0.40    2.20
  -1  -7  -1    6.20    4.50
   1   7   1   -0.40    3.40
   1   7   1    0.00    4.40
   1   7   1    6.50    3.90
   1   7   1    0.90    2.30
   1   7   1    0.00    3.60
   1   7   1   -1.80    3.60
   1   7   1    7.10    4.20
   1   7   1    5.60    3.40
   1   7   1   -3.00    4.50
   1   7   1    8.10    4.70
   1   7   1    7.00    3.00
  -3  -7  -1  978.20   39.50
  -3  -7  -1 1014.30   38.90
  -3  -7  -1  982.30   39.40
  -3  -7  -1 1077.29   39.80
   3   7   1 1096.09   39.40
   3   7   1 1033.30   36.50
   3   7   1  981.70   39.60
   3   7   1 1019.20   36.20
   3   7   1  999.00   41.10
   3   7   1 1029.00   39.30
   3   7   1 1102.69   39.60
   3   7   1 1060.19   36.30
  -5  -7  -1   85.19    9.10
  -5  -7  -1   76.49    9.20
  -5  -7  -1   86.69   10.10
  -5  -7  -1   67.09    8.70
  -5  -7  -1   68.89    6.40
   5   7   1   83.79   10.30
   5   7   1   60.09    8.80
   5   7   1   70.19   10.80
  -7  -7  -1  763.52   28.70
  -7  -7  -1  794.92   33.40
  -7  -7  -1  775.62   34.60
  -7  -7  -1  825.42   30.70
  -7  -7  -1  765.12   32.80
  -7  -7  -1  757.12   33.90
   7   7   1  749.42   36.00
   7   7   1  792.62   34.20
  -9  -7  -1   -5.70    5.10
  -9  -7  -1    0.90    8.40
  -9  -7  -1    9.50   10.30
  -9  -7  -1   -7.80    9.90
  -9  -7  -1   -7.30    8.00
  -9  -7  -1  -14.80    8.60
   9   7   1    4.30   11.40
   9   7   1   -5.10    9.30
 -11  -7  -1   65.19   13.80
 -11  -7  -1   96.09   13.80
 -11  -7  -1   94.59   17.50
 -11  -7  -1   58.19   15.10
 -11  -7  -1   88.39   13.90
  11   7   1   59.69   16.00
  11   7   1   71.69   14.70
 -13  -7  -1   -0.50   16.40
 -13  -7  -1   15.90   20.30
 -13  -7  -1    9.40   14.40
 -13  -7  -1   -5.00   18.30
  13   7   1  -19.20   20.40
  13   7   1   -1.70   16.70
  13   7   1   11.30   17.70
  13   7   1  -32.50   13.40
 -15  -7  -1   36.70   22.20
 -15  -7  -1   14.70   21.10
 -15  -7  -1   37.20   25.60
  15   7   1   65.29   29.10
  15   7   1   69.69   26.60
  15   7   1   34.80   21.50
  15   7   1   43.80   22.20
  16  -8  -1   38.20   20.20
  16  -8  -1   63.09   23.00
 -16   8   1   90.39   29.40
 -16   8   1  108.99   36.60
  14  -8  -1  -12.10   15.50
  14  -8  -1    8.70   14.10
  14  -8  -1   23.50   15.30
 -14   8   1  -23.80   19.70
 -14   8   1   -8.70   15.50
 -14   8   1   -0.10   27.70
  12  -8  -1    5.70   11.20
  12  -8  -1   -1.20   13.10
  12  -8  -1   26.10   10.10
 -12   8   1   -2.80   11.60
 -12   8   1    6.70   20.50
 -12   8   1  -21.50   16.40
  10  -8  -1   81.59   12.60
  10  -8  -1   91.69   13.40
  10  -8  -1   85.49   10.20
 -10   8   1   96.59   13.00
 -10   8   1   81.79    9.50
 -10   8   1  109.09   22.90
 -10   8   1   70.49   16.20
   8  -8  -1  669.93   30.60
   8  -8  -1  652.83   30.40
   8  -8  -1  592.94   27.70
   8  -8  -1  649.14   26.70
  -8   8   1  609.84   33.00
  -8   8   1  590.14   28.40
  -8   8   1  571.34   36.80
  -8   8   1  615.84   25.60
   6  -8  -1  480.45   24.70
   6  -8  -1  525.75   22.90
   6  -8  -1  509.85   21.60
  -6   8   1  479.55   21.70
  -6   8   1  506.35   20.30
  -6   8   1  476.05   20.80
  -6   8   1  501.55   18.10
  -6   8   1  501.95   21.20
  -6   8   1  476.95   23.80
  -6   8   1  428.76   26.40
  -6   8   1  501.25   19.00
   4  -8  -1  502.65   20.70
   4  -8  -1  483.75   23.10
   4  -8  -1  497.35   21.10
   4  -8  -1  498.75   21.40
   4  -8  -1  470.45   22.80
  -4   8   1  465.55   20.40
  -4   8   1  494.55   22.50
  -4   8   1  511.05   24.00
  -4   8   1  505.75   20.80
  -4   8   1  466.45   23.40
  -4   8   1  475.95   25.10
  -4   8   1  483.05   19.40
  -4   8   1  484.65   20.30
  -4   8   1  500.35   21.40
  -4   8   1  478.65   21.50
   2  -8  -1  328.17   16.50
   2  -8  -1  366.16   18.10
   2  -8  -1  354.46   18.00
   2  -8  -1  357.66   17.90
   2  -8  -1  382.86   17.50
   2  -8  -1  364.66   17.90
   2  -8  -1  374.76   16.60
  -2   8   1  386.96   16.30
  -2   8   1  361.06   17.00
  -2   8   1  364.36   18.20
  -2   8   1  380.36   16.30
  -2   8   1  371.66   16.70
  -2   8   1  368.16   16.80
  -2   8   1  366.36   17.30
  -2   8   1  354.46   18.40
  -2   8   1  384.76   16.70
   0  -8  -1  789.62   35.40
   0  -8  -1  931.61   34.40
   0  -8  -1  923.01   35.10
   0  -8  -1  928.31   35.10
   0   8   1  856.51   35.00
   0   8   1  927.31   34.70
   0   8   1  922.61   33.40
   0   8   1  910.21   34.40
   0   8   1  938.01   34.90
   0   8   1  873.21   34.20
   0   8   1  902.71   35.80
   0   8   1  926.01   35.50
   0   8   1  929.31   33.80
  -2  -8  -1  392.86   18.00
  -2  -8  -1  357.66   18.40
  -2  -8  -1  394.46   18.80
  -2  -8  -1  376.56   17.70
   2   8   1  376.36   18.80
   2   8   1  380.96   19.30
   2   8   1  356.86   20.30
   2   8   1  389.56   18.00
   2   8   1  377.96   15.10
   2   8   1  391.76   18.30
   2   8   1  419.26   18.10
   2   8   1  369.26   15.30
   2   8   1  388.76   18.80
   2   8   1  373.96   18.30
   2   8   1  389.76   16.60
   2   8   1  407.76   16.60
  -4  -8  -1   70.29    9.10
  -4  -8  -1   68.69    8.30
  -4  -8  -1   53.39    7.70
  -4  -8  -1   56.59    7.50
   4   8   1   67.29    8.60
   4   8   1   70.89    8.70
   4   8   1   56.59    9.60
  -6  -8  -1    0.10    4.10
  -6  -8  -1    5.10    6.30
  -6  -8  -1   10.00    8.00
  -6  -8  -1    9.60    7.00
   6   8   1    6.40    8.50
   6   8   1    2.40    7.50
  -8  -8  -1  258.17   20.80
  -8  -8  -1  252.07   18.20
  -8  -8  -1  291.07   19.90
  -8  -8  -1  313.57   16.50
   8   8   1  215.88   21.20
   8   8   1  294.47   20.30
 -10  -8  -1   87.09   13.60
 -10  -8  -1   92.19   13.00
 -10  -8  -1   85.79    8.30
 -10  -8  -1   78.79   15.10
  10   8   1   99.89   15.00
  10   8   1  101.79   16.90
 -12  -8  -1  218.48   23.80
 -12  -8  -1  207.08   23.70
 -12  -8  -1  183.08   19.30
 -12  -8  -1  185.98   19.10
  12   8   1  224.98   36.70
  12   8   1  228.28   25.80
  12   8   1  201.08   23.80
 -14  -8  -1   -6.40   20.70
 -14  -8  -1    7.40   18.40
  14   8   1   43.90   18.70
  14   8   1   84.49   22.20
  14   8   1   22.40   22.20
  14   8   1   37.20   26.90
  16   8   1  120.09   44.00
  16   8   1   28.80   31.70
  16   8   1   73.19   37.00
 -17   9   1   41.30   52.19
  15  -9  -1   -3.50   18.60
  15  -9  -1  -12.30   19.00
  15  -9  -1  -15.40   20.60
 -15   9   1   39.30   34.60
 -15   9   1    1.50   25.50
 -15   9   1   -8.70   25.70
  13  -9  -1  124.79   18.50
  13  -9  -1  140.59   17.30
 -13   9   1  137.09   33.00
 -13   9   1  143.19   24.20
 -13   9   1  147.29   19.10
  11  -9  -1   99.29   15.60
  11  -9  -1   78.49   14.70
  11  -9  -1  102.89   12.50
 -11   9   1  117.69   26.60
 -11   9   1   67.39   19.60
 -11   9   1   81.79   13.60
   9  -9  -1  139.79   14.00
   9  -9  -1  129.29   14.70
   9  -9  -1  152.98   13.90
  -9   9   1  130.79   10.80
  -9   9   1  160.98   14.50
  -9   9   1  164.98   25.90
  -9   9   1  153.28   19.10
   7  -9  -1   25.20    7.70
   7  -9  -1   30.90    7.20
   7  -9  -1   23.00    9.20
  -7   9   1   14.80    4.10
  -7   9   1   25.90   12.10
  -7   9   1   20.70    8.70
  -7   9   1   15.00   16.40
  -7   9   1   26.10    5.60
  -7   9   1   32.10    6.80
   5  -9  -1  213.28   16.20
   5  -9  -1  228.88   14.60
   5  -9  -1  221.88   13.60
   5  -9  -1  258.17   14.10
  -5   9   1  240.88   13.50
  -5   9   1  230.38   13.40
  -5   9   1  250.37   11.50
  -5   9   1  217.08   11.10
  -5   9   1  224.48   18.90
  -5   9   1  232.68   16.30
  -5   9   1  216.58   13.30
   3  -9  -1   58.19    7.60
   3  -9  -1   45.90    7.70
   3  -9  -1   66.09    8.50
   3  -9  -1   58.29    7.20
   3  -9  -1   68.69    8.60
   3  -9  -1   56.49    6.90
  -3   9   1   54.69   10.40
  -3   9   1   75.29   10.40
  -3   9   1   67.19    8.10
  -3   9   1   67.89    6.70
  -3   9   1   68.59    7.00
  -3   9   1   50.99    6.60
  -3   9   1   61.19    7.10
  -3   9   1   54.69    7.10
  -3   9   1   71.29   11.60
  -3   9   1   74.29    7.70
   1  -9  -1   20.10    5.70
   1  -9  -1   24.20    6.00
   1  -9  -1   16.30    5.70
   1  -9  -1   16.00    5.40
   1  -9  -1   24.10    5.20
   1  -9  -1   22.80    7.20
  -1   9   1   13.70    6.10
  -1   9   1   16.70    7.90
  -1   9   1   12.60    6.10
  -1   9   1   33.90    5.60
  -1   9   1   15.90    5.10
  -1   9   1   26.80    6.80
  -1   9   1   22.50    6.10
  -1   9   1   16.70    4.70
  -1   9   1   14.30    4.40
  -1   9   1   18.90    5.30
  -1  -9  -1  224.48   11.00
  -1  -9  -1  203.18   13.00
  -1  -9  -1  194.58   13.10
  -1  -9  -1  196.48   14.30
  -1  -9  -1  187.98   13.00
   1   9   1  181.18   13.80
   1   9   1  185.98    9.80
   1   9   1  175.88   11.00
   1   9   1  177.08   12.60
   1   9   1  202.38   10.90
   1   9   1  180.38   15.20
   1   9   1  205.18   13.70
   1   9   1  186.18   12.60
   1   9   1  189.18   12.70
  -3  -9  -1   59.69    7.80
  -3  -9  -1   48.90    7.90
  -3  -9  -1   39.00    7.90
  -3  -9  -1   60.29    8.30
   3   9   1   48.50    5.10
   3   9   1   65.29    7.00
   3   9   1   46.40    7.80
   3   9   1   49.30    9.00
   3   9   1   52.89    5.10
   3   9   1   52.69   10.20
  -5  -9  -1  497.65   22.20
  -5  -9  -1  448.76   23.50
  -5  -9  -1  466.05   23.60
   5   9   1  466.15   26.40
   5   9   1  430.26   23.30
  -7  -9  -1   34.70   10.20
  -7  -9  -1   48.80    6.60
  -7  -9  -1   29.40    9.40
  -7  -9  -1   20.70    8.30
   7   9   1   30.70   11.80
   7   9   1   23.70    9.20
  -9  -9  -1   30.80   12.40
  -9  -9  -1   53.49   10.70
  -9  -9  -1   48.70   11.80
   9   9   1   43.20   14.30
   9   9   1   40.70   12.60
 -11  -9  -1   15.90   12.20
 -11  -9  -1    8.30   13.20
  11   9   1    0.20   14.00
 -13  -9  -1   -7.50   16.30
 -13  -9  -1  -17.10   17.00
  13   9   1  -32.80   21.70
  13   9   1   20.90   21.30
  13   9   1   -1.20   16.30
  13   9   1    8.00   19.40
 -15  -9  -1    0.50   25.60
 -15  -9  -1  117.49   26.40
  15   9   1   13.40   24.50
  15   9   1  127.39   27.60
  15   9   1   10.70   32.30
  15   9   1   94.29   29.30
  16 -10  -1   10.50   21.90
  16 -10  -1    9.00   25.80
 -16  10   1    7.40   38.80
 -16  10   1  103.49   34.20
  14 -10  -1   18.20   18.30
  14 -10  -1   43.70   27.60
  14 -10  -1   11.20   19.80
 -14  10   1    1.30   20.60
 -14  10   1   35.00   25.50
 -14  10   1   32.60   30.10
  12 -10  -1  110.19   17.30
  12 -10  -1   90.59   15.30
 -12  10   1  114.39   25.00
 -12  10   1   57.49   15.60
 -12  10   1   84.49   30.90
  10 -10  -1   18.30   12.80
  10 -10  -1    6.60   11.00
  10 -10  -1   21.40   10.10
 -10  10   1   30.60   11.50
 -10  10   1   10.90   21.80
 -10  10   1   41.00   18.60
   8 -10  -1  320.07   20.70
   8 -10  -1  328.57   18.90
   8 -10  -1  280.97   21.90
  -8  10   1  326.37   29.90
  -8  10   1  306.07   25.90
  -8  10   1  283.07   20.10
  -8  10   1  298.27   14.00
  -8  10   1  314.77   15.80
   6 -10  -1   13.70    6.60
   6 -10  -1    9.30    7.60
   6 -10  -1   11.00    7.10
  -6  10   1    1.00   11.20
  -6  10   1   26.50    8.30
  -6  10   1   11.30   14.80
  -6  10   1    8.70    3.50
  -6  10   1   12.50    9.10
  -6  10   1    5.60    6.50
  -6  10   1   17.90    4.80
   4 -10  -1  287.17   18.70
   4 -10  -1  289.27   18.20
   4 -10  -1  279.77   15.90
   4 -10  -1  288.37   16.50
   4 -10  -1  314.17   17.20
  -4  10   1  310.67   21.90
  -4  10   1  222.78   17.80
  -4  10   1  286.57   15.60
  -4  10   1  322.27   14.80
  -4  10   1  293.47   16.40
   2 -10  -1   35.40    6.90
   2 -10  -1   50.79    8.00
   2 -10  -1   44.50    7.10
   2 -10  -1   40.50    8.60
   2 -10  -1   43.20    7.20
   2 -10  -1   42.30    8.20
   2 -10  -1   39.40    7.10
  -2  10   1   35.20    8.40
  -2  10   1   29.60    7.70
  -2  10   1   48.60    9.70
  -2  10   1   48.50    8.20
   0 -10  -1  301.87   15.90
   0 -10  -1  300.97   16.70
   0 -10  -1  288.87   16.70
   0 -10  -1  300.67   18.10
   0 -10  -1  294.47   16.30
   0  10   1  295.57   16.60
   0  10   1  253.67   17.00
   0  10   1  299.07   18.10
   0  10   1  303.67   18.70
   0  10   1  244.38   14.70
   0  10   1  291.57   13.90
  -2 -10  -1   15.20    7.00
  -2 -10  -1    6.80    6.00
  -2 -10  -1   12.30    6.80
   2  10   1   17.00    7.90
   2  10   1    5.10    7.30
   2  10   1    1.40    6.50
   2  10   1    5.90    8.00
   2  10   1   18.90    6.00
   2  10   1    3.30    4.00
   2  10   1   14.20    5.80
   2  10   1    4.60    4.20
   2  10   1   11.40    4.30
  -4 -10  -1   78.49    9.10
  -4 -10  -1   70.49   10.00
  -4 -10  -1   74.49   10.20
   4  10   1   82.49   10.60
   4  10   1   63.49   11.50
   4  10   1   70.59    8.30
   4  10   1   92.59   10.80
  -6 -10  -1  103.09   10.60
  -6 -10  -1   97.39   11.90
  -6 -10  -1  107.49   12.50
   6  10   1  118.39   13.50
   6  10   1  129.99   15.60
  -8 -10  -1    3.80    8.30
  -8 -10  -1   -8.60    9.40
  -8 -10  -1   -6.00   11.10
   8  10   1  -12.20   12.20
   8  10   1   24.60   11.90
 -10 -10  -1    7.90   11.60
 -10 -10  -1   44.30   13.50
 -10 -10  -1   21.50   13.20
  10  10   1   50.89   14.90
  10  10   1   19.20   17.80
 -12 -10  -1  -20.70   17.00
 -12 -10  -1   22.90   16.30
  12  10   1   -3.70   18.10
  12  10   1    2.30   22.40
  12  10   1  -15.10   17.90
 -14 -10  -1   55.99   22.90
 -14 -10  -1   39.70   23.50
  14  10   1   43.90   22.70
  14  10   1   25.40   23.80
  14  10   1   41.30   24.00
  14  10   1   29.40   29.70
  15 -11  -1   41.40   21.80
  15 -11  -1   -3.40   23.40
 -15  11   1   56.39   30.50
 -15  11   1   10.60   38.30
  13 -11  -1  509.55   34.40
  13 -11  -1  531.55   40.70
  13 -11  -1  550.04   37.50
 -13  11   1  533.85   46.40
 -13  11   1  496.65   51.59
 -13  11   1  512.35   45.90
  11 -11  -1   28.90   14.90
  11 -11  -1   -2.50   11.80
  11 -11  -1    5.80   16.30
 -11  11   1  -29.60   19.00
 -11  11   1   21.70   29.00
 -11  11   1   -4.40   12.90
   9 -11  -1  283.97   20.30
   9 -11  -1  299.37   22.70
   9 -11  -1  285.37   26.80
  -9  11   1  310.17   21.80
  -9  11   1  317.67   33.10
  -9  11   1  319.27   30.50
   7 -11  -1   99.49   12.20
   7 -11  -1   95.29   11.00
   7 -11  -1  103.09   13.70
  -7  11   1  106.09   13.60
  -7  11   1  141.69   13.90
  -7  11   1  116.39   22.50
  -7  11   1  154.58   19.70
  -7  11   1  117.99   10.40
   5 -11  -1  272.57   17.60
   5 -11  -1  299.67   20.80
   5 -11  -1  312.47   17.70
  -5  11   1  280.47   14.20
  -5  11   1  294.97   16.10
  -5  11   1  289.07   20.10
  -5  11   1  300.87   27.30
  -5  11   1  275.57   23.60
   3 -11  -1  550.54   26.70
   3 -11  -1  562.84   26.20
   3 -11  -1  562.74   27.10
   3 -11  -1  604.44   25.50
   3 -11  -1  615.64   26.90
   3 -11  -1  541.75   25.20
  -3  11   1  501.05   29.50
  -3  11   1  569.94   31.60
  -3  11   1  507.45   27.60
  -3  11   1  570.14   26.20
  -3  11   1  550.24   24.80
   1 -11  -1    2.00    5.70
   1 -11  -1    4.80    7.90
   1 -11  -1   -2.20    6.80
   1 -11  -1    1.00    6.10
   1 -11  -1    8.90    6.60
  -1  11   1   11.20    6.50
  -1  11   1    6.90    7.70
  -1  11   1   -5.70    6.80
  -1  11   1    5.90    7.00
  -1 -11  -1  983.60   40.90
  -1 -11  -1 1020.90   41.30
  -1 -11  -1 1025.40   40.60
   1  11   1 1031.50   39.00
   1  11   1 1039.40   38.30
   1  11   1 1008.00   40.30
   1  11   1 1006.00   39.60
   1  11   1  998.70   40.50
   1  11   1  985.10   42.80
   1  11   1  991.60   37.90
   1  11   1 1057.59   43.70
  -3 -11  -1  155.98   14.50
  -3 -11  -1  132.39   13.40
  -3 -11  -1  135.29   13.60
   3  11   1  139.99   14.80
   3  11   1  170.68   12.00
   3  11   1  127.49   14.30
   3  11   1  142.59   13.90
   3  11   1  132.79    8.30
  -5 -11  -1 1203.58   47.00
  -5 -11  -1 1189.58   48.80
  -5 -11  -1 1210.88   48.90
   5  11   1 1168.88   48.70
   5  11   1 1222.28   52.19
  -7 -11  -1  142.49   15.90
  -7 -11  -1  138.39   15.30
  -7 -11  -1  163.98   15.80
   7  11   1  174.98   19.70
   7  11   1  143.09   15.80
  -9 -11  -1  254.17   24.90
  -9 -11  -1  242.78   24.40
  -9 -11  -1  259.27   21.30
   9  11   1  269.77   25.00
   9  11   1  285.77   30.40
 -11 -11  -1  -11.60   16.90
 -11 -11  -1   18.50   15.40
  11  11   1   -0.40   16.80
  11  11   1  -19.10   16.90
  11  11   1    1.20   19.00
 -13 -11  -1   80.29   21.40
 -13 -11  -1   73.09   23.40
  13  11   1   63.49   29.80
  13  11   1   90.09   24.80
  13  11   1  124.69   25.10
 -15 -11  -1   12.50   27.90
  15  11   1  -94.59   52.69
  14 -12  -1  -10.20   21.60
  14 -12  -1   15.60   19.20
 -14  12   1   15.70   28.20
 -14  12   1  -34.00   33.20
  12 -12  -1    2.90   14.80
  12 -12  -1   30.30   16.90
  12 -12  -1    2.40   18.40
 -12  12   1   29.20   26.40
 -12  12   1   32.50   28.10
  10 -12  -1   87.49   16.30
  10 -12  -1   96.99   14.30
  10 -12  -1   89.19   17.10
 -10  12   1   77.59   14.70
 -10  12   1   76.39   23.30
 -10  12   1   78.69   25.40
   8 -12  -1  151.68   16.40
   8 -12  -1  191.88   17.20
   8 -12  -1  135.89   16.70
  -8  12   1  162.88   16.20
  -8  12   1  161.38   21.70
  -8  12   1  171.68   27.70
  -8  12   1  176.88   12.10
   6 -12  -1  692.43   30.10
   6 -12  -1  655.23   33.00
   6 -12  -1  671.53   31.20
  -6  12   1  653.83   31.70
  -6  12   1  694.43   41.10
  -6  12   1  554.94   33.00
  -6  12   1  648.64   25.50
  -6  12   1  693.33   27.40
  -6  12   1  624.54   36.60
   4 -12  -1  129.19   12.10
   4 -12  -1  129.79   14.00
   4 -12  -1  132.99   12.80
  -4  12   1  131.99   14.60
  -4  12   1  150.28   20.10
  -4  12   1  154.38   15.40
  -4  12   1  147.59   18.00
  -4  12   1  129.69   11.20
   2 -12  -1  585.94   26.10
   2 -12  -1  547.85   27.00
   2 -12  -1  535.35   26.50
   2 -12  -1  550.74   26.40
   2 -12  -1  551.24   27.60
   2 -12  -1  552.74   27.60
  -2  12   1  571.74   27.40
  -2  12   1  586.94   26.30
  -2  12   1  533.55   26.40
  -2  12   1  567.54   30.70
  -2  12   1  524.95   26.20
  -2  12   1  548.05   30.70
  -2  12   1  533.05   28.70
   0 -12  -1  450.35   23.20
   0 -12  -1  439.06   23.30
   0 -12  -1  466.55   23.30
   0  12   1  427.56   25.10
   0  12   1  421.56   22.10
   0  12   1  438.56   20.20
   0  12   1  456.05   23.30
  -2 -12  -1  212.28   17.40
  -2 -12  -1  220.98   16.00
  -2 -12  -1  210.38   17.30
   2  12   1  214.88   10.50
   2  12   1  216.28   12.00
   2  12   1  177.68   15.70
   2  12   1  193.08   19.90
   2  12   1  205.78   17.10
   2  12   1  204.18   16.60
   2  12   1  209.78   10.20
  -4 -12  -1   -8.40    8.80
  -4 -12  -1   -7.60    6.70
  -4 -12  -1    2.90    9.50
   4  12   1    1.10    3.40
   4  12   1   10.60    9.20
   4  12   1   -7.00    5.50
   4  12   1    2.10   10.60
  -6 -12  -1    8.70   10.60
  -6 -12  -1    2.00   11.20
  -6 -12  -1    1.90    8.20
   6  12   1   -0.60   10.10
   6  12   1   -0.10   13.30
  -8 -12  -1    3.20    9.80
  -8 -12  -1   -2.80   12.50
  -8 -12  -1   -0.20   12.70
   8  12   1   21.70   13.60
   8  12   1    9.60   16.10
 -10 -12  -1  111.09   19.30
 -10 -12  -1  103.69   18.10
  10  12   1   99.59   22.20
 -12 -12  -1   73.79   21.50
 -12 -12  -1   75.29   21.40
  12  12   1   86.39   24.80
  12  12   1   66.19   22.20
  12  12   1   85.79   27.00
 -14 -12  -1   16.50   27.20
 -14 -12  -1  110.49   44.80
  14  12   1   77.69   28.30
  14  12   1   37.20   35.70
  14  12   1   42.10   37.30
 -15  13   1   12.70   37.60
  13 -13  -1  -12.80   20.10
  13 -13  -1  -11.20   18.40
 -13  13   1   11.50   32.90
 -13  13   1    3.60   30.10
  11 -13  -1    6.30   16.50
  11 -13  -1    7.10   15.10
  11 -13  -1    8.10   18.30
 -11  13   1   28.90   28.30
 -11  13   1   10.40   25.70
   9 -13  -1  -12.40   11.90
   9 -13  -1   -1.30   11.70
   9 -13  -1    2.80   15.40
  -9  13   1   20.40   19.60
  -9  13   1   19.40   12.90
  -9  13   1  -12.80   22.90
   7 -13  -1   58.19   11.60
   7 -13  -1   41.80   13.90
   7 -13  -1   50.59   12.20
  -7  13   1   14.50   12.80
  -7  13   1   67.89   23.00
  -7  13   1   29.10   17.70
   5 -13  -1   -0.30    8.80
   5 -13  -1   14.50    9.10
   5 -13  -1    3.70    9.20
  -5  13   1  -17.90   15.20
  -5  13   1   -0.30   14.20
  -5  13   1   -5.00    8.80
  -5  13   1   -1.50   11.10
  -5  13   1    5.30    7.60
   3 -13  -1    6.80    9.50
   3 -13  -1   -6.90    8.70
   3 -13  -1    1.70    8.70
   3 -13  -1   10.10    8.90
  -3  13   1   17.00   11.70
  -3  13   1    7.10    9.00
  -3  13   1    3.60    8.70
  -3  13   1    6.70   12.20
  -3  13   1    7.50   13.40
  -3  13   1   11.50    9.60
  -3  13   1   -2.00    7.70
   1 -13  -1  109.29   12.90
   1 -13  -1   93.79   12.20
   1 -13  -1   79.59   11.10
  -1  13   1  122.89   11.90
  -1  13   1  119.99   13.40
  -1  13   1   99.49   13.10
  -1  13   1  112.09   12.60
  -1  13   1  114.69   14.60
  -1 -13  -1   10.40    9.00
  -1 -13  -1    9.50    8.10
  -1 -13  -1    6.40    9.10
   1  13   1   17.30    9.40
   1  13   1   14.00    7.60
   1  13   1   -1.00   10.70
   1  13   1    7.80    6.30
   1  13   1   18.30    6.70
  -3 -13  -1    2.60    9.10
  -3 -13  -1    3.10    7.50
  -3 -13  -1   22.40   10.80
   3  13   1   13.70    7.40
   3  13   1   -7.30    9.40
   3  13   1   -2.10   11.60
   3  13   1    1.20    4.90
  -5 -13  -1   14.10   11.10
  -5 -13  -1   10.90   11.80
  -5 -13  -1    8.50    8.50
   5  13   1    1.30   10.80
   5  13   1   21.50   13.70
  -7 -13  -1   25.00   10.70
  -7 -13  -1   31.30   13.00
  -7 -13  -1   42.10   13.50
   7  13   1   12.70   14.00
   7  13   1   23.70   16.70
  -9 -13  -1  -23.10   14.80
  -9 -13  -1   10.10   16.40
   9  13   1    0.70   17.60
   9  13   1  -14.20   15.90
 -11 -13  -1   59.09   19.70
 -11 -13  -1   47.10   19.30
  11  13   1   62.19   21.80
  11  13   1   39.70   26.00
  11  13   1   48.80   21.00
 -13 -13  -1  -17.20   26.60
 -13 -13  -1   24.30   24.80
  13  13   1   12.10   31.70
  13  13   1  -11.40   23.80
  13  13   1   17.80   29.90
  14 -14  -1   48.20   26.90
 -14  14   1   60.19   49.60
 -14  14   1   53.49   38.10
  12 -14  -1   -5.90   18.20
  12 -14  -1   15.60   20.40
 -12  14   1    2.50   29.90
 -12  14   1   63.89   36.60
  10 -14  -1  189.38   21.10
  10 -14  -1  194.18   24.80
  10 -14  -1  188.08   21.60
 -10  14   1  233.08   49.70
 -10  14   1  224.38   36.80
   8 -14  -1    3.40   12.70
   8 -14  -1   16.40   12.80
  -8  14   1   -8.40   13.70
  -8  14   1   -0.70   20.20
  -8  14   1   23.80   23.50
   6 -14  -1  399.06   29.50
   6 -14  -1  427.36   26.30
   6 -14  -1  413.36   25.20
  -6  14   1  381.66   35.40
  -6  14   1  376.76   19.20
  -6  14   1  408.66   23.80
  -6  14   1  399.56   28.10
  -6  14   1  358.76   33.30
   4 -14  -1   10.70   10.40
   4 -14  -1    1.40    9.80
   4 -14  -1  -13.50    9.70
  -4  14   1   -0.20   10.30
  -4  14   1    1.20   12.40
  -4  14   1   -5.10    8.80
  -4  14   1  -12.10   15.30
  -4  14   1    5.70   11.40
  -4  14   1   20.40   16.10
  -4  14   1    1.30    9.60
   2 -14  -1  520.65   27.90
   2 -14  -1  521.55   29.20
   2 -14  -1  525.05   28.10
  -2  14   1  507.45   29.00
  -2  14   1  536.15   27.00
  -2  14   1  483.45   31.40
  -2  14   1  499.45   30.30
  -2  14   1  536.05   27.90
  -2  14   1  510.05   32.50
  -2  14   1  537.85   27.90
   0 -14  -1    8.10    9.20
   0 -14  -1    2.30    8.70
   0 -14  -1  -11.40    9.20
   0  14   1   -8.80   11.00
   0  14   1   -3.30    9.90
   0  14   1   -4.00    8.30
   0  14   1   -5.10   11.20
   0  14   1    1.40   16.50
  -2 -14  -1  344.27   24.20
  -2 -14  -1  361.66   25.10
  -2 -14  -1  418.36   23.50
   2  14   1  368.06   27.70
   2  14   1  386.26   18.10
   2  14   1  375.86   24.50
  -4 -14  -1   49.99   13.00
  -4 -14  -1   67.49   13.30
  -4 -14  -1   79.99   11.90
   4  14   1   92.89   17.20
   4  14   1   96.19   15.00
  -6 -14  -1    9.00   12.90
  -6 -14  -1   33.10   14.00
  -6 -14  -1   35.80   11.00
   6  14   1   39.30   17.50
   6  14   1   29.40   14.90
  -8 -14  -1  225.28   23.40
  -8 -14  -1  259.07   24.90
   8  14   1  294.47   29.70
   8  14   1  332.87   34.50
 -10 -14  -1  -30.40   16.80
 -10 -14  -1   18.70   19.20
  10  14   1  -12.50   22.70
  10  14   1    7.70   18.90
  10  14   1    0.00   22.80
 -12 -14  -1  238.18   28.90
 -12 -14  -1  203.18   30.40
  12  14   1  135.39   33.10
  12  14   1  180.88   32.70
  12  14   1  205.78   29.70
  13 -15  -1   76.19   38.00
  13 -15  -1   24.70   25.60
 -13  15   1   67.59   38.80
 -13  15   1  108.09   43.40
  11 -15  -1  361.96   34.00
  11 -15  -1  356.06   29.20
 -11  15   1  289.47   43.30
 -11  15   1  284.37   39.20
   9 -15  -1    9.90   16.30
   9 -15  -1   -7.40   16.40
  -9  15   1   12.20   27.30
  -9  15   1  -10.70   23.70
   7 -15  -1  271.17   26.10
   7 -15  -1  293.37   25.30
  -7  15   1  304.57   30.30
  -7  15   1  258.97   27.10
  -7  15   1  257.67   32.60
   5 -15  -1   32.40   13.50
   5 -15  -1   13.90   13.30
  -5  15   1   23.40   19.00
  -5  15   1   34.90   15.60
  -5  15   1   64.79   14.60
  -5  15   1   55.99   16.10
  -5  15   1   26.80   19.60
  -5  15   1   41.40   10.60
  -5  15   1   39.00   12.60
  -3  15   1   22.80   12.00
  -3  15   1   43.90   12.00
  -3  15   1   24.00   16.00
  -3  15   1   16.10   16.80
  -3  15   1   12.20   11.80
  -3  15   1   41.10   15.80
  -3  15   1   22.40   12.00
   1 -15  -1  457.25   28.00
   1 -15  -1  437.56   28.10
   1 -15  -1  458.15   27.60
  -1  15   1  437.36   24.70
  -1  15   1  442.66   32.70
  -1  15   1  453.95   32.50
  -1  15   1  450.35   27.60
  -1  15   1  461.25   27.60
  -1  15   1  423.46   29.00
  -1  15   1  483.35   28.40
  -1 -15  -1   42.80   12.40
  -1 -15  -1   23.60   10.40
  -1 -15  -1   28.20   12.60
   1  15   1   45.20    8.30
   1  15   1   34.20   14.10
   1  15   1   27.20   10.30
   1  15   1   20.60   11.90
   1  15   1   31.80   14.60
  -3 -15  -1  468.45   27.00
  -3 -15  -1  419.46   28.40
  -3 -15  -1  437.96   28.40
   3  15   1  457.35   33.30
   3  15   1  411.56   28.20
   3  15   1  458.35   33.00
  -5 -15  -1  244.68   21.80
  -5 -15  -1  177.78   23.50
  -5 -15  -1  245.28   22.10
   5  15   1  202.88   23.60
   5  15   1  194.28   20.30
  -7 -15  -1  351.86   31.30
  -7 -15  -1  385.16   32.10
   7  15   1  273.47   30.60
   7  15   1  378.36   31.90
   7  15   1  340.97   31.00
  -9 -15  -1   32.50   19.80
  -9 -15  -1   21.20   17.50
   9  15   1   65.29   23.80
   9  15   1   75.79   24.90
   9  15   1   27.40   21.00
 -11 -15  -1   65.49   26.70
 -11 -15  -1   26.00   22.90
  11  15   1   74.09   29.70
  11  15   1   15.90   27.10
  11  15   1   97.39   25.20
  12 -16  -1   54.39   27.50
  12 -16  -1   73.09   26.00
 -12  16   1  119.19   42.10
 -12  16   1   67.19   38.50
  10 -16  -1   45.40   22.90
  10 -16  -1   48.40   20.70
 -10  16   1   10.70   31.10
 -10  16   1   46.40   34.10
   8 -16  -1  221.98   23.40
  -8  16   1  215.38   31.00
  -8  16   1  238.58   27.90
  -8  16   1  164.38   35.30
   6 -16  -1   29.80   16.20
   6 -16  -1   43.00   27.80
  -6  16   1   86.69   25.60
  -6  16   1   55.19   19.50
  -6  16   1   69.99   18.70
  -6  16   1   47.30   17.70
  -6  16   1   45.30   17.10
  -6  16   1   97.49   24.50
  -4  16   1  185.38   17.10
  -4  16   1  156.28   24.20
  -4  16   1  203.08   19.60
  -4  16   1  222.58   26.40
  -4  16   1  194.08   22.90
  -4  16   1  178.18   20.40
  -4  16   1  188.88   20.10
  -2  16   1   28.60   13.10
  -2  16   1   42.20   19.90
  -2  16   1   26.80   14.40
  -2  16   1    7.20   18.30
  -2  16   1   41.50   16.90
  -2  16   1   41.60   14.50
  -2  16   1   15.30   13.50
   0 -16  -1  250.77   22.40
   0 -16  -1  278.17   25.20
   0 -16  -1  268.17   25.00
   0  16   1  328.07   21.70
   0  16   1  252.57   23.60
   0  16   1  288.07   28.30
   0  16   1  315.07   27.90
   0  16   1  283.77   20.90
   0  16   1  224.48   24.40
  -2 -16  -1    1.20   14.10
  -2 -16  -1   14.60   12.90
  -2 -16  -1   12.90   11.60
   2  16   1    5.80   16.00
   2  16   1  -15.20   15.70
   2  16   1   -2.60   13.30
  -4 -16  -1   21.70   13.10
  -4 -16  -1   -3.70   15.10
  -4 -16  -1   26.70   16.10
   4  16   1   19.80   27.90
   4  16   1   38.50   20.00
   4  16   1   17.50   15.10
  -6 -16  -1  -22.20   14.70
  -6 -16  -1   19.60   17.50
   6  16   1    9.80   20.60
   6  16   1  -17.10   18.20
   6  16   1  -37.20   16.40
  -8 -16  -1   59.69   20.40
  -8 -16  -1   45.50   21.20
   8  16   1  -20.80   23.20
   8  16   1   27.90   20.40
   8  16   1   27.20   23.80
 -10 -16  -1   48.40   25.50
 -10 -16  -1   21.50   23.30
  10  16   1   34.50   25.00
  10  16   1   52.09   27.40
  10  16   1    3.00   26.40
  11 -17  -1   33.30   25.40
  11 -17  -1   20.00   26.80
 -11  17   1   27.00   38.20
 -11  17   1  -25.30   41.30
 -11  17   1   14.10   31.60
   9 -17  -1   49.30   24.30
   9 -17  -1   80.69   22.40
  -9  17   1   34.60   34.20
  -9  17   1   15.10   32.70
  -9  17   1   88.09   27.90
   7 -17  -1  -13.30   18.70
   7 -17  -1   -8.20   18.90
  -7  17   1   19.60   28.80
  -7  17   1  -19.10   19.70
  -7  17   1    4.80   25.70
  -7  17   1   10.40   21.10
  -5  17   1   -6.30   15.30
  -5  17   1  -31.20   22.60
  -5  17   1   -0.40   23.80
  -5  17   1    4.10   17.80
  -5  17   1   -7.90   17.50
  -5  17   1    4.80   23.80
  -3  17   1   -0.50   15.10
  -3  17   1   22.80   20.00
  -3  17   1    7.10   20.30
  -3  17   1   14.10   21.70
  -3  17   1   14.40   15.50
  -3  17   1   18.60   16.50
  -3  17   1   -4.60   15.70
   1 -17  -1   41.10   16.10
  -1  17   1   35.90   22.50
  -1  17   1   -7.40   14.70
  -1  17   1    3.60   20.80
  -1  17   1   21.20   15.50
  -1  17   1   12.70   15.70
  -1  17   1   20.40   13.40
  -1 -17  -1   19.80   15.20
  -1 -17  -1   39.60   16.40
   1  17   1   19.10   17.80
   1  17   1   10.60   18.80
   1  17   1   10.40   15.80
   1  17   1   39.60   22.10
  -3 -17  -1    6.90   15.00
  -3 -17  -1   20.60   17.10
  -3 -17  -1   54.79   17.60
   3  17   1   20.10   20.10
   3  17   1  -21.60   18.60
   3  17   1   13.80   17.40
  -5 -17  -1   33.30   19.10
  -5 -17  -1  -15.00   16.70
   5  17   1   -1.90   20.60
   5  17   1    1.40   18.30
   5  17   1    4.70   21.20
  -7 -17  -1   37.80   20.80
  -7 -17  -1   -7.60   20.30
   7  17   1  -28.40   20.50
   7  17   1   23.90   26.10
   7  17   1   -8.10   22.60
  -9 -17  -1  -23.90   25.20
  -9 -17  -1    9.30   22.60
   9  17   1   33.20   25.40
   9  17   1  -40.40   25.70
   9  17   1  -58.99   27.40
  10 -18  -1   16.20   29.30
  10 -18  -1   19.50   29.20
 -10  18   1   58.69   41.30
 -10  18   1   28.30   33.70
   8 -18  -1  114.79   25.60
   8 -18  -1  109.89   27.10
  -8  18   1  225.08   39.50
  -8  18   1  184.48   32.80
  -6  18   1   36.50   30.90
  -6  18   1  -21.50   21.50
  -6  18   1   18.60   30.30
  -6  18   1    1.60   29.10
  -4  18   1  323.37   31.80
  -4  18   1  408.96   40.50
  -4  18   1  343.87   36.10
  -4  18   1  311.07   32.30
  -4  18   1  326.37   40.10
  -2  18   1   24.80   23.90
  -2  18   1   11.70   18.30
  -2  18   1    2.00   18.60
  -2  18   1    3.90   17.50
   0 -18  -1  340.17   33.90
   0 -18  -1  413.06   34.20
   0  18   1  334.77   35.80
   0  18   1  419.06   40.80
   0  18   1  329.27   35.30
   0  18   1  309.67   31.90
  -2 -18  -1   22.80   19.90
  -2 -18  -1   38.80   18.70
   2  18   1   -8.20   21.90
   2  18   1   41.90   19.70
   2  18   1   40.90   22.10
  -4 -18  -1  156.58   23.60
  -4 -18  -1  160.78   24.00
   4  18   1  189.38   28.20
   4  18   1  138.59   23.50
   4  18   1  138.39   28.00
  -6 -18  -1  157.58   26.60
  -6 -18  -1  173.18   24.90
   6  18   1  123.69   28.40
   6  18   1  193.88   30.20
   6  18   1  139.59   26.40
  -8 -18  -1   35.90   24.70
  -8 -18  -1  -19.80   26.80
   8  18   1   24.00   29.20
   8  18   1   15.40   26.80
   8  18   1   35.70   30.10
   9 -19  -1  -32.70   31.20
  -9  19   1   61.69   45.20
  -9  19   1   60.19   35.30
  -7  19   1   85.09   30.50
  -7  19   1   21.70   36.70
  -1  19   1   62.09   23.70
  -1  19   1    8.60   29.50
  -1  19   1    6.30   22.20
  -1 -19  -1   70.29   22.80
  -1 -19  -1   51.79   20.90
   1  19   1   17.90   23.30
   1  19   1   62.49   24.50
   1  19   1   32.90   21.50
   1  19   1   27.60   31.30
  -3 -19  -1   63.39   22.10
  -3 -19  -1   50.59   23.80
   3  19   1   35.30   25.40
   3  19   1    6.30   25.50
   3  19   1   28.90   25.00
  -5 -19  -1   71.59   24.50
  -5 -19  -1   79.19   26.30
   5  19   1   39.40   28.10
   5  19   1   36.70   27.60
  -7 -19  -1   71.49   30.60
   7  19   1   74.49   32.80
   0  20   1   24.00   26.80
   0  20   1    5.90   27.50
  -2 -20  -1   30.30   24.50
  -2 -20  -1   63.99   27.00
   2  20   1   14.90   27.90
   2  20   1   44.90   28.60
  -4 -20  -1   64.19   29.10
  -4 -20  -1   12.40   28.10
   4  20   1    4.10   31.30
   4  20   1   14.20   29.40
   1  21   1  -38.10   31.60
   1  21   1  -68.89   32.10
   3  21   1   35.90   34.80
   3  21  -2   65.39   43.00
   3  21  -2    9.50   34.30
  -3 -21   2   58.89   30.60
   1  21  -2  100.79   37.00
   1  21  -2   63.79   35.70
  -1 -21   2   31.50   30.50
   6  20  -2  217.08   37.90
   6  20  -2  277.77   36.10
  -6 -20   2  310.67   34.50
   4  20  -2   -8.00   27.70
   4  20  -2   -4.10   27.20
  -4 -20   2   12.90   24.50
  -4 -20   2  -18.10   27.10
   2  20  -2  183.68   32.20
   2  20  -2  165.68   32.60
  -2 -20   2  197.38   29.20
  -2 -20   2  227.98   32.30
   0  20  -2   29.40   29.10
   0  20  -2  126.39   32.40
   0  20  -2   73.79   30.20
   0 -20   2   41.40   27.30
   0 -20   2  104.19   27.50
  -2  20  -2   -1.70   30.70
  -2  20  -2  -41.70   29.30
  -2  20  -2   78.49   31.80
   2 -20   2   -1.10   29.70
  -4  20  -2  312.67   42.60
  -4  20  -2  336.47   41.80
   4 -20   2  243.88   37.70
   9  19  -2   70.49   33.80
   7  19  -2  181.18   33.90
   7  19  -2  162.98   31.90
  -7 -19   2  152.48   28.00
  -7 -19   2  203.18   28.70
   5  19  -2  -24.10   24.50
   5  19  -2   12.60   26.00
  -5 -19   2   13.40   20.50
  -5 -19   2    8.50   23.00
   3  19  -2  427.96   44.90
   3  19  -2  417.46   38.50
   3  19  -2  404.16   44.70
  -3 -19   2  526.65   40.60
  -3 -19   2  451.85   40.90
   1  19  -2   16.70   24.00
   1  19  -2   31.60   24.90
   1  19  -2  -16.90   24.20
  -1 -19   2   11.70   20.50
  -1 -19   2   18.90   21.40
  -1  19  -2  668.83   51.39
  -1  19  -2  620.94   46.90
  -1  19  -2  555.64   48.20
   1 -19   2  646.64   46.00
   1 -19   2  533.15   43.20
  -3  19  -2   30.30   28.20
  -3  19  -2   30.20   28.20
   3 -19   2  -40.10   22.00
   3 -19   2   39.70   25.30
  -5  19  -2  293.67   37.70
  -5  19  -2  351.66   39.20
  -5  19  -2  326.37   44.40
   5 -19   2  273.87   33.30
   5 -19   2  224.28   34.30
  10  18  -2   51.19   30.90
  10  18  -2   34.60   39.10
 -10 -18   2   72.69   30.60
   8  18  -2  -24.40   24.50
   8  18  -2  -34.10   24.90
  -8 -18   2   53.39   21.80
  -8 -18   2   12.90   21.80
   6  18  -2   46.80   24.80
   6  18  -2   35.50   25.40
  -6 -18   2   51.99   20.50
  -6 -18   2   88.29   24.80
   4  18  -2   20.70   22.00
   4  18  -2    6.50   22.60
   4  18  -2   -1.70   22.10
  -4 -18   2   15.00   18.40
  -4 -18   2  -20.40   18.20
   2  18  -2   75.39   23.50
   2  18  -2   -3.70   22.50
   2  18  -2   29.70   21.60
  -2 -18   2   29.70   17.40
  -2 -18   2    4.40   19.50
   0  18  -2   47.80   23.20
   0  18  -2   26.60   22.90
   0 -18   2   73.39   21.80
  -2  18  -2   65.59   25.60
  -2  18  -2   84.69   26.90
  -2  18  -2   61.69   24.30
   2 -18   2   78.19   20.40
   2 -18   2   61.29   22.70
  -4  18  -2   64.59   25.90
  -4  18  -2   35.60   26.50
  -4  18  -2   95.39   29.60
   4 -18   2   58.99   25.30
   4 -18   2   79.89   22.10
  -6  18  -2   65.89   29.30
  -6  18  -2  -19.80   34.70
   6 -18   2  -17.90   23.90
  -8  18  -2  106.59   49.80
  11  17  -2   80.29   30.30
  11  17  -2   95.69   30.70
 -11 -17   2   84.09   25.00
 -11 -17   2  105.59   27.50
   9  17  -2  -29.50   21.50
   9  17  -2   32.80   25.80
  -9 -17   2  -45.50   21.30
  -9 -17   2  -24.90   19.20
  -9 -17   2   -6.80   18.20
   7  17  -2   45.00   21.60
   7  17  -2   55.79   24.40
   7  17  -2   48.80   21.60
  -7 -17   2   53.69   18.70
  -7 -17   2   32.60   21.40
  -7 -17   2   45.30   18.90
   5  17  -2   60.49   20.80
   5  17  -2   58.69   22.90
   5  17  -2   50.99   20.90
  -5 -17   2   69.39   18.20
  -5 -17   2   71.39   19.80
  -5 -17   2   30.90   16.70
   3  17  -2   54.59   19.90
   3  17  -2   39.50   19.00
   3  17  -2   16.20   19.20
  -3 -17   2   13.90   18.30
  -3 -17   2  -14.50   26.60
  -3 -17   2    6.20   14.00
   1  17  -2  131.79   27.50
   1  17  -2  155.88   23.30
  -1 -17   2  156.98   19.10
  -1 -17   2  127.59   21.40
  -1  17  -2   60.19   20.50
  -1  17  -2   52.39   20.80
  -1  17  -2   80.19   22.40
   1 -17   2   50.59   15.30
   1 -17   2   54.29   18.10
   1 -17   2   33.90   18.80
  -3  17  -2  194.78   27.80
  -3  17  -2  122.79   25.10
  -3  17  -2  116.39   23.60
   3 -17   2  132.79   20.80
   3 -17   2  143.29   22.40
  -5  17  -2   44.20   25.70
  -5  17  -2   87.99   29.60
   5 -17   2   39.10   22.60
   5 -17   2   20.00   20.90
  -7  17  -2   37.00   33.60
  -7  17  -2   23.10   26.70
   7 -17   2    6.10   22.70
   7 -17   2   48.80   22.60
  -9  17  -2  161.08   47.70
   9 -17   2  218.58   48.60
  12  16  -2  167.58   33.10
  12  16  -2  171.38   30.60
 -12 -16   2  131.29   29.80
 -12 -16   2  141.79   25.70
  10  16  -2   22.00   23.80
  10  16  -2    0.50   22.50
 -10 -16   2  -24.40   16.90
 -10 -16   2   12.90   20.70
 -10 -16   2  -11.30   20.70
   8  16  -2  423.96   38.70
   8  16  -2  440.96   41.90
   8  16  -2  432.16   34.30
  -8 -16   2  455.65   36.60
  -8 -16   2  449.86   34.10
  -8 -16   2  436.36   34.30
   6  16  -2    9.90   18.70
   6  16  -2   21.40   18.10
   6  16  -2   14.30   19.20
  -6 -16   2   10.30   16.60
  -6 -16   2   -9.30   13.70
  -6 -16   2   11.90   14.60
   4  16  -2  241.48   24.30
   4  16  -2  260.47   25.40
  -4 -16   2  275.57   26.00
  -4 -16   2  228.98   19.40
  -4 -16   2  235.58   24.50
   2  16  -2  103.49   18.90
   2  16  -2   69.19   19.60
  -2 -16   2   85.49   25.20
  -2 -16   2  102.69   15.50
   0  16  -2  122.79   19.90
   0  16  -2  115.59   18.30
   0  16  -2   84.19   19.60
   0 -16   2   92.99   18.20
   0 -16   2  111.29   15.60
  -2  16  -2  160.88   23.30
  -2  16  -2  122.79   22.70
  -2  16  -2  162.18   23.40
   2 -16   2  106.19   18.40
   2 -16   2  104.99   18.60
   2 -16   2  155.48   16.50
  -4  16  -2   18.10   22.70
  -4  16  -2   35.90   20.50
   4 -16   2   54.99   17.40
   4 -16   2   11.60   16.60
  -6  16  -2  297.07   36.80
  -6  16  -2  280.07   32.60
   6 -16   2  247.48   26.70
   6 -16   2  328.77   28.10
   6 -16   2  300.37   27.30
  -8  16  -2   22.10   34.00
  -8  16  -2   16.10   26.10
   8 -16   2    8.00   22.00
   8 -16   2   -2.60   20.90
 -10  16  -2  323.97   71.19
  10 -16   2  230.98   35.70
  13  15  -2  -14.90   29.50
  13  15  -2    2.30   26.50
 -13 -15   2   29.10   23.40
 -13 -15   2   38.60   25.50
  11  15  -2  164.88   29.00
  11  15  -2  186.48   28.20
 -11 -15   2  121.99   23.50
 -11 -15   2  178.48   25.00
   9  15  -2  289.57   29.20
   9  15  -2  255.67   29.50
   9  15  -2  253.47   28.20
  -9 -15   2  279.57   25.50
  -9 -15   2  278.87   28.70
  -9 -15   2  325.77   32.60
   7  15  -2  120.19   21.40
   7  15  -2  119.89   24.20
   7  15  -2  136.29   20.10
  -7 -15   2  173.48   20.80
  -7 -15   2  108.49   17.90
  -7 -15   2  147.99   16.20
   5  15  -2  632.14   40.70
   5  15  -2  616.34   38.50
   5  15  -2  659.83   36.10
  -5 -15   2  688.53   38.00
  -5 -15   2  692.03   35.50
  -5 -15   2  637.64   32.30
   3  15  -2  220.18   24.10
   3  15  -2  256.87   24.70
   3  15  -2  258.87   15.10
  -3 -15   2  256.87   19.70
  -3 -15   2  241.08   23.50
  -3 -15   2  281.57   22.50
   1  15  -2  498.85   28.40
   1  15  -2  512.25   32.00
   1  15  -2  549.74   34.70
  -1 -15   2  560.64   28.90
  -1 -15   2  504.85   30.80
  -1 -15   2  462.45   31.40
  -1  15  -2  258.17   25.20
  -1  15  -2  267.67   26.20
  -1  15  -2  280.37   28.00
   1 -15   2  280.97   20.40
   1 -15   2  262.67   24.60
   1 -15   2  236.88   25.10
  -3  15  -2  593.44   33.70
  -3  15  -2  493.05   35.70
  -3  15  -2  585.54   37.80
   3 -15   2  625.54   34.20
   3 -15   2  504.25   32.70
  -5  15  -2  150.38   24.00
  -5  15  -2  161.78   27.20
  -5  15  -2  142.99   18.20
   5 -15   2   96.69   19.20
   5 -15   2  128.49   19.50
   5 -15   2  114.39   18.50
  -7  15  -2  538.55   39.30
  -7  15  -2  545.75   41.90
  -7  15  -2  519.25   49.30
   7 -15   2  528.15   38.40
   7 -15   2  534.55   36.70
   7 -15   2  559.74   38.70
  -9  15  -2   89.29   28.20
  -9  15  -2   79.09   34.10
   9 -15   2   89.29   23.20
   9 -15   2   47.70   20.50
  11 -15   2   75.89   30.60
  14  14  -2  -45.20   28.00
  14  14  -2  -10.70   26.10
 -14 -14   2   29.10   24.70
 -14 -14   2    4.80   21.80
  12  14  -2   41.70   23.30
  12  14  -2  -15.90   21.60
 -12 -14   2   -5.30   18.10
 -12 -14   2   15.40   19.10
  10  14  -2   13.30   20.70
  10  14  -2  -12.50   16.10
  10  14  -2   19.50   19.10
 -10 -14   2    9.80   16.90
 -10 -14   2   21.00   15.00
 -10 -14   2  -12.10   15.40
   8  14  -2   19.60   18.10
   8  14  -2   -2.00   14.50
  -8 -14   2    2.30   12.90
  -8 -14   2   11.40   11.90
  -8 -14   2   10.70   18.80
   6  14  -2  121.29   19.00
   6  14  -2  113.49   17.40
   6  14  -2  115.69   17.90
  -6 -14   2  118.29   17.80
  -6 -14   2  126.69   16.00
  -6 -14   2  118.59   13.20
   4  14  -2    3.50   12.50
   4  14  -2    9.50   14.00
  -4 -14   2  -18.60   11.10
  -4 -14   2   -0.10    9.60
  -4 -14   2  -22.80    8.00
   2  14  -2  178.28   17.20
   2  14  -2  193.58   21.10
   2  14  -2  200.78   20.70
  -2 -14   2  157.08   15.10
  -2 -14   2  194.78   19.40
  -2 -14   2  179.08   15.50
   0  14  -2   87.89    9.90
   0  14  -2   76.29   16.80
   0  14  -2  103.19   15.40
   0  14  -2  111.59   16.80
   0 -14   2   81.89   14.00
   0 -14   2   84.39   11.40
   0 -14   2   82.29   13.50
  -2  14  -2   19.90   14.80
  -2  14  -2   -8.00   13.70
  -2  14  -2    8.30    6.40
   2 -14   2    1.70   12.00
   2 -14   2    3.60    8.50
   2 -14   2   11.90   11.30
  -4  14  -2  330.27   22.90
  -4  14  -2  269.87   30.30
  -4  14  -2  244.88   26.50
   4 -14   2  307.17   25.00
   4 -14   2  283.37   24.60
   4 -14   2  231.38   21.10
  -6  14  -2   15.50   22.10
  -6  14  -2    8.20   16.10
  -6  14  -2   -2.10   18.80
   6 -14   2   -1.10   13.30
   6 -14   2   -2.10   13.80
   6 -14   2   23.40   15.10
  -8  14  -2   48.60   28.80
  -8  14  -2   73.69   23.00
  -8  14  -2   75.99   23.90
   8 -14   2   34.20   17.80
   8 -14   2   66.69   19.00
   8 -14   2   73.99   19.30
 -10  14  -2   32.20   26.00
 -10  14  -2   18.80   32.10
 -10  14  -2    7.40   29.90
  10 -14   2   22.60   20.00
  10 -14   2    9.80   20.00
  12 -14   2   55.89   43.30
  15  13  -2   11.50   26.60
  15  13  -2   60.29   29.80
 -15 -13   2   23.60   27.10
 -15 -13   2   38.50   24.00
  13  13  -2  210.58   29.20
  13  13  -2  155.98   26.90
 -13 -13   2  179.98   24.20
 -13 -13   2  144.99   23.40
  11  13  -2   36.20   20.00
  11  13  -2   63.69   20.30
 -11 -13   2   93.39   17.30
 -11 -13   2   92.89   18.80
 -11 -13   2   70.69   18.00
   9  13  -2  283.17   26.70
   9  13  -2  254.97   24.50
   9  13  -2  314.07   30.90
  -9 -13   2  263.07   25.20
  -9 -13   2  251.77   25.30
  -9 -13   2  295.57   24.10
   7  13  -2   15.80   12.30
   7  13  -2   -2.10   13.70
   7  13  -2   -0.10   13.90
  -7 -13   2   17.60   12.10
  -7 -13   2   -6.30   12.50
  -7 -13   2    6.00    9.60
   5  13  -2   16.50   12.50
   5  13  -2   39.10   14.00
  -5 -13   2   45.70   11.40
  -5 -13   2   18.70    8.30
  -5 -13   2   22.00   11.20
   3  13  -2  231.08   13.80
   3  13  -2  337.87   25.90
   3  13  -2  216.78   16.40
   3  13  -2  217.38   20.40
   3  13  -2  234.28   23.20
  -3 -13   2  204.28   18.50
  -3 -13   2  259.97   16.10
  -3 -13   2  194.08   20.90
   1  13  -2  -20.40    8.30
   1  13  -2   -5.00    8.90
   1  13  -2    0.10   10.40
   1  13  -2   -6.50   11.60
   1  13  -2    8.60    9.60
  -1 -13   2    3.20    7.70
  -1 -13   2   -5.60    9.40
  -1 -13   2  -11.30    9.80
  -1  13  -2  198.08   20.00
  -1  13  -2  211.28   21.50
  -1  13  -2  204.58   10.80
  -1  13  -2  183.08   15.60
   1 -13   2  199.98   18.00
   1 -13   2  178.28   15.40
   1 -13   2  217.58   19.80
  -3  13  -2   10.80   10.00
  -3  13  -2   14.20   14.80
  -3  13  -2    1.30   13.00
   3 -13   2   -5.20    7.20
   3 -13   2  -10.70    9.30
   3 -13   2    5.30   10.40
   3 -13   2    1.20   10.20
  -5  13  -2   72.29   22.30
  -5  13  -2   77.79   15.30
  -5  13  -2   87.29   18.30
   5 -13   2   96.39   15.00
   5 -13   2   94.29   14.00
   5 -13   2   66.39   14.10
  -7  13  -2  207.88   35.30
  -7  13  -2  169.18   21.70
  -7  13  -2  146.79   23.80
   7 -13   2  160.08   19.80
   7 -13   2  172.68   18.30
  -9  13  -2   -7.30   20.50
  -9  13  -2   65.29   23.10
  -9  13  -2   41.00   30.00
   9 -13   2    6.10   16.00
   9 -13   2   -5.30   16.80
 -11  13  -2  210.98   41.70
 -11  13  -2  169.18   32.90
 -11  13  -2  278.27   37.20
  11 -13   2  179.58   25.00
  11 -13   2  249.08   27.70
  16  12  -2   14.00   33.10
 -16 -12   2   40.90   28.50
 -16 -12   2  -13.00   27.90
  14  12  -2  -16.00   21.50
  14  12  -2  -16.10   22.70
 -14 -12   2    2.60   19.10
 -14 -12   2    7.30   20.00
  12  12  -2   49.00   21.70
  12  12  -2   65.09   19.90
 -12 -12   2   38.60   18.00
 -12 -12   2  100.89   18.70
  10  12  -2  165.98   18.50
  10  12  -2  125.79   20.00
  10  12  -2  118.19   19.80
 -10 -12   2  137.69   17.80
 -10 -12   2  127.79   18.30
 -10 -12   2  118.19   15.90
   8  12  -2   -3.80   11.70
   8  12  -2    2.30   14.10
   8  12  -2    2.20   13.70
  -8 -12   2   20.10   12.20
  -8 -12   2   13.80    9.60
  -8 -12   2   17.20   11.10
   6  12  -2  211.38   23.10
   6  12  -2  220.28   22.30
   6  12  -2  250.97   20.90
  -6 -12   2  237.78   19.50
  -6 -12   2  228.58   20.50
  -6 -12   2  240.98   17.30
   4  12  -2    9.30    5.90
   4  12  -2    8.50    4.60
   4  12  -2    8.20   10.60
   4  12  -2   22.20   12.00
  -4 -12   2    8.50    6.70
  -4 -12   2    2.30    8.30
  -4 -12   2    2.10    9.50
   2  12  -2  163.48   16.50
   2  12  -2  166.88   14.00
   2  12  -2  161.48   17.10
   2  12  -2  157.38   16.30
  -2 -12   2  128.99   14.20
  -2 -12   2  177.28   15.40
  -2 -12   2  179.48   12.50
  -2 -12   2  160.08   14.50
   0  12  -2   83.99   13.20
   0  12  -2   93.89    8.20
   0  12  -2   87.49    8.70
   0  12  -2   72.29   13.20
   0  12  -2   78.19    4.90
   0  12  -2   76.29   13.00
   0 -12   2   98.99   13.40
   0 -12   2   72.99   10.90
   0 -12   2   81.89    9.50
  -2  12  -2   33.00   12.50
  -2  12  -2   61.79   14.90
  -2  12  -2   32.90    8.10
  -2  12  -2   51.19    7.60
  -2  12  -2   55.39    7.90
   2 -12   2   49.90   11.00
   2 -12   2   23.90    9.40
   2 -12   2   46.10    7.60
   2 -12   2   31.80   10.40
  -4  12  -2   63.49   15.70
  -4  12  -2   86.79   19.20
  -4  12  -2   76.69   12.90
   4 -12   2   58.59   11.40
   4 -12   2   77.39   12.20
   4 -12   2  101.39   14.10
  -6  12  -2    7.30   14.90
  -6  12  -2   15.50   14.30
  -6  12  -2   25.00   20.60
   6 -12   2    7.10   11.20
   6 -12   2  -10.80   11.10
   6 -12   2   31.50   11.10
  -8  12  -2  142.89   24.10
  -8  12  -2  154.38   23.00
   8 -12   2  147.19   19.30
   8 -12   2  128.99   15.60
 -10  12  -2   38.90   23.80
 -10  12  -2   30.20   39.40
 -10  12  -2   16.50   30.80
  10 -12   2   24.80   17.20
  10 -12   2  -12.90   17.30
 -12  12  -2   51.79   32.10
 -12  12  -2    9.90   34.50
 -12  12  -2   59.79   32.00
  12 -12   2   16.90   19.60
  12 -12   2    9.50   21.90
  15  11  -2  274.47   31.20
  15  11  -2  297.37   33.00
 -15 -11   2  241.48   27.40
 -15 -11   2  235.28   29.10
  13  11  -2   87.49   21.90
  13  11  -2  112.59   23.70
 -13 -11   2   70.89   17.60
 -13 -11   2   93.99   18.50
  11  11  -2  460.75   34.80
  11  11  -2  424.36   33.60
  11  11  -2  560.44   30.50
 -11 -11   2  453.65   29.40
 -11 -11   2  431.76   28.80
 -11 -11   2  478.15   30.90
   9  11  -2  553.14   34.40
   9  11  -2  591.84   35.40
   9  11  -2  570.74   30.30
  -9 -11   2  584.54   29.00
  -9 -11   2  605.84   31.30
  -9 -11   2  538.65   29.80
   7  11  -2  488.05   28.80
   7  11  -2  496.65   30.60
   7  11  -2  455.05   23.70
   7  11  -2  482.15   26.60
  -7 -11   2  494.65   24.30
  -7 -11   2  522.05   26.60
  -7 -11   2  458.95   26.00
   5  11  -2 1107.39   45.20
   5  11  -2 1062.99   46.70
  -5 -11   2 1027.90   44.90
  -5 -11   2 1071.39   43.70
  -5 -11   2 1093.69   41.60
   3  11  -2  713.53   28.20
   3  11  -2  724.53   28.20
   3  11  -2  671.53   33.50
   3  11  -2  680.73   31.70
   3  11  -2  666.33   32.10
  -3 -11   2  672.83   32.00
  -3 -11   2  723.63   28.50
  -3 -11   2  737.43   30.90
  -3 -11   2  717.23   31.30
   1  11  -2 1713.13   68.19
   1  11  -2 1787.82   66.49
   1  11  -2 1700.03   68.39
   1  11  -2 1789.02   64.59
   1  11  -2 1818.02   65.29
   1  11  -2 1824.62   63.99
  -1 -11   2 1771.42   67.39
  -1 -11   2 1736.43   66.49
  -1 -11   2 1780.32   65.39
  -1 -11   2 1822.42   63.69
  -1  11  -2  972.30   43.00
  -1  11  -2  982.10   38.10
  -1  11  -2 1020.00   37.20
  -1  11  -2 1004.20   39.00
  -1  11  -2 1021.80   43.90
   1 -11   2  972.50   41.60
   1 -11   2 1032.10   41.40
   1 -11   2 1038.30   39.00
  -3  11  -2 1179.98   49.30
  -3  11  -2 1343.57   47.00
  -3  11  -2 1256.67   47.40
  -3  11  -2 1244.08   54.89
  -3  11  -2 1183.18   52.79
   3 -11   2 1288.17   50.59
   3 -11   2 1296.67   50.99
   3 -11   2 1316.57   50.49
   3 -11   2 1311.37   47.00
  -5  11  -2  489.95   28.80
  -5  11  -2  498.05   30.40
  -5  11  -2  556.14   36.70
   5 -11   2  559.54   26.50
   5 -11   2  538.05   28.20
   5 -11   2  521.65   26.70
  -7  11  -2  533.45   34.50
  -7  11  -2  492.55   40.40
  -7  11  -2  515.25   33.20
   7 -11   2  534.65   27.60
   7 -11   2  560.24   30.70
   7 -11   2  554.34   29.90
  -9  11  -2  530.55   38.10
  -9  11  -2  464.95   46.60
   9 -11   2  506.05   28.80
   9 -11   2  627.24   33.90
 -11  11  -2  138.09   37.50
 -11  11  -2  207.88   30.80
  11 -11   2  158.58   22.50
  11 -11   2  189.68   23.90
 -13  11  -2  256.37   37.50
 -13  11  -2  284.17   46.60
  13 -11   2  277.47   30.70
  13 -11   2  264.17   30.50
  16  10  -2  -35.70   25.20
  16  10  -2   -2.60   23.30
 -16 -10   2    8.90   23.30
 -16 -10   2   -6.80   20.40
  14  10  -2    4.40   19.60
  14  10  -2    8.70   20.40
 -14 -10   2   -6.70   18.00
 -14 -10   2   -2.70   17.00
 -14 -10   2   16.20   16.90
  12  10  -2  115.09   20.60
  12  10  -2  110.69   21.40
 -12 -10   2   85.39   15.70
 -12 -10   2  124.49   17.90
 -12 -10   2   99.19   15.20
  10  10  -2   30.20   14.30
  10  10  -2   18.30    6.00
  10  10  -2   22.60   14.10
  10  10  -2   41.60   12.70
 -10 -10   2   18.10   11.20
 -10 -10   2   26.30   10.90
 -10 -10   2   15.70   10.80
   8  10  -2  445.26   25.30
   8  10  -2  448.96   27.20
   8  10  -2  443.56   28.80
   8  10  -2  481.75   25.30
   8  10  -2  475.35   21.30
  -8 -10   2  424.56   24.90
  -8 -10   2  419.66   24.30
  -8 -10   2  462.55   23.30
   6  10  -2    9.80    5.10
   6  10  -2   -2.30   10.00
   6  10  -2   16.90    6.60
   6  10  -2    7.20    9.70
  -6 -10   2   21.00    9.20
  -6 -10   2    2.10    7.30
  -6 -10   2   15.80    6.40
   4  10  -2  347.87   20.50
   4  10  -2  323.87   21.90
   4  10  -2  317.77   14.60
   4  10  -2  314.67   18.10
   4  10  -2  323.37   14.40
   4  10  -2  322.57   19.90
  -4 -10   2  317.57   19.70
  -4 -10   2  327.47   18.10
  -4 -10   2  328.67   16.00
   2  10  -2  111.59   10.60
   2  10  -2   99.49   12.40
   2  10  -2  104.89   12.70
   2  10  -2   98.99   10.80
   2  10  -2  103.19   10.40
  -2 -10   2  111.39   11.20
  -2 -10   2  109.79    8.20
  -2 -10   2   98.99   11.40
  -2 -10   2  105.79   10.60
   0  10  -2  221.88   17.60
   0  10  -2  255.27   10.80
   0  10  -2  265.77   15.70
   0  10  -2  242.38   18.10
   0  10  -2  263.07   15.20
   0  10  -2  273.47   12.50
   0  10  -2  275.57   13.50
   0 -10   2  262.57   14.70
   0 -10   2  270.47   16.70
   0 -10   2  239.48   16.60
  -2  10  -2  319.57   22.50
  -2  10  -2  300.67   20.80
  -2  10  -2  315.87   16.40
  -2  10  -2  347.17   16.40
  -2  10  -2  356.46   16.10
   2 -10   2  314.77   18.60
   2 -10   2  329.87   19.30
   2 -10   2  337.87   18.90
  -4  10  -2   39.00    7.20
  -4  10  -2   13.10   13.30
  -4  10  -2   27.00   11.30
  -4  10  -2   32.90   10.80
  -4  10  -2   37.80    5.50
   4 -10   2   35.20    9.30
   4 -10   2    8.90    7.80
   4 -10   2   33.90    8.40
  -6  10  -2  244.88   28.90
  -6  10  -2  242.18   22.10
  -6  10  -2  236.18   22.30
   6 -10   2  260.37   20.10
   6 -10   2  246.88   19.10
   6 -10   2  251.47   17.10
  -8  10  -2   36.50   16.20
  -8  10  -2   22.00   21.00
   8 -10   2   45.10   12.90
   8 -10   2   23.30   11.90
   8 -10   2   36.30   10.20
 -10  10  -2  279.47   28.80
 -10  10  -2  306.17   39.40
  10 -10   2  316.87   27.70
  10 -10   2  334.87   28.50
 -12  10  -2   -1.60   26.90
 -12  10  -2  -29.20   32.40
  12 -10   2   32.70   18.70
  12 -10   2   -5.90   17.40
 -14  10  -2   -7.10   33.20
 -14  10  -2   28.10   61.79
  14 -10   2   -8.70   23.60
  14 -10   2  -13.60   25.60
  17   9  -2    0.60   26.50
  17   9  -2   19.90   28.90
 -17  -9   2   38.70   23.70
 -17  -9   2   44.10   27.10
 -17  -9   2   30.50   37.60
  15   9  -2  179.58   25.20
  15   9  -2  167.98   26.40
 -15  -9   2  196.68   23.10
 -15  -9   2  209.38   26.00
 -15  -9   2  163.08   24.60
  13   9  -2   45.60   17.80
  13   9  -2   55.79   18.30
 -13  -9   2   54.99   16.50
 -13  -9   2   57.09   17.50
 -13  -9   2   52.59   15.50
  11   9  -2  399.06   29.10
  11   9  -2  392.66   17.70
  11   9  -2  442.36   30.50
 -11  -9   2  382.46   23.50
 -11  -9   2  384.86   25.50
 -11  -9   2  408.26   26.30
 -11  -9   2  458.35   25.40
   9   9  -2   24.80   11.10
   9   9  -2    5.80   11.30
   9   9  -2   35.70   13.00
   9   9  -2   14.20   11.80
  -9  -9   2   14.40    9.50
  -9  -9   2   27.00    9.60
  -9  -9   2   17.50    8.50
  -9  -9   2   28.90    7.90
   7   9  -2  219.58   15.30
   7   9  -2  188.78   18.20
   7   9  -2  191.08   19.40
   7   9  -2  212.68   17.00
  -7  -9   2  210.68   15.30
  -7  -9   2  206.48   16.20
  -7  -9   2  216.18   14.70
   5   9  -2  187.18   16.30
   5   9  -2  161.68   15.40
   5   9  -2  196.58   17.20
  -5  -9   2  165.88   13.60
  -5  -9   2  170.78   12.00
  -5  -9   2  188.48   14.10
  -5  -9   2  170.68   15.40
   3   9  -2  130.49    8.60
   3   9  -2  115.69   12.80
   3   9  -2  134.49   12.70
   3   9  -2  130.79   10.00
   3   9  -2  131.89   13.10
   3   9  -2  141.09   11.90
  -3  -9   2  138.59   12.20
  -3  -9   2  108.79   10.20
  -3  -9   2  116.39    8.10
  -3  -9   2  116.39   13.00
  -3  -9   2  122.99   11.90
   1   9  -2   -4.40    3.90
   1   9  -2   -9.10    5.60
   1   9  -2   17.60    5.00
   1   9  -2    2.90    7.80
   1   9  -2   -1.30    4.80
   1   9  -2    1.60    5.40
  -1  -9   2   -5.70    5.00
  -1  -9   2    5.30    6.00
  -1  -9   2    3.80    2.70
  -1  -9   2    6.00    5.10
  -1   9  -2  198.48   16.70
  -1   9  -2  195.28   16.10
  -1   9  -2  232.48   12.30
  -1   9  -2  190.28   10.60
  -1   9  -2  181.98   13.90
  -1   9  -2  222.18   11.10
   1  -9   2  195.98   13.30
   1  -9   2  208.38   14.20
   1  -9   2  204.78   11.10
   1  -9   2  203.98   14.10
  -3   9  -2  116.19   13.50
  -3   9  -2  112.39   12.20
  -3   9  -2  127.79    9.60
  -3   9  -2  107.89   15.20
  -3   9  -2  140.99   10.30
   3  -9   2  115.69   11.00
   3  -9   2  111.99   11.60
   3  -9   2   92.39   10.20
   3  -9   2  115.39    7.20
  -5   9  -2   17.30    7.30
  -5   9  -2   13.90   14.90
  -5   9  -2   20.70   10.30
   5  -9   2    9.10    7.60
   5  -9   2   19.10    6.70
   5  -9   2   25.30    8.10
  -7   9  -2   45.40   13.90
  -7   9  -2   11.20   18.30
   7  -9   2   26.70    9.80
   7  -9   2   28.50    7.80
   7  -9   2   31.70    9.60
  -9   9  -2  172.08   29.60
  -9   9  -2  186.88   23.10
   9  -9   2  183.48   17.30
   9  -9   2  193.48   16.70
   9  -9   2  136.79   16.60
 -11   9  -2   22.00   27.40
 -11   9  -2  -17.20   36.80
  11  -9   2   14.70   14.70
  11  -9   2    2.80   15.60
 -13   9  -2  269.67   35.10
 -13   9  -2  200.48   41.50
  13  -9   2  256.37   26.40
  13  -9   2  229.28   26.40
  18   8  -2   32.20   31.00
  18   8  -2  -15.50   28.10
 -18  -8   2  -18.10   34.30
 -18  -8   2   28.50   26.00
  16   8  -2   35.30   21.80
  16   8  -2   64.79   23.90
 -16  -8   2   32.50   25.80
 -16  -8   2   56.69   23.00
 -16  -8   2    2.60   18.00
  14   8  -2   42.30   18.30
  14   8  -2   41.40   17.80
 -14  -8   2   42.90   17.20
  12   8  -2   42.90    6.10
  12   8  -2   41.70   15.50
  12   8  -2   20.80   14.30
 -12  -8   2   41.00   12.40
 -12  -8   2   32.70   12.20
 -12  -8   2   58.79   13.90
  10   8  -2   21.30   11.90
  10   8  -2   11.70   10.90
  10   8  -2   -0.50   10.00
  10   8  -2    8.30    5.00
 -10  -8   2   11.70    8.90
 -10  -8   2    6.80    8.00
 -10  -8   2    0.60    8.20
 -10  -8   2   17.00    9.50
   8   8  -2   83.89   11.90
   8   8  -2  103.09   13.00
   8   8  -2   68.19   12.40
   8   8  -2   75.79   12.70
  -8  -8   2   95.59    9.10
  -8  -8   2   77.19   10.20
  -8  -8   2   62.59    9.00
  -8  -8   2   67.99    9.90
   6   8  -2  232.08   17.10
   6   8  -2  232.58   18.90
  -6  -8   2  228.88    9.60
  -6  -8   2  241.68   14.30
  -6  -8   2  214.28   14.50
  -6  -8   2  265.07   16.20
  -6  -8   2  219.98   15.40
   4   8  -2   17.00    2.70
   4   8  -2   17.00    8.40
   4   8  -2   16.70    7.10
   4   8  -2   10.20    8.50
   4   8  -2   22.40    4.80
  -4  -8   2   17.40    3.80
  -4  -8   2   13.80    6.00
  -4  -8   2   19.80    4.90
  -4  -8   2   26.50    7.20
  -4  -8   2   25.40    7.70
   2   8  -2   19.20    5.70
   2   8  -2   16.50    3.90
   2   8  -2   24.40    7.50
   2   8  -2   15.60    5.90
   2   8  -2   26.50    5.70
   2   8  -2   14.90    7.90
   2   8  -2   15.30    5.60
   2   8  -2   25.50    5.70
   2   8  -2   18.70    5.70
   2   8  -2   17.60    7.10
  -2  -8   2   17.60    3.10
  -2  -8   2   17.40    5.40
  -2  -8   2   23.70    5.90
  -2  -8   2   22.30    6.30
  -2  -8   2   37.40    7.80
  -2  -8   2   33.90    6.90
   0   8  -2    0.60    4.60
   0   8  -2   -2.60    5.30
   0   8  -2    7.70    4.70
   0   8  -2  -12.40    6.50
   0   8  -2   -2.90    4.90
   0   8  -2    0.40    2.60
   0   8  -2   -0.20    2.60
   0   8  -2   -9.10    6.50
   0   8  -2   -3.90    2.90
   0  -8   2   12.70    7.60
   0  -8   2    0.30    3.20
   0  -8   2   -9.40    4.70
   0  -8   2   -4.20    5.20
  -2   8  -2   56.89    7.90
  -2   8  -2   52.39    5.50
  -2   8  -2   32.30   10.40
  -2   8  -2   51.79    8.00
  -2   8  -2   51.89    5.90
  -2   8  -2   39.40    6.30
  -2   8  -2   41.10    9.20
   2  -8   2   44.00    4.50
   2  -8   2   32.80    6.60
   2  -8   2   50.19    7.80
   2  -8   2   56.09    7.50
   2  -8   2   53.19    7.60
  -4   8  -2  302.17   14.70
  -4   8  -2  291.27   19.00
  -4   8  -2  266.37   21.90
  -4   8  -2  273.87   19.10
   4  -8   2  296.57   17.20
   4  -8   2  300.17   16.60
   4  -8   2  285.17   19.60
   4  -8   2  285.27   15.80
  -6   8  -2   51.69   12.20
  -6   8  -2   72.09   18.80
   6  -8   2   83.79    9.10
   6  -8   2   85.99   10.90
   6  -8   2  102.49   11.60
  -8   8  -2   14.70   19.60
  -8   8  -2   17.70   14.20
   8  -8   2   18.00    7.30
   8  -8   2   18.90    9.80
   8  -8   2   24.80   10.50
 -10   8  -2   19.60   17.80
 -10   8  -2   34.60   24.80
  10  -8   2   12.30   12.20
  10  -8   2   13.60   12.30
  10  -8   2   29.20   11.20
 -12   8  -2   40.70   30.70
 -12   8  -2   47.80   23.00
  12  -8   2   -6.10   15.70
  12  -8   2    7.80   16.10
 -14   8  -2  -20.10   34.50
 -14   8  -2   47.80   28.70
  14  -8   2   35.50   22.60
  14  -8   2   28.40   20.50
  17   7  -2  374.76   35.50
  17   7  -2  363.96   33.40
 -17  -7   2  321.77   29.10
 -17  -7   2  336.77   37.40
 -17  -7   2  301.67   32.10
  15   7  -2   94.99   21.30
 -15  -7   2  121.99   17.80
 -15  -7   2  106.39   20.70
 -15  -7   2  124.09   21.70
  13   7  -2  855.71   43.50
  13   7  -2  850.11   42.80
  13   7  -2  849.32   32.60
 -13  -7   2  871.21   35.10
 -13  -7   2  858.81   40.90
 -13  -7   2  839.22   40.30
  11   7  -2  112.69   10.10
  11   7  -2  116.59   16.00
  11   7  -2  113.99   14.70
 -11  -7   2  104.69   12.80
 -11  -7   2  118.19   11.20
 -11  -7   2  114.99   12.30
 -11  -7   2  109.09   13.60
 -11  -7   2  125.09   10.30
   9   7  -2  957.80   36.90
   9   7  -2  910.51   41.60
   9   7  -2  981.70   40.70
   9   7  -2  966.60   42.30
   9   7  -2  982.20   42.70
  -9  -7   2  960.60   39.40
  -9  -7   2  945.71   38.20
  -9  -7   2  949.80   39.60
  -9  -7   2  990.80   35.90
  -9  -7   2  975.80   40.00
   7   7  -2 1230.08   51.59
   7   7  -2 1287.87   51.59
   7   7  -2 1305.87   49.60
   7   7  -2 1282.97   50.59
  -7  -7   2 1338.47   49.00
  -7  -7   2 1310.07   49.80
  -7  -7   2 1289.17   46.90
  -7  -7   2 1258.77   49.50
  -7  -7   2 1304.07   45.70
  -7  -7   2 1322.67   50.49
   5   7  -2 1043.40   41.20
   5   7  -2 1095.89   38.70
   5   7  -2  984.00   40.40
   5   7  -2 1110.79   42.50
   5   7  -2 1043.10   42.50
  -5  -7   2 1045.90   41.50
  -5  -7   2 1107.29   42.00
  -5  -7   2 1113.69   38.60
  -5  -7   2 1049.00   40.90
  -5  -7   2 1086.89   39.60
   3   7  -2 4757.92  166.98
   3   7  -2 5022.10  167.88
   3   7  -2 4846.22  168.48
   3   7  -2 4895.31  168.08
   3   7  -2 4602.44  167.78
   3   7  -2 4790.82  169.18
   3   7  -2 4914.11  167.78
   3   7  -2 4798.62  165.68
   3   7  -2 4817.92  169.58
  -3  -7   2 4797.32  167.88
  -3  -7   2 5027.80  167.48
  -3  -7   2 4545.55  168.18
  -3  -7   2 4863.41  165.98
  -3  -7   2 4793.92  167.78
  -3  -7   2 5127.09  169.38
   1   7  -2  404.36   16.90
   1   7  -2  402.56   15.60
   1   7  -2  397.56   16.40
   1   7  -2  346.07   18.60
   1   7  -2  370.36   17.00
   1   7  -2  359.66   15.00
   1   7  -2  395.66   17.40
   1   7  -2  354.16   17.70
  -1  -7   2  377.26   17.70
  -1  -7   2  377.46   17.60
  -1  -7   2  406.36   18.90
  -1  -7   2  389.86   16.30
  -1  -7   2  384.66   14.60
  -1   7  -2 4838.32  163.08
  -1   7  -2 4548.54  163.98
  -1   7  -2 4484.75  164.98
  -1   7  -2 4895.31  164.38
  -1   7  -2 4660.03  166.48
  -1   7  -2 4651.63  162.78
  -1   7  -2 4501.95  166.28
  -1   7  -2 4855.31  162.08
   1  -7   2 4560.24  164.38
   1  -7   2 5011.60  163.78
   1  -7   2 4636.44  164.28
   1  -7   2 4750.22  164.48
   1  -7   2 5165.48  168.18
   1  -7   2 4705.63  162.58
  -3   7  -2  702.83   33.80
  -3   7  -2  789.02   32.00
  -3   7  -2  766.82   35.90
  -3   7  -2  792.22   29.70
  -3   7  -2  779.02   31.90
  -3   7  -2  830.02   29.40
   3  -7   2  825.82   33.20
   3  -7   2  791.22   32.00
   3  -7   2  806.22   28.30
   3  -7   2  810.12   31.30
   3  -7   2  786.72   31.80
  -5   7  -2 2640.94   98.59
  -5   7  -2 2842.52   92.79
  -5   7  -2 2513.55  102.69
   5  -7   2 2751.52   97.39
   5  -7   2 2765.32   95.79
   5  -7   2 2638.74   99.79
   5  -7   2 2764.32   97.59
  -7   7  -2  796.12   36.80
  -7   7  -2  673.83   41.30
   7  -7   2  764.22   30.50
   7  -7   2  769.82   33.50
   7  -7   2  769.42   33.50
  -9   7  -2  328.67   27.60
  -9   7  -2  327.57   35.00
   9  -7   2  361.96   23.20
   9  -7   2  339.47   23.10
   9  -7   2  380.06   18.70
 -11   7  -2  531.75   55.49
 -11   7  -2  677.93   41.80
  11  -7   2  593.74   33.50
  11  -7   2  620.94   34.40
 -13   7  -2   55.49   32.50
 -13   7  -2   66.89   26.20
  13  -7   2   99.99   20.00
  13  -7   2   75.59   19.70
 -15   7  -2  361.16   43.50
 -15   7  -2  384.56   52.99
  15  -7   2  406.96   35.90
  15  -7   2  434.06   42.40
  18   6  -2   -7.60   27.20
  18   6  -2   28.60   23.70
  18   6  -2   34.30   26.10
 -18  -6   2    8.30   26.80
 -18  -6   2  -12.70   22.40
 -18  -6   2   47.70   32.70
  16   6  -2  189.78   25.10
  16   6  -2  182.88   25.80
 -16  -6   2  129.29   19.80
 -16  -6   2  191.78   26.60
  14   6  -2   11.80   14.30
  14   6  -2   10.60   16.20
 -14  -6   2   19.50   15.20
 -14  -6   2   25.30   12.70
 -14  -6   2   35.20   15.20
  12   6  -2  114.49   10.80
  12   6  -2   79.49   14.10
  12   6  -2  106.79   15.20
 -12  -6   2   73.19    7.50
 -12  -6   2   94.09   14.00
 -12  -6   2  107.99   13.60
 -12  -6   2   96.69    7.30
  10   6  -2  491.45   26.20
  10   6  -2  492.55   27.30
  10   6  -2  470.95   26.90
  10   6  -2  485.65   21.10
 -10  -6   2  536.15   22.30
 -10  -6   2  492.45   24.70
 -10  -6   2  484.75   23.30
 -10  -6   2  504.45   24.70
 -10  -6   2  496.15   22.60
   8   6  -2    7.10    9.00
   8   6  -2   11.40    8.10
   8   6  -2    7.50    8.30
   8   6  -2    6.20    6.60
   8   6  -2    7.80    9.40
  -8  -6   2   -7.40    5.70
  -8  -6   2    7.40    4.60
  -8  -6   2    0.60    5.70
  -8  -6   2    6.50    5.40
  -8  -6   2    8.00    9.90
   6   6  -2 1685.23   59.29
   6   6  -2 1559.14   60.59
   6   6  -2 1682.23   59.69
   6   6  -2 1613.84   61.39
   6   6  -2 1597.64   59.09
   6   6  -2 1671.03   61.39
  -6  -6   2 1630.24   59.69
  -6  -6   2 1610.84   59.69
  -6  -6   2 1634.84   60.39
  -6  -6   2 1557.74   58.69
  -6  -6   2 1622.14   57.39
  -6  -6   2 1613.94   57.29
  -6  -6   2 1642.24   60.29
  -6  -6   2 1594.64   61.29
   4   6  -2   54.89    6.00
   4   6  -2   55.99    6.50
   4   6  -2   51.39    5.50
   4   6  -2   51.59   10.20
   4   6  -2   49.90    5.90
   4   6  -2   32.60    7.50
   4   6  -2   56.59    7.30
  -4  -6   2   52.69    4.80
  -4  -6   2   49.20    6.60
  -4  -6   2   49.80    6.20
  -4  -6   2   50.39    5.60
  -4  -6   2   53.99    7.10
   2   6  -2 1210.48   43.00
   2   6  -2 1191.98   44.30
   2   6  -2 1306.97   44.50
   2   6  -2 1208.48   46.10
   2   6  -2 1175.88   44.50
   2   6  -2 1239.38   44.40
   2   6  -2 1252.47   43.90
   2   6  -2 1256.67   44.80
  -2  -6   2 1134.99   44.60
  -2  -6   2 1077.59   45.50
  -2  -6   2 1148.79   43.90
  -2  -6   2 1281.67   46.10
  -2  -6   2 1211.58   42.40
  -2  -6   2 1235.88   44.70
   0   6  -2  334.47   13.00
   0   6  -2  324.37   17.30
   0   6  -2  302.87   16.30
   0   6  -2  349.07   12.80
   0   6  -2  337.97   14.80
   0   6  -2  341.77   14.50
   0   6  -2  336.77   12.30
   0   6  -2  353.86   15.10
   0  -6   2  327.67   15.30
   0  -6   2  347.07   13.90
   0  -6   2  355.06   17.10
   0  -6   2  311.87   15.40
   0  -6   2  342.27   13.60
   0  -6   2  308.17   15.20
  -2   6  -2  233.28   11.80
  -2   6  -2  224.68    9.90
  -2   6  -2  213.98   12.00
  -2   6  -2  210.38   12.70
  -2   6  -2  194.08   14.50
  -2   6  -2  203.08   11.50
  -2   6  -2  223.78   11.90
  -2   6  -2  240.48   10.70
  -2   6  -2  201.98   15.90
   2  -6   2  241.78   12.60
   2  -6   2  209.48   12.50
   2  -6   2  219.58   12.00
   2  -6   2  263.47   16.70
   2  -6   2  220.98    9.10
   2  -6   2  217.28   12.40
  -4   6  -2  705.93   30.60
  -4   6  -2  704.53   26.40
  -4   6  -2  672.23   33.80
  -4   6  -2  721.73   29.50
   4  -6   2  694.33   29.20
   4  -6   2  726.83   28.20
   4  -6   2  753.42   31.30
   4  -6   2  728.83   29.50
  -6   6  -2   50.89   14.90
  -6   6  -2   65.89   11.60
   6  -6   2   47.80    8.30
   6  -6   2   42.30    8.10
   6  -6   2   47.10    6.60
  -8   6  -2  566.04   31.30
  -8   6  -2  447.26   35.60
   8  -6   2  575.34   27.50
   8  -6   2  566.24   23.50
   8  -6   2  528.75   26.50
   8  -6   2  602.54   25.70
 -10   6  -2   -6.90   14.50
 -10   6  -2   25.10   22.80
  10  -6   2   -5.40    9.90
  10  -6   2   -0.10    5.60
  10  -6   2   -1.00   10.60
 -12   6  -2  127.99   30.00
 -12   6  -2  119.09   24.30
  12  -6   2   92.79   17.00
  12  -6   2   93.09   18.00
 -14   6  -2   65.79   26.20
 -14   6  -2  100.39   36.40
  14  -6   2   59.69   20.90
  14  -6   2   52.89   20.90
 -19  -5   2   50.59   36.60
  17   5  -2   15.50   20.70
  17   5  -2    1.10   23.10
  17   5  -2   44.00   23.80
 -17  -5   2    7.50   18.10
 -17  -5   2   32.10   26.00
  15   5  -2   -4.50   15.40
  15   5  -2    8.10   15.20
 -15  -5   2    7.20   13.90
 -15  -5   2   -6.30   17.60
 -15  -5   2   -5.80   18.30
  13   5  -2   98.59   15.80
  13   5  -2   94.79   10.30
  13   5  -2  107.99   15.30
 -13  -5   2  122.39   16.30
 -13  -5   2  123.59   16.20
 -13  -5   2   86.69   12.60
  11   5  -2   16.20   11.00
  11   5  -2    1.00    7.00
  11   5  -2   11.40   10.00
 -11  -5   2   19.20    7.10
 -11  -5   2   13.00   10.70
 -11  -5   2   12.90    9.70
 -11  -5   2   12.50    4.80
 -11  -5   2    4.70    8.00
   9   5  -2 1033.50   43.10
   9   5  -2 1047.00   45.20
   9   5  -2 1026.20   43.60
   9   5  -2 1053.49   39.90
   9   5  -2 1053.59   44.10
   9   5  -2 1116.29   40.80
  -9  -5   2 1074.99   37.00
  -9  -5   2 1036.30   41.90
  -9  -5   2 1032.10   43.80
  -9  -5   2 1042.70   42.20
  -9  -5   2 1090.09   41.10
  -9  -5   2 1108.69   40.70
   7   5  -2   -1.60    4.50
   7   5  -2   15.70    5.20
   7   5  -2   -7.50    7.20
   7   5  -2   16.10    7.90
   7   5  -2    1.40    6.70
   7   5  -2   13.50    7.20
   7   5  -2    9.90    7.10
  -7  -5   2    0.60    6.50
  -7  -5   2    2.00    4.90
  -7  -5   2    2.70    6.40
  -7  -5   2    6.10    5.70
  -7  -5   2    1.70    4.20
  -7  -5   2    3.40    4.30
   5   5  -2  772.12   28.50
   5   5  -2  746.93   30.30
   5   5  -2  753.02   28.60
   5   5  -2  727.03   29.20
   5   5  -2  754.52   29.10
  -5  -5   2  698.03   28.30
  -5  -5   2  745.53   29.40
  -5  -5   2  754.52   30.50
  -5  -5   2  703.73   29.40
  -5  -5   2  775.92   30.20
  -5  -5   2  727.03   27.10
   3   5  -2   96.19    7.50
   3   5  -2  115.89    7.10
   3   5  -2   90.29    8.10
   3   5  -2   87.79    8.20
   3   5  -2   92.59    7.20
   3   5  -2   95.29    7.60
   3   5  -2   96.29    7.10
   3   5  -2   91.99    4.60
  -3  -5   2   98.99    6.60
  -3  -5   2   89.09    6.50
  -3  -5   2   86.29    6.80
  -3  -5   2   87.99    6.60
  -3  -5   2   97.59    5.30
  -3  -5   2   93.69    6.90
  -3  -5   2   98.19    7.80
   1   5  -2 1377.76   51.89
   1   5  -2 1430.16   50.39
   1   5  -2 1453.75   50.49
   1   5  -2 1374.16   51.19
   1   5  -2 1412.96   50.59
   1   5  -2 1418.16   49.20
   1   5  -2 1416.26   50.09
  -1  -5   2 1328.07   50.49
  -1  -5   2 1456.45   52.09
  -1  -5   2 1376.36   49.70
  -1  -5   2 1357.06   50.19
  -1  -5   2 1414.56   48.40
  -1  -5   2 1401.56   51.39
  -1   5  -2   70.09    6.50
  -1   5  -2   64.49    6.50
  -1   5  -2   69.89    6.00
  -1   5  -2   63.39    5.50
  -1   5  -2   58.19    5.50
  -1   5  -2   60.89    4.00
  -1   5  -2   71.79    8.50
  -1   5  -2   52.39    7.70
  -1   5  -2   55.19    5.90
   1  -5   2   58.79    5.60
   1  -5   2   54.49    5.80
   1  -5   2   61.29    5.80
   1  -5   2   71.59    8.60
   1  -5   2   64.39    4.10
   1  -5   2   53.99    6.80
  -3   5  -2  382.46   21.80
  -3   5  -2  382.46   17.90
  -3   5  -2  409.16   17.30
  -3   5  -2  392.86   17.70
  -3   5  -2  395.76   15.60
  -3   5  -2  384.36   18.10
   3  -5   2  384.76   16.60
   3  -5   2  402.96   19.10
   3  -5   2  388.86   15.00
   3  -5   2  378.26   21.60
   3  -5   2  372.86   17.50
  -5   5  -2   36.70   12.60
  -5   5  -2   34.70    9.00
  -5   5  -2   49.50    7.40
   5  -5   2   28.60    4.30
   5  -5   2   35.50    3.60
   5  -5   2   29.20    9.60
   5  -5   2   30.80    6.50
   5  -5   2   36.20    5.00
   5  -5   2   34.30    6.80
  -7   5  -2  598.64   29.80
  -7   5  -2  565.74   34.20
   7  -5   2  577.14   26.20
   7  -5   2  587.34   26.50
   7  -5   2  535.75   26.00
   7  -5   2  597.24   25.20
  -9   5  -2   46.90   15.10
  -9   5  -2   43.70   19.40
   9  -5   2   36.90   11.20
   9  -5   2   27.50    9.20
   9  -5   2   36.20    9.90
   9  -5   2   43.60   10.60
 -11   5  -2  192.28   30.30
 -11   5  -2  227.48   25.20
  11  -5   2  175.38   17.80
  11  -5   2  188.58   13.30
  11  -5   2  200.48   20.90
  11  -5   2  154.38   17.20
 -13   5  -2   59.69   30.60
 -13   5  -2    6.70   21.10
  13  -5   2   56.39   16.90
  13  -5   2   84.09   18.40
 -15   5  -2   91.09   30.90
 -15   5  -2  144.69   40.70
  15  -5   2  102.29   23.70
  15  -5   2   64.19   23.00
  18   4  -2  -47.80   24.30
  18   4  -2   30.30   23.10
  18   4  -2  -20.00   23.60
 -18  -4   2  -11.10   20.60
 -18  -4   2    7.70   28.30
  16   4  -2   -5.60   18.40
  16   4  -2    1.00   16.80
  16   4  -2   34.60   17.70
 -16  -4   2   42.90   21.00
 -16  -4   2   25.50   23.70
 -16  -4   2    8.90   15.50
  14   4  -2  371.56   26.80
  14   4  -2  416.06   27.80
  14   4  -2  382.76   22.20
 -14  -4   2  382.96   29.50
 -14  -4   2  346.67   29.60
 -14  -4   2  399.16   25.50
  12   4  -2   15.10    6.60
  12   4  -2   10.10    6.90
  12   4  -2   32.00   11.60
  12   4  -2   10.10    9.80
 -12  -4   2    1.60   12.20
 -12  -4   2    3.50   10.50
 -12  -4   2    2.70   10.60
 -12  -4   2   -1.10    8.70
 -12  -4   2    5.00    7.80
  10   4  -2  722.13   33.20
  10   4  -2  683.73   31.80
  10   4  -2  713.73   28.50
 -10  -4   2  752.52   27.60
 -10  -4   2  694.43   32.70
 -10  -4   2  692.03   28.70
 -10  -4   2  702.03   30.70
 -10  -4   2  751.82   32.60
   8   4  -2  280.17   16.80
   8   4  -2  318.77   19.60
   8   4  -2  316.87   14.40
   8   4  -2  290.37   14.70
   8   4  -2  255.87   16.30
   8   4  -2  285.77   17.50
   8   4  -2  286.87   15.90
  -8  -4   2  276.97   16.10
  -8  -4   2  288.67   18.20
  -8  -4   2  278.27   14.20
  -8  -4   2  279.87   16.90
  -8  -4   2  293.07   16.20
  -8  -4   2  296.67   11.50
   6   4  -2 1571.84   59.49
   6   4  -2 1669.03   58.49
   6   4  -2 1692.93   59.19
   6   4  -2 1622.04   57.69
   6   4  -2 1681.43   60.09
   6   4  -2 1540.85   59.49
   6   4  -2 1651.53   57.69
  -6  -4   2 1656.73   59.69
  -6  -4   2 1591.24   59.59
  -6  -4   2 1508.85   57.49
  -6  -4   2 1541.25   59.09
  -6  -4   2 1578.34   57.59
  -6  -4   2 1562.04   58.49
  -6  -4   2 1635.44   57.59
   4   4  -2   52.69    6.80
   4   4  -2   60.89    5.70
   4   4  -2   65.09    6.00
   4   4  -2   62.89    6.70
   4   4  -2   63.69    6.10
   4   4  -2   45.30    6.50
  -4  -4   2   63.19    4.50
  -4  -4   2   52.69    5.60
  -4  -4   2   63.39    6.90
  -4  -4   2   60.69    5.30
  -4  -4   2   66.19    5.60
  -4  -4   2   63.19    5.70
  -4  -4   2   71.29    7.50
   2   4  -2    3.00    3.60
   2   4  -2    5.10    3.00
   2   4  -2    1.90    3.20
   2   4  -2    2.60    2.70
   2   4  -2   -0.10    3.40
   2   4  -2    3.90    2.70
   2   4  -2    0.00    2.10
  -2  -4   2   -0.90    2.70
  -2  -4   2    3.10    0.90
  -2  -4   2    5.40    2.50
  -2  -4   2    2.50    3.50
  -2  -4   2    1.90    1.20
  -2  -4   2    2.50    2.10
  -2  -4   2    4.70    2.20
  -2  -4   2    6.20    2.40
   0   4  -2   88.19    6.00
   0   4  -2   73.49    6.90
   0   4  -2   73.49    7.10
   0   4  -2   77.79    4.80
   0   4  -2   76.69    3.40
   0   4  -2   84.29    5.80
   0   4  -2   78.09    5.50
   0  -4   2   75.89    4.60
   0  -4   2   72.29    5.50
   0  -4   2   75.59    7.40
   0  -4   2   76.69    3.50
   0  -4   2   76.79    5.60
   0  -4   2   75.09    5.00
   0  -4   2   78.19    5.60
   0  -4   2   68.89    4.90
  -2   4  -2   67.79    7.10
  -2   4  -2   65.79    6.00
  -2   4  -2   61.29    6.30
  -2   4  -2   71.69    6.50
  -2   4  -2   67.49    5.60
   2  -4   2   65.89    7.10
   2  -4   2   59.69    5.70
   2  -4   2   63.09    3.10
   2  -4   2   66.79    5.70
   2  -4   2   69.69    4.70
   2  -4   2   81.99    9.60
  -4   4  -2  412.76   17.20
  -4   4  -2  387.96   17.40
  -4   4  -2  393.56   18.20
  -4   4  -2  364.96   21.40
  -4   4  -2  385.16   19.10
  -4   4  -2  344.07   15.70
   4  -4   2  387.36   17.70
   4  -4   2  381.96   15.10
   4  -4   2  369.26   16.90
   4  -4   2  377.16   19.30
   4  -4   2  377.16   14.70
   4  -4   2  382.96   22.40
   4  -4   2  375.96   16.20
   4  -4   2  366.76   17.70
  -6   4  -2  112.89   16.00
  -6   4  -2   65.99   10.10
  -6   4  -2   81.79   11.50
   6  -4   2   87.89    7.50
   6  -4   2   76.59    8.40
   6  -4   2   78.19    5.40
   6  -4   2   98.69    9.20
   6  -4   2   75.19    8.60
   6  -4   2   79.69    8.60
  -8   4  -2  580.14   35.20
  -8   4  -2  547.35   30.30
   8  -4   2  571.84   21.00
   8  -4   2  572.24   27.20
   8  -4   2  582.34   26.70
   8  -4   2  603.14   26.90
   8  -4   2  611.64   27.00
   8  -4   2  504.75   25.00
 -10   4  -2  105.09   17.20
 -10   4  -2  110.89   23.20
  10  -4   2   96.49   13.20
  10  -4   2   87.89   12.10
  10  -4   2  106.59    9.20
  10  -4   2   89.79   13.20
 -12   4  -2  531.15   40.10
  12  -4   2  390.86   29.00
  12  -4   2  438.46   29.40
 -14   4  -2    1.20   31.40
 -14   4  -2    3.80   24.40
  14  -4   2  -20.40   17.40
  14  -4   2  -15.90   17.20
 -16   4  -2  121.59   47.70
  16  -4   2   72.19   28.00
  16  -4   2   71.19   26.00
  19   3  -2  218.28   40.70
  19   3  -2  216.18   31.40
 -19  -3   2  152.28   38.10
  17   3  -2    9.40   19.50
  17   3  -2   39.00   20.50
  17   3  -2   -7.10   18.90
 -17  -3   2   77.59   29.20
 -17  -3   2   43.60   24.80
 -17  -3   2   26.90   17.60
  15   3  -2  517.85   38.90
  15   3  -2  568.34   33.00
  15   3  -2  517.45   28.30
 -15  -3   2  518.55   37.70
 -15  -3   2  565.94   36.50
 -15  -3   2  535.45   30.90
  13   3  -2    7.50   11.30
  13   3  -2   12.90    7.90
  13   3  -2   14.70   10.70
 -13  -3   2   16.30   15.20
 -13  -3   2   -4.90   12.30
 -13  -3   2  -12.00    8.60
 -13  -3   2   21.60   13.20
  11   3  -2 1249.57   51.39
  11   3  -2 1291.57   48.40
  11   3  -2 1328.17   46.50
  11   3  -2 1256.67   50.29
 -11  -3   2 1263.17   49.70
 -11  -3   2 1292.47   48.00
 -11  -3   2 1256.07   51.99
 -11  -3   2 1195.78   51.49
   9   3  -2  959.20   39.40
   9   3  -2  985.80   35.90
   9   3  -2  974.10   37.80
   9   3  -2  979.90   39.10
   9   3  -2  937.81   42.20
   9   3  -2  954.40   36.80
  -9  -3   2  966.60   39.60
  -9  -3   2  927.81   40.00
  -9  -3   2  966.10   36.10
  -9  -3   2  951.10   38.30
  -9  -3   2  984.00   35.80
   7   3  -2  546.65   20.50
   7   3  -2  546.25   21.70
   7   3  -2  552.24   24.40
   7   3  -2  484.85   23.20
   7   3  -2  514.45   21.40
   7   3  -2  533.35   24.20
   7   3  -2  497.55   23.20
  -7  -3   2  492.45   20.50
  -7  -3   2  518.45   22.30
  -7  -3   2  532.45   23.80
  -7  -3   2  500.85   23.40
  -7  -3   2  476.05   23.10
  -7  -3   2  505.85   19.10
   5   3  -2 3305.77  114.79
   5   3  -2 3381.56  115.29
   5   3  -2 3306.47  114.39
   5   3  -2 3293.57  113.29
   5   3  -2 3309.77  113.19
   5   3  -2 3237.48  113.79
   5   3  -2 3067.19  114.79
  -5  -3   2 3229.08  114.59
  -5  -3   2 3121.79  113.19
  -5  -3   2 3113.59  113.49
  -5  -3   2 3342.57  113.79
  -5  -3   2 3454.95  115.29
  -5  -3   2 3338.87  114.89
   3   3  -2  818.92   29.70
   3   3  -2  771.22   31.00
   3   3  -2  840.62   30.90
   3   3  -2  844.02   30.40
   3   3  -2  785.42   30.50
   3   3  -2  808.72   31.50
  -3  -3   2  846.62   31.50
  -3  -3   2  849.72   30.60
  -3  -3   2  837.02   29.70
  -3  -3   2  805.42   30.40
  -3  -3   2  810.42   29.40
  -3  -3   2  807.42   30.20
   1   3  -2 5978.00  204.58
   1   3  -2 6095.49  203.48
   1   3  -2 6005.60  203.18
   1   3  -2 5976.10  203.28
   1   3  -2 5629.14  204.58
   1   3  -2 5942.41  202.88
  -1  -3   2 5745.23  203.58
  -1  -3   2 5807.42  203.18
  -1  -3   2 6172.28  204.78
  -1  -3   2 5718.83  203.28
  -1  -3   2 5903.11  202.38
  -1  -3   2 6297.17  204.68
  -1  -3   2 5955.90  202.78
  -1   3  -2 1649.04   63.69
  -1   3  -2 1813.32   61.89
  -1   3  -2 1875.11   62.99
  -1   3  -2 1722.83   64.19
  -1   3  -2 1761.02   62.09
  -1   3  -2 1760.82   61.99
  -1   3  -2 1832.42   62.39
   1  -3   2 1823.32   62.39
   1  -3   2 1730.53   61.69
   1  -3   2 1730.13   62.09
   1  -3   2 1693.43   62.19
   1  -3   2 1770.02   60.79
   1  -3   2 1809.02   64.39
   1  -3   2 1748.43   60.69
  -3   3  -2 4462.15  148.69
  -3   3  -2 4326.27  149.39
  -3   3  -2 4091.29  151.58
  -3   3  -2 4415.06  147.89
  -3   3  -2 4539.65  149.49
  -3   3  -2 4238.08  149.69
   3  -3   2 4180.48  147.59
   3  -3   2 4176.18  148.59
   3  -3   2 4046.50  149.39
   3  -3   2 4287.97  147.29
   3  -3   2 4380.46  152.18
   3  -3   2 4490.95  150.28
  -5   3  -2  136.89   10.20
  -5   3  -2  125.79    9.60
  -5   3  -2  135.89   15.20
  -5   3  -2  125.49   10.80
  -5   3  -2  128.39   12.30
   5  -3   2  120.19    9.50
   5  -3   2  121.39    9.80
   5  -3   2  124.69    8.70
   5  -3   2  134.89    7.20
   5  -3   2  118.69   10.60
   5  -3   2  159.68   13.80
   5  -3   2  144.59   16.80
  -7   3  -2 2289.77   86.79
  -7   3  -2 2365.76   90.19
  -7   3  -2 2352.26   86.19
   7  -3   2 2255.67   84.39
   7  -3   2 2343.27   84.59
   7  -3   2 2307.77   81.09
   7  -3   2 2274.37   83.69
   7  -3   2 2403.16   83.59
  -9   3  -2  502.65   30.20
  -9   3  -2  537.75   34.20
   9  -3   2  506.15   25.80
   9  -3   2  479.55   25.30
   9  -3   2  509.15   25.30
   9  -3   2  508.25   20.20
 -11   3  -2  244.08   28.40
 -11   3  -2  190.78   22.40
  11  -3   2  193.08   20.10
  11  -3   2  207.18   11.50
  11  -3   2  261.87   21.90
  11  -3   2  201.08   12.40
  11  -3   2  210.38   20.10
 -13   3  -2  414.66   45.20
 -13   3  -2  493.95   39.30
  13  -3   2  532.15   34.30
  13  -3   2  507.05   34.20
 -15   3  -2   42.00   34.80
 -15   3  -2    1.90   24.70
  15  -3   2  -15.40   22.30
  15  -3   2   19.60   20.90
  15  -3   2    8.20   21.30
  18   2  -2   69.79   23.20
  18   2  -2  136.19   26.90
 -18  -2   2  128.49   29.60
 -18  -2   2  144.19   41.10
 -18  -2   2   70.69   22.00
  16   2  -2   23.40   16.00
  16   2  -2   27.50   12.90
  16   2  -2   30.00   16.90
  16   2  -2   62.39   18.90
 -16  -2   2   16.10   19.70
 -16  -2   2   27.80   24.20
 -16  -2   2   49.50   15.00
  14   2  -2  185.58   19.60
  14   2  -2  188.28   19.10
  14   2  -2  202.38   20.30
  14   2  -2  175.48   18.50
 -14  -2   2  223.68   25.00
 -14  -2   2  192.18   16.90
 -14  -2   2  218.98   22.20
 -14  -2   2  171.38   21.10
  12   2  -2  412.46   21.70
  12   2  -2  410.26   24.80
  12   2  -2  440.66   23.30
 -12  -2   2  410.96   25.90
 -12  -2   2  418.56   29.90
 -12  -2   2  412.66   22.30
 -12  -2   2  398.06   25.50
 -12  -2   2  399.36   22.40
  10   2  -2  255.77   15.20
  10   2  -2  221.38   17.30
  10   2  -2  267.27   15.50
  10   2  -2  272.57   17.00
 -10  -2   2  223.28   14.60
 -10  -2   2  280.07   16.10
 -10  -2   2  263.57   11.90
 -10  -2   2  230.88   18.40
 -10  -2   2  263.07   17.80
   8   2  -2 1245.78   44.20
   8   2  -2 1252.27   47.50
   8   2  -2 1212.88   48.90
   8   2  -2 1266.97   45.80
   8   2  -2 1267.77   46.00
   8   2  -2 1170.38   47.60
   8   2  -2 1263.17   46.80
   8   2  -2 1329.97   49.99
  -8  -2   2 1157.68   47.80
  -8  -2   2 1229.58   47.60
  -8  -2   2 1249.18   48.40
  -8  -2   2 1258.07   44.90
  -8  -2   2 1192.38   48.00
  -8  -2   2 1210.08   44.50
   6   2  -2  836.92   30.90
   6   2  -2  808.22   32.10
   6   2  -2  879.51   33.50
   6   2  -2  761.62   32.10
   6   2  -2  821.52   32.90
  -6  -2   2  800.12   31.90
  -6  -2   2  809.52   30.00
  -6  -2   2  798.62   32.10
  -6  -2   2  836.52   29.50
  -6  -2   2  837.82   32.70
   4   2  -2  864.41   31.70
   4   2  -2  883.41   32.90
   4   2  -2  855.11   30.90
   4   2  -2  827.92   32.80
   4   2  -2  861.61   30.30
   4   2  -2  846.12   32.30
  -4  -2   2  904.01   32.60
  -4  -2   2  840.42   32.50
  -4  -2   2  897.91   33.10
  -4  -2   2  887.01   32.30
  -4  -2   2  834.82   31.20
  -4  -2   2  829.82   31.90
   2   2  -2 1172.68   40.70
   2   2  -2 1177.08   40.90
   2   2  -2 1086.39   41.60
   2   2  -2 1100.19   41.40
  -2  -2   2 1119.49   39.90
  -2  -2   2 1135.89   40.60
  -2  -2   2 1105.09   40.50
  -2  -2   2 1167.68   41.60
  -2  -2   2 1158.68   41.40
  -2  -2   2 1129.99   40.80
   0   2  -2 1130.19   39.20
   0   2  -2 1088.99   38.70
   0   2  -2 1066.69   40.60
   0   2  -2 1140.49   39.70
   0   2  -2 1086.59   37.70
   0   2  -2 1146.09   39.00
   0   2  -2 1039.60   40.10
   0  -2   2 1120.29   40.70
   0  -2   2 1143.69   40.40
   0  -2   2 1031.00   38.80
   0  -2   2 1057.09   39.00
   0  -2   2 1096.59   38.90
   0  -2   2 1084.79   38.70
   0  -2   2 1084.49   38.80
  -2   2  -2  322.67   13.00
  -2   2  -2  333.47   14.10
  -2   2  -2  329.47   14.10
  -2   2  -2  317.37   12.70
  -2   2  -2  288.67   15.30
   2  -2   2  319.27   11.00
   2  -2   2  281.47   13.50
   2  -2   2  295.17   13.30
   2  -2   2  296.57   12.60
   2  -2   2  316.27   15.60
   2  -2   2  308.17   14.10
   2  -2   2  307.37   12.70
  -4   2  -2  789.22   32.40
  -4   2  -2  839.22   30.40
  -4   2  -2  819.82   31.50
  -4   2  -2  807.62   30.90
  -4   2  -2  713.53   33.50
  -4   2  -2  822.72   31.40
   4  -2   2  807.82   30.30
   4  -2   2  830.42   31.70
   4  -2   2  810.42   32.50
   4  -2   2  809.82   29.90
   4  -2   2  797.62   29.70
   4  -2   2  775.82   31.10
   4  -2   2  799.82   34.10
  -6   2  -2  426.96   19.30
  -6   2  -2  412.76   24.60
  -6   2  -2  421.86   20.30
  -6   2  -2  386.16   21.70
   6  -2   2  419.26   19.40
   6  -2   2  419.16   17.40
   6  -2   2  395.16   19.70
   6  -2   2  412.16   18.90
  -8   2  -2  158.18   14.00
  -8   2  -2  152.48   18.90
  -8   2  -2  144.69   15.70
   8  -2   2  141.29   10.10
   8  -2   2  149.29   12.70
   8  -2   2  133.89   12.90
   8  -2   2  166.38   14.40
 -10   2  -2  430.56   30.10
 -10   2  -2  459.65   33.40
  10  -2   2  472.95   24.90
  10  -2   2  464.55   25.70
  10  -2   2  455.15   25.00
  10  -2   2  440.06   20.90
 -12   2  -2   53.89   21.70
 -12   2  -2   94.29   24.30
  12  -2   2   85.79   15.00
  12  -2   2   91.29   15.40
  12  -2   2   67.79   14.60
 -14   2  -2   56.39   23.20
 -14   2  -2  122.39   32.70
  14  -2   2   50.29   20.70
  14  -2   2   64.29   18.40
  14  -2   2   61.29   18.30
 -16   2  -2    8.00   31.50
 -16   2  -2  179.78   42.60
  16  -2   2  111.49   38.10
  16  -2   2  105.59   27.90
  16  -2   2   44.80   25.60
  19   1  -2   -8.70   23.20
 -19  -1   2  -64.29   31.60
  17   1  -2   83.69   20.30
  17   1  -2   76.29   20.70
  17   1  -2   46.50   17.70
 -17  -1   2   73.99   34.60
 -17  -1   2   42.60   24.20
 -17  -1   2   61.39   17.20
  15   1  -2   84.89   16.50
  15   1  -2   95.19   14.20
  15   1  -2  110.89   18.70
  15   1  -2   68.09   13.80
 -15  -1   2  107.09   24.20
 -15  -1   2  128.39   21.00
 -15  -1   2   93.69   14.00
 -15  -1   2   98.49   20.70
  13   1  -2  409.76   26.10
  13   1  -2  385.96   24.70
  13   1  -2  460.05   24.00
  13   1  -2  430.56   23.40
 -13  -1   2  396.56   29.20
 -13  -1   2  461.55   33.50
 -13  -1   2  416.46   27.60
 -13  -1   2  424.56   23.60
  11   1  -2  142.29   13.30
  11   1  -2  131.29   12.40
  11   1  -2  125.19   13.20
  11   1  -2  127.99   12.90
 -11  -1   2  116.19   11.10
 -11  -1   2  112.79   14.30
 -11  -1   2  144.49   15.00
   9   1  -2  430.36   19.80
   9   1  -2  432.96   19.30
   9   1  -2  433.46   18.50
   9   1  -2  407.46   25.70
   9   1  -2  393.96   20.30
  -9  -1   2  407.16   21.60
  -9  -1   2  421.76   16.30
  -9  -1   2  430.16   19.20
  -9  -1   2  381.76   22.40
   7   1  -2 1288.97   46.40
   7   1  -2 1306.77   45.70
   7   1  -2 1242.78   49.00
   7   1  -2 1195.18   47.10
   7   1  -2 1213.98   47.60
   7   1  -2 1296.37   48.70
   7   1  -2 1243.88   45.80
  -7  -1   2 1242.48   44.40
  -7  -1   2 1249.07   48.00
  -7  -1   2 1287.37   47.30
  -7  -1   2 1139.69   47.80
  -7  -1   2 1313.87   48.10
  -7  -1   2 1284.67   45.40
   5   1  -2  870.01   34.80
   5   1  -2  951.40   35.50
   5   1  -2  911.91   33.40
   5   1  -2  920.41   34.20
   5   1  -2  898.61   32.50
  -5  -1   2  908.41   34.80
  -5  -1   2  915.11   32.70
  -5  -1   2  899.91   32.60
  -5  -1   2  905.61   35.00
  -5  -1   2  895.61   34.80
  -5  -1   2  951.90   34.40
   3   1  -2 4169.98  147.29
   3   1  -2 4199.18  149.39
   3   1  -2 4403.06  149.49
   3   1  -2 4307.77  147.99
   3   1  -2 4497.95  148.59
   3   1  -2 4326.07  148.69
  -3  -1   2 4381.06  148.69
  -3  -1   2 4476.35  149.39
  -3  -1   2 4524.55  149.49
  -3  -1   2 4193.18  147.39
  -3  -1   2 4235.28  149.29
  -3  -1   2 4134.99  148.39
   1   1  -2   30.90    2.70
   1   1  -2   21.60    2.80
   1   1  -2   21.90    2.20
   1   1  -2   27.20    3.40
   1   1  -2   13.00    3.30
   1   1  -2   23.40    2.00
   1   1  -2   19.80    3.20
   1   1  -2   23.10    4.70
  -1  -1   2   26.50    2.10
  -1  -1   2   22.80    3.30
  -1  -1   2   17.10    2.10
  -1  -1   2   26.80    4.50
  -1  -1   2   20.60    3.40
  -1  -1   2   24.80    3.10
  -1   1  -2 4044.30  137.79
  -1   1  -2 4012.30  138.79
  -1   1  -2 4142.49  138.59
  -1   1  -2 3848.91  137.79
  -1   1  -2 4146.89  138.99
  -1   1  -2 3847.72  139.29
  -1   1  -2 4046.90  140.19
   1  -1   2 3950.30  138.39
   1  -1   2 3958.30  138.99
   1  -1   2 4278.27  138.99
   1  -1   2 4336.07  140.39
   1  -1   2 3805.92  137.69
   1  -1   2 3915.31  138.29
  -3   1  -2  295.37   12.40
  -3   1  -2  281.57   14.10
  -3   1  -2  314.27   14.00
  -3   1  -2  272.67   15.50
  -3   1  -2  301.27   13.20
  -3   1  -2  326.67   14.40
  -3   1  -2  308.07   13.20
   3  -1   2  301.97   10.90
   3  -1   2  292.37   12.40
   3  -1   2  289.77   12.90
   3  -1   2  282.07   14.40
   3  -1   2  293.37   13.90
   3  -1   2  316.97   16.20
  -5   1  -2 2087.59   76.09
  -5   1  -2 2144.39   76.49
  -5   1  -2 2174.18   75.19
  -5   1  -2 2072.89   78.59
  -5   1  -2 2061.29   77.19
   5  -1   2 2085.69   76.29
   5  -1   2 2169.58   79.59
   5  -1   2 2118.39   74.69
   5  -1   2 2200.88   77.99
   5  -1   2 1947.21   75.69
   5  -1   2 2201.08   75.39
  -7   1  -2  169.78   12.00
  -7   1  -2  168.18   16.70
  -7   1  -2  162.78   17.70
  -7   1  -2  182.28    7.80
   7  -1   2  180.88   11.30
   7  -1   2  171.08   13.70
   7  -1   2  149.88   13.70
   7  -1   2  168.88   12.00
  -9   1  -2  371.46   27.00
  -9   1  -2  327.87   20.60
  -9   1  -2  411.06   15.00
  -9   1  -2  396.06   25.60
   9  -1   2  369.96   20.70
   9  -1   2  387.76   19.50
   9  -1   2  369.56   22.20
 -11   1  -2  283.97   12.20
 -11   1  -2  302.07   29.70
 -11   1  -2  256.47   27.50
  11  -1   2  264.27   19.60
  11  -1   2  317.37   23.00
  11  -1   2  302.57   21.50
 -13   1  -2  130.59   28.10
 -13   1  -2  102.39   21.70
  13  -1   2  108.79   18.50
  13  -1   2   83.49   16.20
  13  -1   2  115.39   18.80
 -15   1  -2  150.48   37.10
 -15   1  -2  114.89   28.20
  15  -1   2  129.69   23.00
  15  -1   2  121.99   22.30
  15  -1   2  114.39   25.90
  18   0  -2   98.49   23.40
  18   0  -2  101.39   23.60
 -18   0   2  138.29   41.20
 -18   0   2  135.99   29.00
  16   0  -2   88.49   19.50
  16   0  -2   82.49   15.50
  16   0  -2  129.59   19.20
  16   0  -2  123.29   17.20
 -16   0   2   98.69   16.00
 -16   0   2  103.59   23.60
 -16   0   2  132.79   28.80
  14   0  -2   23.50   12.70
  14   0  -2   13.30    9.30
  14   0  -2    8.20   10.30
  14   0  -2   10.80   11.60
 -14   0   2   -6.80   18.80
 -14   0   2   -0.40   12.10
 -14   0   2    2.80   15.10
 -14   0   2   13.70   10.10
  12   0  -2  556.34   25.20
  12   0  -2  562.04   28.40
  12   0  -2  560.24   28.10
  12   0  -2  542.85   24.70
  12   0  -2  524.85   26.80
 -12   0   2  557.44   29.10
 -12   0   2  564.74   32.00
  10   0  -2    2.80    4.80
  10   0  -2    6.60    6.80
  10   0  -2   -3.50    5.90
  10   0  -2    0.00    4.60
 -10   0   2   12.00    8.20
 -10   0   2    3.90    9.80
 -10   0   2    8.00    5.90
   8   0  -2 3157.08  105.49
   8   0  -2 3102.09  110.39
   8   0  -2 2916.51  106.69
   8   0  -2 3084.79  105.39
   8   0  -2 3058.49  108.89
   8   0  -2 2952.00  106.69
  -8   0   2 2942.61  108.19
  -8   0   2 3014.80  108.19
  -8   0   2 3003.20  108.99
  -8   0   2 2881.71  103.59
  -8   0   2 3029.90  106.29
  -8   0   2 3086.19  107.39
   6   0  -2  925.61   36.40
   6   0  -2  919.71   34.50
   6   0  -2  974.90   34.70
   6   0  -2  909.21   35.50
   6   0  -2 1014.30   37.60
   6   0  -2  946.01   34.50
   6   0  -2  967.10   35.50
  -6   0   2  900.61   36.50
  -6   0   2  933.01   35.60
  -6   0   2  998.20   35.10
  -6   0   2  986.40   36.80
  -6   0   2  917.21   33.40
  -6   0   2  906.41   37.00
   4   0  -2 1090.39   41.70
   4   0  -2 1170.18   39.30
   4   0  -2 1154.28   40.80
   4   0  -2 1153.58   40.50
   4   0  -2 1163.48   40.70
   4   0  -2 1177.38   42.30
  -4   0   2 1098.59   42.00
  -4   0   2 1140.89   41.90
  -4   0   2 1138.99   40.80
  -4   0   2 1100.29   42.20
  -4   0   2 1102.49   40.50
   2   0  -2   11.50    2.80
   2   0  -2   15.60    3.80
   2   0  -2   25.10    4.00
   2   0  -2   14.90    3.10
   2   0  -2   12.40    1.30
   2   0  -2   15.70    2.30
   2   0  -2    9.40    2.30
   2   0  -2    6.20    4.00
  -2   0   2   14.60    1.90
  -2   0   2   15.60    1.50
  -2   0   2   14.20    3.50
  -2   0   2   17.80    4.30
  -2   0   2   13.80    2.70
  -2   0   2   13.80    3.40
   0   0  -2  681.93   26.10
   0   0  -2  718.53   26.20
   0   0  -2  703.13   26.10
   0   0  -2  703.83   24.70
   0   0  -2  709.73   27.40
   0   0  -2  713.63   25.20
   0   0   2  726.53   27.10
   0   0   2  715.63   25.30
   0   0   2  729.43   26.20
   0   0   2  692.53   26.10
   0   0   2  697.23   26.10
   0   0   2  658.93   26.80
  -2   0  -2   58.09    3.90
  -2   0  -2   73.09    5.60
  -2   0  -2   64.29    5.80
  -2   0  -2   54.29    6.60
  -2   0  -2   57.69    6.20
  -2   0  -2   63.89    5.30
  -2   0  -2   63.69    5.30
   2   0   2   60.19    3.60
   2   0   2   68.99    7.00
   2   0   2   61.99    5.70
   2   0   2   66.99    7.20
   2   0   2   57.79    5.30
   2   0   2   64.49    4.00
  -4   0  -2  276.37   13.20
  -4   0  -2  271.77   10.80
  -4   0  -2  250.87   14.50
  -4   0  -2  273.97   12.10
  -4   0  -2  278.17   14.40
   4   0   2  298.27   16.00
   4   0   2  279.47   14.30
   4   0   2  272.17   10.70
   4   0   2  259.87   11.70
   4   0   2  253.17   12.60
   4   0   2  275.87   13.30
   4   0   2  268.57   14.70
  -6   0  -2 1053.99   45.60
  -6   0  -2 1133.39   40.30
  -6   0  -2 1095.19   45.00
  -6   0  -2 1185.38   42.10
   6   0   2 1107.49   44.00
   6   0   2 1110.09   42.30
   6   0   2 1179.98   43.50
   6   0   2 1183.48   48.40
   6   0   2 1152.98   42.50
  -8   0  -2   72.89    6.30
  -8   0  -2   70.39    7.80
  -8   0  -2   57.49   12.40
  -8   0  -2   61.19   13.20
   8   0   2   64.19    9.80
   8   0   2   72.69    8.90
   8   0   2   58.59    8.30
 -10   0  -2  893.71   37.60
 -10   0  -2  965.10   34.20
 -10   0  -2  858.11   43.00
 -10   0  -2  949.80   45.00
  10   0   2  924.21   37.60
  10   0   2  934.31   38.60
  10   0   2  895.71   37.70
  10   0   2  872.81   40.30
 -12   0  -2    9.80   19.00
 -12   0  -2   -8.40   15.90
  12   0   2   14.20   13.00
  12   0   2   -3.10   11.40
  12   0   2   -8.90   10.90
 -14   0  -2  234.78   29.80
 -14   0  -2  277.47   34.40
  14   0   2  323.17   30.20
  14   0   2  242.18   25.30
 -16   0  -2  -38.20   30.20
 -16   0  -2  -36.50   25.30
 -16   0  -2  116.39   39.60
  16   0   2   71.99   25.80
  16   0   2   58.19   28.00
  16   0   2   10.80   24.40
  19  -1  -2   28.80   23.70
  19  -1  -2   -1.90   26.40
 -19   1   2   57.19   43.10
 -19   1   2    1.70   31.30
  17  -1  -2   61.49   20.00
  17  -1  -2   44.50   18.10
 -17   1   2   71.29   25.70
 -17   1   2   73.79   33.00
 -17   1   2   66.19   17.20
  15  -1  -2   80.59   14.60
  15  -1  -2   83.99   16.10
  15  -1  -2   70.39   16.40
  15  -1  -2   90.59   12.10
 -15   1   2   94.89   22.10
 -15   1   2   88.49   17.50
 -15   1   2   73.39   13.10
 -15   1   2  102.89   26.70
  13  -1  -2  420.06   24.40
  13  -1  -2  412.36   24.40
  13  -1  -2  411.56   20.90
  13  -1  -2  432.46   25.50
 -13   1   2  395.96   29.80
 -13   1   2  404.56   27.20
 -13   1   2  397.46   34.80
  11  -1  -2  122.79    9.80
  11  -1  -2  134.39   11.00
  11  -1  -2  131.59   14.00
  11  -1  -2  137.89   12.80
  11  -1  -2  132.09   12.70
 -11   1   2  140.19   14.90
 -11   1   2  113.09   15.30
   9  -1  -2  415.46   20.60
   9  -1  -2  433.76   17.60
   9  -1  -2  433.26   18.10
   9  -1  -2  418.56   20.30
  -9   1   2  389.56   23.10
  -9   1   2  446.76   20.40
  -9   1   2  412.76   21.50
  -9   1   2  412.76   22.60
   7  -1  -2 1297.77   49.40
   7  -1  -2 1277.57   45.60
   7  -1  -2 1344.47   46.40
   7  -1  -2 1266.97   47.10
  -7   1   2 1310.27   47.60
  -7   1   2 1234.18   49.90
  -7   1   2 1269.37   48.80
  -7   1   2 1280.97   44.50
  -7   1   2 1314.37   47.80
  -7   1   2 1248.48   49.00
   5  -1  -2  913.61   34.50
   5  -1  -2  883.51   33.60
   5  -1  -2  923.61   33.40
   5  -1  -2  956.60   35.80
   5  -1  -2  903.91   34.70
   5  -1  -2  912.61   33.40
  -5   1   2  922.91   33.90
  -5   1   2  890.11   35.20
  -5   1   2  887.41   35.80
  -5   1   2  949.60   33.70
  -5   1   2  967.90   35.20
  -5   1   2  886.31   33.10
   3  -1  -2 4389.56  147.29
   3  -1  -2 4325.27  146.29
   3  -1  -2 4531.95  148.69
   3  -1  -2 4150.58  147.69
   3  -1  -2 4168.38  146.39
   3  -1  -2 4253.57  147.39
  -3   1   2 4426.76  147.89
  -3   1   2 4262.77  146.79
  -3   1   2 4173.68  147.09
  -3   1   2 4173.48  148.39
  -3   1   2 4164.58  146.39
  -3   1   2 4376.26  147.49
   1  -1  -2   21.00    2.50
   1  -1  -2   23.20    3.70
   1  -1  -2   23.80    3.40
   1  -1  -2   28.40    5.10
   1  -1  -2   22.00    3.20
  -1   1   2   20.70    2.50
  -1   1   2   24.40    4.50
  -1   1   2   18.80    3.20
  -1   1   2   17.70    2.90
  -1   1   2   23.10    3.70
  -1   1   2   21.30    2.40
  -1  -1  -2 3937.61  139.99
  -1  -1  -2 4107.79  139.89
  -1  -1  -2 4110.99  140.59
  -1  -1  -2 4077.89  141.39
  -1  -1  -2 4048.70  140.09
  -1  -1  -2 4233.08  140.79
   1   1   2 4386.86  141.09
   1   1   2 3977.50  140.69
   1   1   2 4280.97  141.49
   1   1   2 3773.82  138.69
   1   1   2 3900.11  140.59
  -3  -1  -2  300.87   13.70
  -3  -1  -2  310.17   14.40
  -3  -1  -2  304.37   12.00
  -3  -1  -2  303.97   13.50
  -3  -1  -2  306.97   14.60
  -3  -1  -2  276.67   14.80
   3   1   2  275.07   13.40
   3   1   2  292.77   11.80
   3   1   2  276.57   13.90
   3   1   2  301.87   15.20
   3   1   2  300.17   14.60
   3   1   2  300.47   11.90
  -5  -1  -2 2055.89   78.09
  -5  -1  -2 2210.38   77.29
  -5  -1  -2 2113.89   78.59
  -5  -1  -2 2130.09   75.09
  -5  -1  -2 2120.99   77.69
  -5  -1  -2 2091.59   74.89
   5   1   2 2221.08   79.49
   5   1   2 2235.58   78.99
   5   1   2 2089.59   77.59
   5   1   2 2240.08   74.89
   5   1   2 2068.99   76.79
   5   1   2 2083.59   75.39
   5   1   2 2234.78   77.19
  -7  -1  -2  180.78    9.90
  -7  -1  -2  171.38   16.30
  -7  -1  -2  183.08   10.70
  -7  -1  -2  154.58   16.50
   7   1   2  195.28   14.90
   7   1   2  166.88   11.80
   7   1   2  182.58   13.70
  -9  -1  -2  357.76   25.10
  -9  -1  -2  408.96   26.20
  -9  -1  -2  406.36   19.10
  -9  -1  -2  394.96   17.70
   9   1   2  369.66   21.40
   9   1   2  377.96   20.60
   9   1   2  363.26   19.70
   9   1   2  427.86   23.50
 -11  -1  -2  292.17   27.90
 -11  -1  -2  311.77   17.70
 -11  -1  -2  234.78   26.50
  11   1   2  303.67   21.90
  11   1   2  300.77   23.50
  11   1   2  317.57   22.10
 -13  -1  -2  132.19   22.80
 -13  -1  -2  129.39   25.10
  13   1   2   88.59   18.10
  13   1   2  103.79   16.60
  13   1   2  100.69   17.70
 -15  -1  -2   90.19   27.80
 -15  -1  -2   53.69   26.40
 -15  -1  -2  159.58   37.10
  15   1   2  136.99   26.80
  15   1   2  115.59   22.10
  18  -2  -2   73.69   23.10
  18  -2  -2   88.99   22.50
 -18   2   2  101.99   30.00
 -18   2   2  100.39   41.80
  16  -2  -2   53.99   17.20
  16  -2  -2   29.40   15.80
  16  -2  -2   30.20   14.00
 -16   2   2   66.89   23.00
 -16   2   2   31.90   17.60
 -16   2   2   35.60   13.90
  14  -2  -2  213.28   19.20
  14  -2  -2  174.38   15.70
  14  -2  -2  169.38   14.90
  14  -2  -2  182.98   17.50
  14  -2  -2  223.68   22.20
 -14   2   2  193.78   20.50
 -14   2   2  167.78   22.90
 -14   2   2  205.68   18.20
 -14   2   2  231.78   30.40
  12  -2  -2  409.66   23.30
  12  -2  -2  392.96   22.60
  12  -2  -2  408.66   17.90
  12  -2  -2  400.96   19.20
  12  -2  -2  426.76   24.00
 -12   2   2  401.26   25.60
 -12   2   2  348.77   26.60
  10  -2  -2  248.08   15.70
  10  -2  -2  242.18   15.50
  10  -2  -2  253.27   11.80
  10  -2  -2  249.48   13.00
  10  -2  -2  257.47   16.70
 -10   2   2  254.87   18.70
 -10   2   2  237.78   19.40
   8  -2  -2 1234.18   43.10
   8  -2  -2 1211.68   46.00
   8  -2  -2 1201.28   46.60
   8  -2  -2 1214.78   45.60
   8  -2  -2 1271.17   44.20
   8  -2  -2 1185.48   48.30
  -8   2   2 1169.78   47.30
  -8   2   2 1223.68   49.40
  -8   2   2 1195.08   46.50
  -8   2   2 1239.98   48.00
  -8   2   2 1256.37   46.20
  -8   2   2 1223.48   46.70
   6  -2  -2  821.72   29.90
   6  -2  -2  798.12   30.40
   6  -2  -2  792.42   30.60
   6  -2  -2  800.42   29.50
   6  -2  -2  796.02   28.10
   6  -2  -2  821.82   32.70
   6  -2  -2  771.62   31.10
  -6   2   2  789.12   29.20
  -6   2   2  822.42   31.50
  -6   2   2  803.72   31.20
  -6   2   2  807.02   31.70
  -6   2   2  757.02   32.20
  -6   2   2  817.42   30.30
   4  -2  -2  842.82   32.10
   4  -2  -2  902.31   31.50
   4  -2  -2  879.71   33.50
   4  -2  -2  856.01   30.60
   4  -2  -2  833.02   32.30
   4  -2  -2  863.41   29.80
   4  -2  -2  838.72   32.30
   4  -2  -2  859.71   29.60
  -4   2   2  880.41   31.70
  -4   2   2  896.21   32.60
  -4   2   2  858.31   32.20
  -4   2   2  878.01   30.90
  -4   2   2  829.92   33.10
  -4   2   2  838.82   31.20
   2  -2  -2 1162.08   39.60
   2  -2  -2 1157.58   41.30
   2  -2  -2 1171.78   41.90
   2  -2  -2 1135.39   41.20
   2  -2  -2 1189.88   41.60
   2  -2  -2 1149.89   40.60
   2  -2  -2 1141.89   40.20
  -2   2   2 1132.59   41.50
  -2   2   2 1152.28   42.50
  -2   2   2 1182.38   43.00
  -2   2   2 1128.39   40.50
  -2   2   2 1191.68   42.20
  -2   2   2 1168.28   41.40
  -2   2   2 1145.59   41.20
   0  -2  -2 1148.49   39.50
   0  -2  -2 1039.20   39.80
   0  -2  -2 1040.40   39.70
   0  -2  -2 1081.29   37.80
   0  -2  -2 1052.99   38.00
   0  -2  -2 1093.89   39.10
   0  -2  -2 1086.69   38.80
   0   2   2 1104.39   38.60
   0   2   2 1120.69   38.10
   0   2   2 1013.40   39.30
   0   2   2 1052.59   39.00
   0   2   2 1104.09   39.80
   0   2   2 1125.19   38.80
  -2  -2  -2  295.57   14.40
  -2  -2  -2  306.57   12.60
  -2  -2  -2  301.77   13.70
  -2  -2  -2  315.47   13.20
  -2  -2  -2  312.87   12.80
  -2  -2  -2  327.97   14.40
   2   2   2  302.57   14.10
   2   2   2  324.57   14.30
   2   2   2  324.47   14.80
   2   2   2  295.67   12.90
   2   2   2  324.17   12.80
   2   2   2  305.97   14.40
   2   2   2  304.27   11.60
  -4  -2  -2  807.32   29.70
  -4  -2  -2  830.62   32.00
  -4  -2  -2  779.02   32.30
  -4  -2  -2  780.22   31.90
  -4  -2  -2  821.82   28.80
  -4  -2  -2  732.43   31.20
  -4  -2  -2  821.82   31.10
   4   2   2  845.92   32.30
   4   2   2  835.02   32.60
   4   2   2  733.53   32.60
   4   2   2  778.52   29.10
   4   2   2  817.92   29.50
   4   2   2  773.62   31.80
  -6  -2  -2  397.06   17.40
  -6  -2  -2  398.96   21.50
  -6  -2  -2  411.06   22.00
  -6  -2  -2  415.86   16.10
   6   2   2  392.16   20.20
   6   2   2  355.96   18.00
   6   2   2  406.06   22.70
   6   2   2  445.46   17.40
   6   2   2  417.36   20.30
   6   2   2  389.96   20.00
  -8  -2  -2  148.29   15.40
  -8  -2  -2  154.88    9.40
  -8  -2  -2  157.78   16.20
  -8  -2  -2  107.59   11.00
   8   2   2  143.19   13.90
   8   2   2  131.09   12.40
   8   2   2  131.59   11.90
   8   2   2  130.69   12.80
   8   2   2  122.79   13.30
 -10  -2  -2  457.25   21.60
 -10  -2  -2  460.85   29.10
 -10  -2  -2  432.86   22.40
 -10  -2  -2  466.05   30.20
  10   2   2  463.35   25.80
  10   2   2  491.55   27.20
  10   2   2  459.45   24.30
 -12  -2  -2   52.79   17.10
 -12  -2  -2   66.29   18.30
 -12  -2  -2   86.59   11.40
 -12  -2  -2   99.59   21.00
  12   2   2   91.89   15.90
  12   2   2   78.39   16.10
  12   2   2   77.69   14.50
 -14  -2  -2   76.99   25.40
 -14  -2  -2   92.59   28.90
 -14  -2  -2   52.89   22.00
  14   2   2   45.50   17.30
  14   2   2   63.79   20.50
 -16  -2  -2   10.50   32.00
 -16  -2  -2   26.50   27.40
  16   2   2   44.80   25.10
  16   2   2   28.40   27.70
 -19   3   2  217.18   49.99
  17  -3  -2   22.60   20.80
  17  -3  -2   28.60   18.80
 -17   3   2   15.70   24.00
 -17   3   2   62.69   34.70
  15  -3  -2  452.25   44.50
  15  -3  -2  540.05   28.20
  15  -3  -2  528.25   34.40
  15  -3  -2  564.64   29.30
 -15   3   2  503.15   28.90
 -15   3   2  479.85   44.10
 -15   3   2  565.84   35.30
  13  -3  -2    9.40    7.90
  13  -3  -2    1.00   10.60
  13  -3  -2    6.00    4.90
  13  -3  -2    4.80   10.50
 -13   3   2    1.80   19.80
 -13   3   2    9.20   14.40
 -13   3   2   25.10   12.30
  11  -3  -2 1261.37   50.89
  11  -3  -2 1264.07   49.99
  11  -3  -2 1297.07   46.40
  11  -3  -2 1278.77   45.50
  11  -3  -2 1270.37   50.29
  11  -3  -2 1270.47   47.40
 -11   3   2 1275.67   52.29
 -11   3   2 1234.78   54.79
   9  -3  -2  980.30   39.10
   9  -3  -2  954.70   37.50
   9  -3  -2  972.80   38.10
   9  -3  -2  940.11   35.30
   9  -3  -2  973.60   35.10
   9  -3  -2  940.41   33.80
  -9   3   2  921.91   39.50
  -9   3   2  944.71   42.10
  -9   3   2  932.21   39.50
  -9   3   2  969.90   38.40
   7  -3  -2  511.25   19.20
   7  -3  -2  483.55   20.60
   7  -3  -2  504.55   19.80
   7  -3  -2  528.25   22.40
   7  -3  -2  515.95   22.90
   7  -3  -2  537.35   24.30
   7  -3  -2  470.75   21.30
  -7   3   2  506.35   18.00
  -7   3   2  453.85   23.50
  -7   3   2  498.45   25.30
  -7   3   2  507.95   19.40
  -7   3   2  519.95   22.40
  -7   3   2  537.05   23.00
  -7   3   2  539.45   23.40
  -7   3   2  524.05   21.40
   5  -3  -2 3196.68  111.79
   5  -3  -2 3135.99  113.29
   5  -3  -2 3349.66  112.19
   5  -3  -2 3401.76  114.99
   5  -3  -2 3187.88  110.89
   5  -3  -2 3184.68  112.49
   5  -3  -2 3236.18  113.79
  -5   3   2 3235.58  111.99
  -5   3   2 3276.87  113.79
  -5   3   2 3188.18  114.59
  -5   3   2 3382.06  114.09
  -5   3   2 3314.67  113.09
  -5   3   2 3147.49  111.89
  -5   3   2 3060.49  115.49
  -5   3   2 3363.76  113.99
   3  -3  -2  837.62   32.30
   3  -3  -2  827.52   29.20
   3  -3  -2  825.72   31.20
   3  -3  -2  842.42   31.50
   3  -3  -2  835.72   29.80
   3  -3  -2  870.21   30.70
   3  -3  -2  787.62   30.60
  -3   3   2  832.62   28.90
  -3   3   2  811.62   30.50
  -3   3   2  868.61   30.80
  -3   3   2  813.62   29.10
  -3   3   2  856.51   31.60
  -3   3   2  734.83   31.80
  -3   3   2  829.72   28.80
  -3   3   2  869.91   31.60
  -3   3   2  851.61   30.90
   1  -3  -2 5797.02  205.78
   1  -3  -2 6038.10  207.68
   1  -3  -2 6192.28  207.18
   1  -3  -2 6224.88  206.98
   1  -3  -2 5797.82  206.78
   1  -3  -2 5895.61  206.48
  -1   3   2 6289.77  207.78
  -1   3   2 6176.48  206.78
  -1   3   2 5799.12  207.18
  -1   3   2 6387.26  207.78
  -1   3   2 6080.99  206.68
  -1   3   2 6044.79  205.98
  -1   3   2 5749.32  206.38
  -1  -3  -2 1846.02   63.89
  -1  -3  -2 1804.72   61.49
  -1  -3  -2 1717.73   62.89
  -1  -3  -2 1740.13   63.29
  -1  -3  -2 1797.52   64.29
  -1  -3  -2 1715.03   63.69
   1   3   2 1859.71   63.89
   1   3   2 1764.12   63.89
   1   3   2 1861.81   63.39
   1   3   2 1833.12   62.89
   1   3   2 1742.63   62.29
   1   3   2 1717.03   63.59
   1   3   2 1848.62   63.79
  -3  -3  -2 4240.28  150.88
  -3  -3  -2 4523.75  151.18
  -3  -3  -2 4241.18  150.38
  -3  -3  -2 4516.45  150.08
  -3  -3  -2 4158.28  149.39
   3   3   2 4515.65  151.18
   3   3   2 4324.57  149.29
   3   3   2 4069.79  150.68
   3   3   2 4155.78  149.69
   3   3   2 4568.74  150.88
  -5  -3  -2  133.59   11.00
  -5  -3  -2  124.89   11.10
  -5  -3  -2  124.99   11.50
  -5  -3  -2  133.79    6.00
  -5  -3  -2  118.29   11.90
  -5  -3  -2  119.79    8.70
  -5  -3  -2  135.29   14.40
   5   3   2  107.79   10.40
   5   3   2  130.89    7.70
   5   3   2  137.79    8.90
   5   3   2  127.29   10.80
   5   3   2  151.38   15.80
   5   3   2  112.29   12.00
   5   3   2  126.19   12.10
  -7  -3  -2 2273.37   84.79
  -7  -3  -2 2365.26   85.09
  -7  -3  -2 2344.77   79.39
  -7  -3  -2 2297.67   85.89
  -7  -3  -2 2165.08   82.29
  -7  -3  -2 2428.96   82.79
   7   3   2 2315.17   82.09
   7   3   2 2375.86   81.89
   7   3   2 2334.97   84.59
   7   3   2 2242.18   84.09
   7   3   2 2197.18   82.59
   7   3   2 2297.97   85.19
  -9  -3  -2  505.05   27.50
  -9  -3  -2  494.55   28.00
  -9  -3  -2  460.35   23.50
  -9  -3  -2  480.95   27.80
   9   3   2  473.15   27.20
   9   3   2  508.15   23.70
   9   3   2  519.85   27.00
   9   3   2  503.65   26.70
 -11  -3  -2  206.88   24.40
 -11  -3  -2  189.98   18.00
 -11  -3  -2  193.58   20.30
 -11  -3  -2  235.88   24.40
  11   3   2  201.88   18.70
  11   3   2  216.48   22.20
  11   3   2  208.28   19.30
 -13  -3  -2  502.05   37.60
 -13  -3  -2  590.54   36.10
 -13  -3  -2  543.65   41.50
 -13  -3  -2  538.35   40.20
  13   3   2  563.04   37.80
  13   3   2  532.75   37.10
  13   3   2  534.15   33.80
 -15  -3  -2   26.80   26.60
 -15  -3  -2   -2.60   21.10
  15   3   2   18.20   20.60
  15   3   2    1.00   24.70
  18  -4  -2  -31.60   22.70
  18  -4  -2   10.80   21.50
  18  -4  -2   11.20   22.40
 -18   4   2   31.90   41.70
 -18   4   2   -7.40   27.50
  16  -4  -2   40.30   17.70
  16  -4  -2   20.00   15.00
  16  -4  -2   15.90   16.30
 -16   4   2  -13.50   13.50
 -16   4   2   45.90   29.60
 -16   4   2   27.50   23.30
 -16   4   2   25.10   25.20
  14  -4  -2  415.16   28.80
  14  -4  -2  366.66   23.00
  14  -4  -2  421.76   28.00
  14  -4  -2  361.56   16.80
 -14   4   2  387.66   40.80
 -14   4   2  411.26   33.40
 -14   4   2  380.06   28.80
  12  -4  -2   11.80    9.40
  12  -4  -2    0.80    5.20
  12  -4  -2   25.40    3.60
  12  -4  -2   12.90    6.60
  12  -4  -2   -2.50    8.00
 -12   4   2   17.00   11.60
 -12   4   2    8.20   13.70
  10  -4  -2  725.63   25.80
  10  -4  -2  694.83   31.50
  10  -4  -2  717.43   32.70
  10  -4  -2  745.03   27.30
  10  -4  -2  745.93   28.80
 -10   4   2  726.13   36.70
 -10   4   2  695.43   32.70
   8  -4  -2  280.57   15.50
   8  -4  -2  294.47   17.00
   8  -4  -2  279.87   12.50
   8  -4  -2  302.47   19.10
   8  -4  -2  288.97   12.50
  -8   4   2  249.88   19.90
  -8   4   2  300.97   15.60
  -8   4   2  292.97   17.50
  -8   4   2  268.87   17.90
   6  -4  -2 1582.64   59.59
   6  -4  -2 1656.23   60.59
   6  -4  -2 1559.64   58.09
   6  -4  -2 1619.64   59.39
   6  -4  -2 1605.34   56.29
   6  -4  -2 1643.64   56.99
  -6   4   2 1706.93   59.99
  -6   4   2 1516.45   60.39
  -6   4   2 1619.54   59.69
  -6   4   2 1709.43   59.89
  -6   4   2 1601.14   56.19
  -6   4   2 1504.65   61.49
  -6   4   2 1619.14   58.59
  -6   4   2 1656.93   57.49
  -6   4   2 1596.64   56.69
   4  -4  -2   59.09    4.80
   4  -4  -2   60.29    5.40
   4  -4  -2   75.09    6.90
   4  -4  -2   64.19    3.80
   4  -4  -2   64.49    6.70
   4  -4  -2   68.29    7.70
  -4   4   2   73.19    7.80
  -4   4   2   66.59    7.00
  -4   4   2   65.99    4.20
  -4   4   2   72.49    6.50
  -4   4   2   59.19    3.70
  -4   4   2   63.29    5.30
  -4   4   2   58.19    7.00
  -4   4   2   71.19    7.20
  -4   4   2   60.49    2.70
   2  -4  -2    5.40    2.60
   2  -4  -2    4.30    2.60
   2  -4  -2    7.40    3.10
   2  -4  -2    7.30    2.30
   2  -4  -2    5.20    3.10
   2  -4  -2    4.20    1.60
  -2   4   2    4.30    2.70
  -2   4   2    6.90    3.70
  -2   4   2    3.20    1.70
  -2   4   2    7.00    4.10
  -2   4   2    5.90    1.90
  -2   4   2    5.20    2.50
  -2   4   2    5.50    1.70
  -2   4   2    2.60    2.90
  -2   4   2    3.90    3.20
  -2   4   2    5.40    2.70
   0  -4  -2   74.59    5.50
   0  -4  -2   78.09    4.60
   0  -4  -2   72.49    5.20
   0  -4  -2   83.59    7.00
   0  -4  -2   83.89    6.40
   0  -4  -2   86.29    6.20
   0   4   2   74.49    6.20
   0   4   2   70.79    6.80
   0   4   2   74.09    5.60
   0   4   2   76.49    4.20
   0   4   2   81.49    7.20
   0   4   2   86.09    6.30
   0   4   2   73.09    3.40
   0   4   2   77.19    3.60
  -2  -4  -2   58.79    6.00
  -2  -4  -2   69.89    5.90
  -2  -4  -2   63.79    6.70
  -2  -4  -2   72.69    7.90
  -2  -4  -2   64.19    4.30
  -2  -4  -2   62.59    2.80
  -2  -4  -2   55.89    2.90
  -2  -4  -2   53.09    6.50
   2   4   2   72.79    6.90
   2   4   2   74.29    5.70
   2   4   2   71.09    7.40
   2   4   2   49.60    7.10
   2   4   2   60.59    5.30
   2   4   2   63.09    6.70
  -4  -4  -2  375.56   18.50
  -4  -4  -2  389.86   18.00
  -4  -4  -2  396.26   13.80
  -4  -4  -2  423.66   20.00
  -4  -4  -2  395.06   13.70
  -4  -4  -2  387.46   18.00
  -4  -4  -2  392.26   15.20
  -4  -4  -2  399.66   19.60
   4   4   2  371.36   16.90
   4   4   2  371.96   19.80
   4   4   2  377.66   19.20
   4   4   2  335.87   18.70
   4   4   2  383.66   18.10
   4   4   2  391.06   17.50
   4   4   2  365.16   19.30
  -6  -4  -2   80.09   11.10
  -6  -4  -2   90.89   10.80
  -6  -4  -2   71.89    8.30
  -6  -4  -2   95.79    8.60
   6   4   2   74.29    8.80
   6   4   2   66.19    9.70
   6   4   2   97.49    9.40
   6   4   2   73.49    9.00
   6   4   2   91.09    7.80
   6   4   2   91.69   11.60
   6   4   2  106.09   12.80
  -8  -4  -2  545.95   28.60
  -8  -4  -2  632.04   25.80
  -8  -4  -2  510.15   25.50
  -8  -4  -2  540.15   28.70
  -8  -4  -2  552.84   27.60
   8   4   2  566.64   27.80
   8   4   2  546.15   24.60
   8   4   2  597.34   28.60
   8   4   2  548.75   28.90
 -10  -4  -2   95.79   11.90
 -10  -4  -2   81.39   15.50
 -10  -4  -2  112.49   15.90
 -10  -4  -2   94.59   15.40
  10   4   2   95.79   11.80
  10   4   2  109.39   15.50
  10   4   2   91.39   13.90
  10   4   2  103.39   15.20
 -12  -4  -2  393.66   26.50
 -12  -4  -2  376.16   38.70
 -12  -4  -2  441.66   33.10
  12   4   2  456.25   32.50
  12   4   2  440.96   31.80
  12   4   2  404.86   27.50
 -14  -4  -2  -12.90   22.50
 -14  -4  -2   43.90   27.80
 -14  -4  -2   20.00   20.20
  14   4   2   30.90   21.60
  14   4   2   17.60   18.90
  14   4   2  -20.90   22.50
 -16  -4  -2   17.50   46.40
  16   4   2   34.80   30.10
 -19   5   2   20.60   69.19
  17  -5  -2   21.10   18.80
  17  -5  -2   38.30   21.10
 -17   5   2   23.30   22.30
 -17   5   2  -10.00   33.90
 -17   5   2   15.90   24.70
  15  -5  -2   -2.70   13.10
  15  -5  -2  -11.50   11.90
  15  -5  -2   -6.10   15.10
 -15   5   2   -8.90   18.90
 -15   5   2    1.10   16.50
 -15   5   2  -13.50   25.80
  13  -5  -2  106.49   15.80
  13  -5  -2   93.19   14.80
  13  -5  -2  107.09   11.50
 -13   5   2  161.18   29.30
 -13   5   2   86.89   20.20
 -13   5   2  112.39   15.90
  11  -5  -2   19.90    6.70
  11  -5  -2    0.60    9.00
  11  -5  -2   17.60    9.00
  11  -5  -2   21.20    4.00
 -11   5   2   26.00   10.70
 -11   5   2   -0.80   11.50
   9  -5  -2 1056.29   41.80
   9  -5  -2 1052.79   43.40
   9  -5  -2 1118.89   38.00
  -9   5   2 1009.00   43.40
  -9   5   2 1025.60   45.90
  -9   5   2 1042.60   41.40
   7  -5  -2    0.10    2.90
   7  -5  -2    0.40    5.20
   7  -5  -2    6.90    5.70
   7  -5  -2    4.30    4.80
   7  -5  -2    8.00    2.80
   7  -5  -2    2.30    7.50
  -7   5   2    9.40    4.80
  -7   5   2    1.40    7.20
  -7   5   2    9.20    2.70
  -7   5   2    6.40    2.50
  -7   5   2    6.90    8.80
  -7   5   2   -2.50    6.20
  -7   5   2    0.80    6.30
   5  -5  -2  750.72   30.20
   5  -5  -2  755.52   27.80
   5  -5  -2  724.53   28.20
   5  -5  -2  726.93   30.30
   5  -5  -2  774.12   31.20
   5  -5  -2  729.03   26.90
  -5   5   2  731.73   29.10
  -5   5   2  709.93   27.50
  -5   5   2  771.22   27.40
  -5   5   2  746.43   26.90
  -5   5   2  688.43   32.70
  -5   5   2  791.72   30.20
  -5   5   2  751.12   30.50
  -5   5   2  757.42   30.20
  -5   5   2  731.73   27.60
   3  -5  -2   98.79    7.70
   3  -5  -2  109.09    7.30
   3  -5  -2   90.09    5.70
   3  -5  -2  109.79    8.30
   3  -5  -2   90.49    6.90
  -3   5   2   92.69    6.90
  -3   5   2   97.49    5.40
  -3   5   2   95.79    6.10
  -3   5   2   93.89    4.50
  -3   5   2   92.89    7.10
  -3   5   2  101.99    7.00
  -3   5   2   97.39    8.10
  -3   5   2   85.09    6.70
  -3   5   2  106.19    7.60
  -3   5   2   87.29    9.00
  -3   5   2  105.49    8.40
   1  -5  -2 1508.25   50.79
   1  -5  -2 1376.76   49.10
   1  -5  -2 1432.26   50.69
   1  -5  -2 1408.16   51.79
   1  -5  -2 1460.85   51.29
  -1   5   2 1362.66   48.70
  -1   5   2 1401.26   49.20
  -1   5   2 1407.66   51.59
  -1   5   2 1409.16   50.69
  -1   5   2 1384.06   50.89
  -1   5   2 1399.56   50.59
  -1   5   2 1410.66   51.39
  -1   5   2 1366.06   50.79
  -1   5   2 1390.76   50.89
  -1   5   2 1430.26   49.99
  -1   5   2 1397.06   49.10
  -1   5   2 1457.85   52.09
  -1  -5  -2   73.89    7.20
  -1  -5  -2   52.29    6.90
  -1  -5  -2   61.79    6.70
  -1  -5  -2   68.39    5.50
  -1  -5  -2   57.29    6.40
  -1  -5  -2   60.29    4.60
   1   5   2   59.09    3.80
   1   5   2   74.19    7.70
   1   5   2   68.69    6.90
   1   5   2   58.99    5.90
   1   5   2   65.89    5.00
   1   5   2   70.79    7.00
   1   5   2   71.59    7.00
   1   5   2   50.69    7.20
   1   5   2   68.69    7.00
  -3  -5  -2  377.76   19.40
  -3  -5  -2  378.86   18.90
  -3  -5  -2  420.56   18.10
  -3  -5  -2  408.16   17.60
  -3  -5  -2  399.76   19.60
  -3  -5  -2  401.26   17.90
  -3  -5  -2  398.16   14.40
   3   5   2  398.06   17.50
   3   5   2  394.16   19.80
   3   5   2  375.86   17.80
   3   5   2  380.16   17.00
   3   5   2  408.06   19.30
   3   5   2  387.66   19.80
  -5  -5  -2   40.10    7.10
  -5  -5  -2   42.80    8.50
  -5  -5  -2   42.00    8.00
  -5  -5  -2   35.20    6.70
   5   5   2   39.50    7.40
   5   5   2   28.60    8.60
   5   5   2   22.80    5.60
   5   5   2   32.00    8.10
   5   5   2   45.60    8.30
   5   5   2   38.70    8.60
  -7  -5  -2  588.74   26.60
  -7  -5  -2  601.14   24.60
  -7  -5  -2  539.55   28.40
  -7  -5  -2  562.24   26.10
  -7  -5  -2  575.04   28.40
   7   5   2  552.04   26.80
   7   5   2  558.94   28.10
   7   5   2  588.64   29.70
  -9  -5  -2   30.80   11.50
  -9  -5  -2   19.80    9.60
  -9  -5  -2   36.30   10.50
  -9  -5  -2   31.50   13.10
  -9  -5  -2   35.10   12.00
   9   5   2   33.20   11.10
   9   5   2   15.30   12.30
   9   5   2   19.80   11.00
   9   5   2   32.20    8.50
 -11  -5  -2  178.08   21.60
 -11  -5  -2  190.58   20.10
 -11  -5  -2  178.48   20.60
 -11  -5  -2  162.88   16.40
  11   5   2  165.98   19.10
  11   5   2  187.98   19.50
  11   5   2  199.28   19.30
  11   5   2  214.68   20.90
 -13  -5  -2   46.50   21.30
 -13  -5  -2   52.89   23.20
 -13  -5  -2   23.30   18.10
 -13  -5  -2   55.99   15.90
  13   5   2   34.90   20.90
  13   5   2   13.40   18.30
  13   5   2   61.09   16.30
 -15  -5  -2   37.50   28.40
 -15  -5  -2   99.49   25.60
  15   5   2   41.40   27.50
  15   5   2  113.29   25.50
  18  -6  -2   -5.90   22.40
  18  -6  -2  -29.70   24.60
 -18   6   2   74.79   44.10
 -18   6   2  -16.00   29.40
  16  -6  -2  155.78   23.10
  16  -6  -2  179.18   20.30
  16  -6  -2  175.08   23.10
 -16   6   2  123.59   35.00
 -16   6   2  158.88   28.90
 -16   6   2  132.79   25.20
  14  -6  -2   13.20   10.70
  14  -6  -2   17.10   14.40
  14  -6  -2    0.50   13.80
 -14   6   2    2.30   14.80
 -14   6   2    6.90   28.20
 -14   6   2    9.60   22.90
  12  -6  -2  103.99   14.30
  12  -6  -2  104.69   10.80
  12  -6  -2  103.39   13.10
 -12   6   2  129.69   20.90
 -12   6   2  106.09   16.00
  10  -6  -2  495.35   24.00
  10  -6  -2  470.85   26.80
  10  -6  -2  499.95   21.90
 -10   6   2  477.05   30.70
 -10   6   2  485.85   26.30
   8  -6  -2    3.00    9.80
   8  -6  -2    7.80    6.90
   8  -6  -2    1.80    3.50
   8  -6  -2    2.90    5.30
   8  -6  -2   -0.60    3.60
  -8   6   2   -6.10    9.70
  -8   6   2    5.30    6.00
  -8   6   2    7.00    2.30
  -8   6   2    7.50    8.40
  -8   6   2   -1.90    2.30
   6  -6  -2 1554.84   61.79
   6  -6  -2 1691.43   60.49
   6  -6  -2 1759.52   58.99
   6  -6  -2 1696.13   62.39
   6  -6  -2 1709.43   58.69
   6  -6  -2 1767.12   63.19
  -6   6   2 1634.94   58.79
  -6   6   2 1659.13   58.69
  -6   6   2 1611.94   62.89
  -6   6   2 1706.63   59.29
  -6   6   2 1541.85   62.39
  -6   6   2 1647.34   59.99
  -6   6   2 1646.24   64.89
  -6   6   2 1642.64   61.09
   4  -6  -2   43.10    6.20
   4  -6  -2   46.80    4.70
   4  -6  -2   53.69    6.80
   4  -6  -2   47.60    5.00
  -4   6   2   50.39    5.40
  -4   6   2   49.00    6.00
  -4   6   2   45.90    5.20
  -4   6   2   45.80    6.70
  -4   6   2   53.19    4.40
  -4   6   2   45.70    5.10
  -4   6   2   47.00    3.90
  -4   6   2   50.69    4.40
  -4   6   2   44.30    7.10
  -4   6   2   56.69    6.10
   2  -6  -2 1169.88   46.10
   2  -6  -2 1141.49   44.80
   2  -6  -2 1210.68   43.20
   2  -6  -2 1187.28   44.80
  -2   6   2 1163.38   44.70
  -2   6   2 1258.67   43.30
  -2   6   2 1227.98   43.90
  -2   6   2 1285.97   43.80
  -2   6   2 1180.18   44.50
  -2   6   2 1262.07   45.30
  -2   6   2 1181.68   44.60
  -2   6   2 1253.17   44.60
  -2   6   2 1267.07   46.00
  -2   6   2 1181.28   42.50
  -2   6   2 1257.97   43.50
   0  -6  -2  306.27   15.60
   0  -6  -2  318.97   15.40
   0  -6  -2  331.57   14.30
   0  -6  -2  335.67   13.50
   0  -6  -2  342.97   15.90
   0   6   2  324.87   14.80
   0   6   2  345.77   15.50
   0   6   2  326.37   15.70
   0   6   2  337.77   16.40
   0   6   2  341.47   15.80
   0   6   2  341.17   13.50
   0   6   2  333.47   14.80
   0   6   2  344.17   14.80
   0   6   2  350.56   16.60
   0   6   2  345.47   15.70
   0   6   2  318.67   13.60
  -2  -6  -2  222.28    9.40
  -2  -6  -2  220.08   13.00
  -2  -6  -2  225.38   11.70
  -2  -6  -2  222.18   13.20
  -2  -6  -2  212.48   12.20
  -2  -6  -2  195.58   13.00
   2   6   2  231.08   12.10
   2   6   2  196.28   13.40
   2   6   2  211.98   11.00
   2   6   2  225.48   11.60
   2   6   2  229.28    9.60
   2   6   2  218.58   12.10
   2   6   2  222.68   14.70
   2   6   2  226.88   15.20
  -4  -6  -2  709.63   30.60
  -4  -6  -2  745.43   31.30
  -4  -6  -2  691.53   28.30
  -4  -6  -2  731.53   29.70
  -4  -6  -2  703.53   29.80
   4   6   2  615.34   31.90
   4   6   2  720.83   28.70
   4   6   2  726.73   31.90
   4   6   2  871.71   34.10
   4   6   2  728.43   29.40
  -6  -6  -2   50.29    7.80
  -6  -6  -2   50.89    5.70
  -6  -6  -2   59.39    8.80
  -6  -6  -2   42.60    9.50
  -6  -6  -2   43.30    9.20
   6   6   2   32.10   11.10
   6   6   2   35.00    9.30
   6   6   2   54.59   10.70
   6   6   2   42.90    8.30
  -8  -6  -2  510.05   28.50
  -8  -6  -2  573.24   26.60
  -8  -6  -2  543.05   27.20
  -8  -6  -2  541.85   29.80
  -8  -6  -2  575.44   25.10
   8   6   2  571.24   31.90
   8   6   2  582.44   28.60
   8   6   2  529.25   30.40
 -10  -6  -2   -0.10   13.70
 -10  -6  -2    6.80   13.40
 -10  -6  -2   -1.30   10.30
 -10  -6  -2   29.20   12.30
  10   6   2    1.50   11.80
  10   6   2   -7.00    8.70
  10   6   2  -16.60   14.20
  10   6   2   -2.00   12.90
 -12  -6  -2   91.59   19.40
 -12  -6  -2   83.79   19.70
 -12  -6  -2   76.59   16.40
 -12  -6  -2   86.29   19.50
  12   6   2   61.19   19.10
  12   6   2  105.69   15.90
  12   6   2   96.09   21.70
  12   6   2  112.89   19.50
 -14  -6  -2   62.99   23.80
 -14  -6  -2   53.29   24.10
  14   6   2   87.59   21.30
  14   6   2   55.99   28.90
  14   6   2   92.59   24.00
  17  -7  -2  329.57   30.00
  17  -7  -2  308.07   30.60
 -17   7   2  345.37   48.60
 -17   7   2  272.77   36.20
 -17   7   2  336.37   32.30
  15  -7  -2  111.89   17.30
  15  -7  -2   72.69   18.10
  15  -7  -2   79.09   19.00
 -15   7   2  115.59   26.00
 -15   7   2  109.79   20.60
 -15   7   2   85.99   34.20
  13  -7  -2  868.21   37.40
  13  -7  -2  902.11   41.90
  13  -7  -2  884.31   43.60
 -13   7   2  779.12   54.79
 -13   7   2  892.41   49.70
 -13   7   2  877.11   42.10
  11  -7  -2  122.09   13.90
  11  -7  -2  106.89   10.20
  11  -7  -2  127.99   15.40
 -11   7   2  107.49   19.40
 -11   7   2   94.99   13.90
   9  -7  -2  993.10   39.70
   9  -7  -2  953.00   42.10
   9  -7  -2  987.90   37.40
  -9   7   2  980.50   45.70
  -9   7   2  957.30   41.70
   7  -7  -2 1281.17   51.89
   7  -7  -2 1285.87   49.20
   7  -7  -2 1280.97   51.09
   7  -7  -2 1283.27   51.19
   7  -7  -2 1354.96   47.40
  -7   7   2 1317.27   48.10
  -7   7   2 1264.77   48.40
  -7   7   2 1292.87   46.60
  -7   7   2 1362.96   54.79
  -7   7   2 1310.17   51.69
  -7   7   2 1297.37   46.20
   5  -7  -2 1073.59   39.20
   5  -7  -2 1074.59   42.60
   5  -7  -2 1036.40   42.40
   5  -7  -2 1057.79   40.60
  -5   7   2 1093.79   40.30
  -5   7   2 1122.39   43.00
  -5   7   2 1126.19   39.30
  -5   7   2 1029.40   43.30
  -5   7   2 1081.39   40.50
  -5   7   2 1088.19   39.70
  -5   7   2 1129.09   39.30
  -5   7   2 1091.19   40.70
  -5   7   2 1047.30   43.40
  -5   7   2 1061.09   45.80
  -5   7   2 1082.49   37.70
   3  -7  -2 4659.53  169.28
   3  -7  -2 4938.71  170.08
   3  -7  -2 4730.03  168.98
   3  -7  -2 4832.22  167.58
  -3   7   2 4849.11  169.78
  -3   7   2 5043.10  167.68
  -3   7   2 4850.01  168.48
  -3   7   2 4859.41  169.88
  -3   7   2 4838.62  171.18
  -3   7   2 4725.03  167.38
  -3   7   2 4956.80  168.88
  -3   7   2 4921.51  168.48
  -3   7   2 5037.20  167.28
  -3   7   2 4877.81  168.38
   1  -7  -2  399.76   15.70
   1  -7  -2  383.46   19.10
   1  -7  -2  371.86   17.80
   1  -7  -2  398.16   17.20
  -1   7   2  398.26   15.80
  -1   7   2  415.96   19.40
  -1   7   2  379.46   17.80
  -1   7   2  382.56   15.50
  -1   7   2  385.26   16.60
  -1   7   2  395.06   17.80
  -1   7   2  383.76   17.10
  -1   7   2  420.16   18.00
  -1   7   2  379.86   17.80
  -1   7   2  398.06   15.50
  -1   7   2  373.96   18.70
  -1  -7  -2 4669.33  164.78
  -1  -7  -2 4842.72  167.18
  -1  -7  -2 5095.99  165.38
  -1  -7  -2 4710.23  166.58
  -1  -7  -2 4583.14  166.48
  -1  -7  -2 5043.90  167.38
   1   7   2 4507.35  166.48
   1   7   2 4886.11  166.28
   1   7   2 4870.61  164.18
   1   7   2 4577.04  167.18
   1   7   2 4440.66  167.48
   1   7   2 4922.11  165.98
   1   7   2 4979.90  166.68
   1   7   2 4690.53  164.88
   1   7   2 4977.30  165.68
  -3  -7  -2  784.92   33.10
  -3  -7  -2  837.62   32.00
  -3  -7  -2  811.12   32.90
  -3  -7  -2  797.52   32.50
  -3  -7  -2  802.52   28.10
   3   7   2  766.02   32.90
   3   7   2  745.23   32.50
   3   7   2  800.62   30.50
   3   7   2  753.62   34.30
   3   7   2  814.22   29.50
  -5  -7  -2 2876.81  100.59
  -5  -7  -2 2792.62   98.89
  -5  -7  -2 2758.52   98.29
  -5  -7  -2 2771.72   95.69
  -5  -7  -2 2713.73   98.39
   5   7   2 2600.14   99.49
   5   7   2 2880.91   96.59
   5   7   2 2406.76   99.79
   5   7   2 2656.83   97.39
  -7  -7  -2  764.72   35.50
  -7  -7  -2  789.32   35.30
  -7  -7  -2  778.82   34.10
  -7  -7  -2  782.62   29.40
  -7  -7  -2  784.62   31.00
   7   7   2  752.02   38.50
   7   7   2  779.42   34.60
   7   7   2  743.63   36.90
  -9  -7  -2  334.97   20.70
  -9  -7  -2  337.67   22.70
  -9  -7  -2  345.37   25.00
  -9  -7  -2  357.16   26.30
   9   7   2  299.07   28.70
   9   7   2  328.87   24.20
   9   7   2  365.26   25.80
 -11  -7  -2  523.95   37.40
 -11  -7  -2  580.14   33.40
 -11  -7  -2  580.04   31.20
 -11  -7  -2  584.14   36.50
  11   7   2  618.14   39.00
  11   7   2  596.04   35.30
  11   7   2  588.04   31.10
 -13  -7  -2   86.49   21.90
 -13  -7  -2   59.59   22.60
 -13  -7  -2  117.99   20.10
  13   7   2   75.49   22.00
  13   7   2   69.19   26.30
  13   7   2   70.89   20.30
  13   7   2   77.09   18.10
 -15  -7  -2  303.77   35.40
  15   7   2  350.56   41.10
  15   7   2  292.87   35.50
  18  -8  -2    7.10   29.00
  16  -8  -2   18.30   18.30
  16  -8  -2   64.59   21.10
  16  -8  -2   64.59   22.00
 -16   8   2   61.09   36.50
 -16   8   2   57.19   27.20
 -16   8   2   45.20   22.70
  14  -8  -2   43.50   21.50
  14  -8  -2   52.09   16.00
  14  -8  -2   50.79   13.60
 -14   8   2   79.79   25.20
 -14   8   2   21.20   28.60
 -14   8   2   35.50   17.40
  12  -8  -2   30.50   13.90
  12  -8  -2   31.40    9.90
  12  -8  -2   60.29   13.50
 -12   8   2   38.20   17.10
 -12   8   2    5.50   22.60
 -12   8   2   26.00   13.30
  10  -8  -2    8.60   10.00
  10  -8  -2   -8.20    6.30
  10  -8  -2   -4.70    8.70
 -10   8   2   -4.10   14.90
 -10   8   2   -1.50   10.10
   8  -8  -2   88.09   10.40
   8  -8  -2   84.79    8.20
   8  -8  -2   72.39   11.30
  -8   8   2   80.89    5.40
  -8   8   2   72.19    7.70
  -8   8   2   76.69   15.70
  -8   8   2   90.29   12.60
  -8   8   2   63.69    8.70
   6  -8  -2  250.27   16.50
   6  -8  -2  243.48   14.50
   6  -8  -2  213.38   15.60
  -6   8   2  250.57   11.90
  -6   8   2  249.78   12.60
  -6   8   2  237.98   12.80
  -6   8   2  250.17   15.50
  -6   8   2  206.08   17.10
  -6   8   2  210.88   20.50
  -6   8   2  250.97   13.20
   4  -8  -2   21.20    6.00
   4  -8  -2   26.40    4.90
   4  -8  -2   11.90    4.80
   4  -8  -2   17.50    6.40
   4  -8  -2   15.80    6.70
  -4   8   2   15.80    4.80
  -4   8   2   15.30    7.30
  -4   8   2   15.00    7.60
  -4   8   2   22.60    4.70
  -4   8   2   20.00    5.90
  -4   8   2   17.90    3.90
  -4   8   2   13.20    4.80
  -4   8   2   10.60    5.50
   2  -8  -2   16.80    6.10
   2  -8  -2   31.70    6.50
   2  -8  -2   18.20    5.50
   2  -8  -2   22.00    4.10
  -2   8   2   37.60    6.30
  -2   8   2   15.50    3.80
  -2   8   2   25.10    6.90
  -2   8   2   30.30    6.30
  -2   8   2   24.10    6.20
  -2   8   2   27.00    6.50
  -2   8   2   18.00    4.80
  -2   8   2   23.40    4.40
  -2   8   2    1.60    4.50
  -2   8   2   35.10    5.60
   0  -8  -2   -2.10    5.10
   0  -8  -2    3.80    3.60
   0  -8  -2    6.00    5.20
   0  -8  -2    6.10    5.30
   0   8   2    3.80    2.20
   0   8   2   -3.40    4.60
   0   8   2    2.90    3.50
   0   8   2    2.20    5.90
   0   8   2    4.00    3.60
   0   8   2   -4.50    7.20
   0   8   2    3.60    6.40
   0   8   2   -7.50    5.70
   0   8   2   -3.50    1.90
   0   8   2    5.90    6.00
   0   8   2    9.50    4.90
  -2  -8  -2   44.10    7.80
  -2  -8  -2   37.30    7.80
  -2  -8  -2   44.20    4.20
  -2  -8  -2   53.89    7.00
  -2  -8  -2   47.30    7.30
   2   8   2   53.99    6.60
   2   8   2   39.70    9.00
   2   8   2   33.50    4.80
   2   8   2   37.90    8.60
   2   8   2   57.29    9.20
   2   8   2   45.10    9.20
   2   8   2   48.20    6.40
  -4  -8  -2  269.47   17.40
  -4  -8  -2  264.27   17.40
  -4  -8  -2  302.67   18.20
  -4  -8  -2  276.57   17.80
   4   8   2  270.37   14.30
   4   8   2  304.37   20.70
   4   8   2  319.47   17.10
   4   8   2  302.07   14.10
   4   8   2  280.47   21.30
  -6  -8  -2   67.19   10.60
  -6  -8  -2   68.49   10.20
  -6  -8  -2   81.09   11.20
   6   8   2   96.79   11.30
   6   8   2   63.59   13.30
   6   8   2   54.59   12.30
  -8  -8  -2   21.50   10.50
  -8  -8  -2   23.70    6.50
  -8  -8  -2   33.10    6.10
  -8  -8  -2    5.90   10.60
  -8  -8  -2   19.00   10.60
   8   8   2    3.70   10.60
   8   8   2   17.50   14.70
   8   8   2   16.80   13.40
 -10  -8  -2   15.50   13.40
 -10  -8  -2   32.50   11.20
 -10  -8  -2   18.30   13.70
 -10  -8  -2   50.99   13.90
  10   8   2   12.00   10.70
  10   8   2   18.10   13.50
  10   8   2    8.30   17.30
  10   8   2    3.40   16.20
 -12  -8  -2   -3.60   19.00
 -12  -8  -2  -12.00   16.60
 -12  -8  -2   21.10   19.00
  12   8   2   46.60   15.80
  12   8   2   12.70   21.90
  12   8   2   18.10   18.60
  12   8   2   20.50   18.10
 -14  -8  -2   51.09   23.90
 -14  -8  -2    7.70   28.20
  14   8   2   27.90   31.50
  14   8   2  -33.70   23.10
  14   8   2   42.60   22.50
  17  -9  -2   -0.40   25.30
  17  -9  -2   30.70   24.70
 -17   9   2   89.39   32.80
 -17   9   2   -4.60   41.50
  15  -9  -2  199.68   21.40
  15  -9  -2  150.38   23.00
  15  -9  -2  162.88   24.70
 -15   9   2  184.58   38.60
 -15   9   2  204.18   32.20
 -15   9   2  147.89   23.80
  13  -9  -2   69.99   19.30
  13  -9  -2   63.99   13.10
  13  -9  -2   39.30   23.90
 -13   9   2   75.79   31.70
 -13   9   2   57.19   16.60
  11  -9  -2  417.16   21.90
  11  -9  -2  435.06   25.60
  11  -9  -2  403.26   29.30
 -11   9   2  371.66   33.40
 -11   9   2  355.66   26.30
 -11   9   2  348.57   41.50
   9  -9  -2   13.90    8.10
   9  -9  -2    6.50    9.30
   9  -9  -2   12.80    6.90
  -9   9   2    7.90   10.80
  -9   9   2   14.80   14.80
  -9   9   2   29.00    4.90
   7  -9  -2  239.98   18.60
   7  -9  -2  225.48   18.20
   7  -9  -2  206.58   13.10
   7  -9  -2  208.08   14.70
  -7   9   2  182.88   18.60
  -7   9   2  198.98   13.60
  -7   9   2  213.88   21.50
  -7   9   2  216.18   10.80
  -7   9   2  226.98   13.20
   5  -9  -2  184.58   12.60
   5  -9  -2  166.88   14.40
   5  -9  -2  188.08   11.70
   5  -9  -2  174.68   14.80
  -5   9   2  172.18   18.20
  -5   9   2  167.18   11.10
  -5   9   2  166.28   12.70
  -5   9   2  170.68   10.50
  -5   9   2  172.98    9.40
  -5   9   2  172.28   11.00
  -5   9   2  153.88   16.40
   3  -9  -2  112.29    9.80
   3  -9  -2  130.49   12.20
   3  -9  -2  119.39   12.90
   3  -9  -2  120.29   11.20
  -3   9   2  119.59    9.70
  -3   9   2  124.69    8.60
  -3   9   2  125.89   11.90
  -3   9   2  117.49    9.60
  -3   9   2  143.59   11.80
  -3   9   2  124.19   10.50
  -3   9   2  108.99   11.90
  -3   9   2  121.09   13.10
   1  -9  -2   -3.70    5.60
   1  -9  -2   -1.10    5.80
   1  -9  -2    5.70    5.90
   1  -9  -2   -2.10    5.00
  -1   9   2    6.70    6.90
  -1   9   2   11.20    5.40
  -1   9   2    8.00    6.40
  -1   9   2    1.30    4.00
  -1   9   2   -0.10    4.20
  -1   9   2    5.60    3.30
  -1   9   2    1.10    6.00
  -1  -9  -2  205.78   14.90
  -1  -9  -2  205.98   14.50
  -1  -9  -2  226.18   15.10
  -1  -9  -2  200.68   11.20
   1   9   2  209.18   15.20
   1   9   2  201.28   16.90
   1   9   2  198.18   17.20
   1   9   2  213.08   16.60
   1   9   2  212.28   12.90
   1   9   2  203.88   12.20
   1   9   2  216.48   13.10
   1   9   2  206.48   11.30
  -3  -9  -2  124.69   12.40
  -3  -9  -2  126.49   13.70
  -3  -9  -2  103.09   11.00
  -3  -9  -2  151.38   12.10
   3   9   2  119.49   13.50
   3   9   2   80.59   12.80
   3   9   2  138.79   12.50
   3   9   2  115.19    9.70
   3   9   2  131.99    9.30
  -5  -9  -2   17.30    9.50
  -5  -9  -2   35.50    9.10
  -5  -9  -2   40.90    9.70
   5   9   2   28.60    6.40
   5   9   2   23.80   10.40
   5   9   2   13.80   11.80
   5   9   2   16.90    6.40
   5   9   2   29.40    8.80
  -7  -9  -2   32.60   11.50
  -7  -9  -2   16.70    9.90
  -7  -9  -2   21.00   10.80
   7   9   2   27.20   10.30
   7   9   2   18.70   13.70
   7   9   2   24.00   12.90
  -9  -9  -2  137.59   16.20
  -9  -9  -2  139.29   17.20
  -9  -9  -2  180.48   19.20
   9   9   2  156.98   17.40
   9   9   2  147.89   20.40
   9   9   2  172.28   23.10
 -11  -9  -2  -19.40   16.00
 -11  -9  -2   13.60   16.70
 -11  -9  -2   -9.30   15.40
  11   9   2   -7.00   13.00
  11   9   2    5.00   16.20
  11   9   2  -52.69   20.10
  11   9   2    0.90   18.30
 -13  -9  -2  235.38   29.00
 -13  -9  -2  227.08   27.30
  13   9   2  172.78   34.00
  13   9   2  211.08   26.90
  13   9   2  278.47   32.00
  16 -10  -2  -10.90   21.70
  16 -10  -2   -0.30   22.60
 -16  10   2   64.29   31.20
 -16  10   2   75.19   40.20
  14 -10  -2   -4.30   16.50
  14 -10  -2   -9.70   18.70
  14 -10  -2   38.00   16.20
 -14  10   2    3.20   18.90
 -14  10   2   -1.80   24.30
 -14  10   2   43.40   31.50
  12 -10  -2   96.99   13.70
  12 -10  -2  137.29   20.00
  12 -10  -2  111.49   17.40
 -12  10   2  112.09   24.30
 -12  10   2  115.39   18.20
 -12  10   2  101.79   44.20
  10 -10  -2   35.90   11.10
  10 -10  -2   24.50   12.10
  10 -10  -2   38.60    9.00
 -10  10   2   28.00   18.60
 -10  10   2    6.50   12.70
   8 -10  -2  468.65   27.80
   8 -10  -2  465.95   21.60
   8 -10  -2  481.55   24.30
  -8  10   2  440.56   31.80
  -8  10   2  454.15   17.40
  -8  10   2  402.16   26.60
  -8  10   2  437.36   20.50
   6 -10  -2    5.70    6.20
   6 -10  -2    3.90    7.50
   6 -10  -2    1.90    7.80
   6 -10  -2    3.80    7.40
  -6  10   2   13.90    6.30
  -6  10   2    3.90    9.50
  -6  10   2    7.10   12.50
  -6  10   2   -3.80    3.50
  -6  10   2    4.40    5.00
  -6  10   2   -1.60    7.20
  -6  10   2   25.50    6.20
   4 -10  -2  333.17   20.40
   4 -10  -2  335.97   17.00
   4 -10  -2  359.46   17.00
   4 -10  -2  331.27   19.80
  -4  10   2  315.87   21.60
  -4  10   2  309.87   16.70
  -4  10   2  303.27   16.00
  -4  10   2  333.67   17.80
   2 -10  -2   86.69    9.90
   2 -10  -2   93.89   10.10
   2 -10  -2  106.49   10.30
   2 -10  -2  121.79   10.30
  -2  10   2  113.19    9.80
  -2  10   2   84.99   10.40
  -2  10   2   88.09   10.10
  -2  10   2   84.19    8.60
  -2  10   2   96.89    8.90
   0 -10  -2  270.17   17.10
   0 -10  -2  265.77   16.20
   0 -10  -2  262.77   15.20
   0 -10  -2  261.77   17.40
   0  10   2  239.38   17.80
   0  10   2  253.57   11.10
   0  10   2  256.97   18.50
   0  10   2  261.07   16.20
   0  10   2  276.57   15.90
   0  10   2  260.17   13.90
   0  10   2  244.48   13.40
  -2 -10  -2  314.17   19.70
  -2 -10  -2  344.17   20.00
  -2 -10  -2  345.77   20.00
  -2 -10  -2  350.66   15.00
   2  10   2  338.67   16.20
   2  10   2  324.07   15.90
   2  10   2  313.37   21.60
   2  10   2  338.27   18.00
   2  10   2  324.27   21.60
  -4 -10  -2   12.50    9.30
  -4 -10  -2   18.20    8.10
  -4 -10  -2   29.50    9.40
   4  10   2   20.90    8.10
   4  10   2   31.30    4.80
   4  10   2   35.80   12.20
   4  10   2   22.90   11.80
   4  10   2   22.90    6.20
  -6 -10  -2  257.47   20.20
  -6 -10  -2  220.18   19.30
  -6 -10  -2  250.87   21.20
   6  10   2  246.28   18.80
   6  10   2  203.98   21.40
   6  10   2  233.38   23.20
  -8 -10  -2   16.70   11.90
  -8 -10  -2   23.70   12.30
  -8 -10  -2   34.80   12.80
   8  10   2   13.50   16.90
   8  10   2   37.90   15.20
   8  10   2   34.80   13.10
 -10 -10  -2  275.67   25.30
 -10 -10  -2  319.47   28.20
 -10 -10  -2  214.18   21.60
  10  10   2  266.67   29.00
  10  10   2  265.47   27.20
  10  10   2  321.97   29.00
 -12 -10  -2   29.80   20.00
 -12 -10  -2   12.60   20.70
  12  10   2   16.50   22.20
  12  10   2   -1.50   19.60
  12  10   2   -6.30   19.10
  12  10   2   36.80   26.10
 -14 -10  -2    8.30   26.50
  14  10   2   35.80   35.80
  14  10   2   12.30   26.20
  14  10   2   -5.60   30.30
  15 -11  -2  253.27   26.60
  15 -11  -2  225.78   28.40
 -15  11   2  293.57   38.40
 -15  11   2  223.78   43.30
  13 -11  -2  112.19   19.50
  13 -11  -2  108.39   21.60
  13 -11  -2  120.39   17.20
 -13  11   2   73.29   32.00
 -13  11   2   78.89   20.20
 -13  11   2  114.79   29.40
  11 -11  -2  460.75   26.30
  11 -11  -2  505.05   35.10
  11 -11  -2  487.35   30.00
 -11  11   2  499.05   40.30
 -11  11   2  426.46   46.30
 -11  11   2  433.46   30.60
   9 -11  -2  630.84   33.90
   9 -11  -2  613.74   28.20
   9 -11  -2  568.84   30.60
  -9  11   2  605.94   39.10
  -9  11   2  592.64   33.00
   7 -11  -2  490.35   28.70
   7 -11  -2  497.55   25.50
   7 -11  -2  482.95   23.60
  -7  11   2  512.75   24.00
  -7  11   2  480.75   33.30
  -7  11   2  501.25   28.70
  -7  11   2  490.25   18.20
  -7  11   2  508.65   20.50
  -7  11   2  451.35   23.90
  -7  11   2  498.25   18.40
   5 -11  -2 1021.50   44.40
   5 -11  -2 1073.29   44.80
   5 -11  -2 1070.99   41.20
   5 -11  -2 1046.60   41.60
  -5  11   2 1056.49   45.50
  -5  11   2 1106.09   41.30
  -5  11   2 1044.10   39.70
  -5  11   2  987.10   48.50
   3 -11  -2  706.03   31.30
   3 -11  -2  732.93   29.30
   3 -11  -2  718.83   32.30
   3 -11  -2  699.53   31.20
  -3  11   2  698.93   28.00
  -3  11   2  653.83   30.20
  -3  11   2  692.63   34.50
  -3  11   2  633.34   30.00
   1 -11  -2 1805.42   66.39
   1 -11  -2 1795.62   65.39
   1 -11  -2 1785.02   66.89
   1 -11  -2 1780.32   66.39
  -1  11   2 1740.23   66.49
  -1  11   2 1541.75   66.19
  -1  11   2 1750.92   63.59
  -1  11   2 1831.52   62.99
  -1  11   2 1772.32   63.99
  -1 -11  -2  981.80   41.30
  -1 -11  -2 1015.70   38.30
  -1 -11  -2  987.70   41.40
  -1 -11  -2  969.80   41.30
   1  11   2  947.11   42.70
   1  11   2  971.60   38.00
   1  11   2 1000.90   39.20
   1  11   2  987.90   42.80
   1  11   2  997.50   38.30
   1  11   2 1040.60   39.50
  -3 -11  -2 1266.37   51.59
  -3 -11  -2 1321.67   51.69
  -3 -11  -2 1281.67   52.29
   3  11   2 1359.16   46.20
   3  11   2 1310.97   50.39
   3  11   2 1246.58   48.20
   3  11   2 1286.07   54.39
   3  11   2 1248.68   54.79
  -5 -11  -2  521.95   29.40
  -5 -11  -2  554.04   29.90
  -5 -11  -2  544.25   28.20
   5  11   2  603.74   33.40
   5  11   2  525.85   34.00
   5  11   2  545.65   27.80
  -7 -11  -2  480.55   30.70
  -7 -11  -2  491.95   30.00
  -7 -11  -2  496.35   28.40
   7  11   2  496.95   36.10
   7  11   2  509.25   35.10
   7  11   2  500.45   28.70
  -9 -11  -2  525.65   34.50
  -9 -11  -2  523.35   35.80
  -9 -11  -2  578.44   33.50
   9  11   2  530.35   39.30
   9  11   2  554.34   35.10
   9  11   2  577.74   40.00
 -11 -11  -2  161.98   23.00
 -11 -11  -2  179.68   23.30
  11  11   2  184.18   27.50
  11  11   2  181.28   24.50
  11  11   2  135.79   27.90
 -13 -11  -2  230.38   30.30
 -13 -11  -2  291.57   32.40
  13  11   2  269.07   32.30
  13  11   2  201.08   34.00
  13  11   2  331.97   39.60
  16 -12  -2  -15.10   31.90
 -16  12   2  -10.00   43.30
  14 -12  -2   -3.40   21.70
  14 -12  -2    4.30   19.80
  14 -12  -2  -10.40   20.70
 -14  12   2   -2.00   30.80
 -14  12   2    6.80   36.60
  12 -12  -2   46.30   15.00
  12 -12  -2   66.09   17.90
  12 -12  -2   53.39   18.10
 -12  12   2   90.69   31.40
 -12  12   2   42.10   18.80
 -12  12   2   48.10   26.00
  10 -12  -2  109.69   18.30
  10 -12  -2  131.79   17.20
  10 -12  -2  108.89   13.70
 -10  12   2  141.99   19.30
 -10  12   2  131.29   29.80
 -10  12   2  118.59   24.30
   8 -12  -2   16.80    9.10
   8 -12  -2   15.00   12.00
   8 -12  -2   17.40    9.90
  -8  12   2   15.10   17.40
  -8  12   2   24.00   13.90
  -8  12   2    8.90    4.40
   6 -12  -2  242.58   17.40
   6 -12  -2  241.98   22.10
   6 -12  -2  236.08   17.10
   6 -12  -2  255.37   21.80
  -6  12   2  225.88   16.60
  -6  12   2  238.38   22.20
  -6  12   2  246.68   24.50
  -6  12   2  201.48   15.80
  -6  12   2  212.18   12.70
  -6  12   2  244.68   12.90
   4 -12  -2    3.90    8.50
   4 -12  -2    1.90    8.20
   4 -12  -2   -1.90    6.90
  -4  12   2    8.10    7.80
  -4  12   2   16.20    8.00
  -4  12   2   10.90   12.00
  -4  12   2   21.50   15.70
  -4  12   2   10.20    7.60
   2 -12  -2  151.68   15.40
   2 -12  -2  180.58   16.30
   2 -12  -2  165.98   16.80
  -2  12   2  185.68   18.80
  -2  12   2  156.18   16.90
  -2  12   2  155.58   14.30
  -2  12   2  178.08   13.50
  -2  12   2  153.08   17.30
   0 -12  -2   94.59   12.50
   0 -12  -2   81.49    9.30
   0 -12  -2  103.99   12.50
   0 -12  -2   72.29   11.00
   0  12   2   91.19    9.90
   0  12   2  102.19   11.40
   0  12   2   80.69   13.10
   0  12   2   82.19   13.00
   0  12   2   82.29    7.40
  -2 -12  -2   35.40    9.60
  -2 -12  -2   40.00   10.70
  -2 -12  -2   25.00    9.80
   2  12   2   49.80    9.40
   2  12   2   37.00   12.60
   2  12   2   20.40   11.40
   2  12   2   53.89    7.10
   2  12   2   38.50    8.30
  -4 -12  -2   88.99   12.10
  -4 -12  -2   65.59   12.20
  -4 -12  -2   76.49   12.60
   4  12   2   61.79   11.30
   4  12   2   44.40   14.10
   4  12   2   79.69   16.90
  -6 -12  -2    4.60   12.50
  -6 -12  -2   11.50   10.60
  -6 -12  -2   11.60   12.90
   6  12   2   14.00   15.10
   6  12   2   -5.90   15.30
   6  12   2  -13.10   10.90
  -8 -12  -2  132.09   17.10
  -8 -12  -2  112.99   18.60
  -8 -12  -2  107.99   20.90
   8  12   2  122.69   18.10
   8  12   2  153.78   22.90
   8  12   2  155.88   23.30
 -10 -12  -2   -5.50   17.80
 -10 -12  -2    2.50   17.50
  10  12   2  -12.60   20.80
  10  12   2   21.40   23.00
  10  12   2   -9.20   17.90
 -12 -12  -2  -14.10   21.70
 -12 -12  -2   18.00   24.30
  12  12   2   14.80   25.40
  12  12   2   16.00   28.00
  12  12   2   23.60   23.20
  15 -13  -2  -11.80   26.80
  15 -13  -2   51.79   26.50
 -15  13   2   -0.40   42.40
 -15  13   2  -23.80   34.50
  13 -13  -2  172.88   26.00
  13 -13  -2  215.78   25.20
  13 -13  -2  212.18   23.50
 -13  13   2  192.78   35.00
 -13  13   2  243.18   43.60
  11 -13  -2   80.09   16.10
  11 -13  -2   65.09   16.60
  11 -13  -2   49.30   19.90
 -11  13   2   50.89   19.20
 -11  13   2   86.39   31.40
 -11  13   2   89.49   27.30
   9 -13  -2  324.47   23.20
   9 -13  -2  297.97   28.00
   9 -13  -2  296.57   24.10
  -9  13   2  334.97   29.80
  -9  13   2  358.76   39.60
  -9  13   2  317.67   32.40
   7 -13  -2    1.60    9.90
   7 -13  -2   -4.90    9.30
   7 -13  -2    1.40   12.10
  -7  13   2    3.20   21.00
  -7  13   2   -6.40   17.20
  -7  13   2    3.50    5.20
  -7  13   2   -0.90   13.80
   5 -13  -2   35.90   11.60
   5 -13  -2   24.10    9.80
   5 -13  -2   27.50   11.60
  -5  13   2   50.59   17.20
  -5  13   2   27.80    9.60
  -5  13   2    6.70    8.80
  -5  13   2   33.70   14.10
  -5  13   2   28.10    9.00
   3 -13  -2  185.18   19.00
   3 -13  -2  217.58   16.90
   3 -13  -2  202.48   20.00
   3 -13  -2  186.48   19.30
  -3  13   2  204.48   18.30
  -3  13   2  234.78   19.20
  -3  13   2  222.68   16.60
  -3  13   2  247.98   24.20
  -3  13   2  238.38   17.20
   1 -13  -2    6.90    9.50
   1 -13  -2    5.80    9.50
   1 -13  -2   -1.60    9.20
   1 -13  -2   -1.40    7.30
  -1  13   2    9.30   10.70
  -1  13   2    1.90   11.70
  -1  13   2    9.50    9.90
  -1  13   2   -9.40    7.40
  -1  13   2    8.00    5.50
  -1 -13  -2  197.98   19.50
  -1 -13  -2  204.08   19.40
  -1 -13  -2  159.78   18.00
   1  13   2  222.98   14.50
   1  13   2  180.48   16.40
   1  13   2  181.28   18.70
   1  13   2  196.68   19.90
  -3 -13  -2    5.60   10.60
  -3 -13  -2    1.40    9.70
  -3 -13  -2    5.90   10.20
   3  13   2  -14.40   11.90
   3  13   2  -19.20    9.30
   3  13   2   25.30   14.00
  -5 -13  -2  100.59   16.50
  -5 -13  -2   68.09   13.20
  -5 -13  -2   90.89   15.30
   5  13   2   75.79   18.80
   5  13   2   87.09   14.00
   5  13   2   89.79   18.60
  -7 -13  -2  167.28   21.10
  -7 -13  -2  167.78   33.60
  -7 -13  -2  141.49   17.50
   7  13   2  165.68   24.80
   7  13   2  152.08   23.70
   7  13   2  171.08   19.40
  -9 -13  -2    4.00   17.40
  -9 -13  -2   12.00   18.20
   9  13   2   15.90   19.70
   9  13   2  -23.40   22.00
 -11 -13  -2  167.48   26.40
 -11 -13  -2  182.08   27.40
  11  13   2  205.78   28.00
  11  13   2  214.58   29.60
  11  13   2  126.59   29.30
  14 -14  -2   40.50   23.70
  14 -14  -2  -18.00   25.50
 -14  14   2  -35.50   33.70
 -14  14   2   19.40   37.60
  12 -14  -2   24.70   22.10
  12 -14  -2   11.90   19.00
  12 -14  -2  -17.70   17.90
 -12  14   2  -21.90   32.70
 -12  14   2   14.70   31.90
  10 -14  -2   27.80   17.20
  10 -14  -2    4.30   15.70
  10 -14  -2   27.40   15.60
 -10  14   2   35.70   44.80
 -10  14   2    2.50   18.50
 -10  14   2   -6.80   29.40
   8 -14  -2   -1.30   11.70
   8 -14  -2    2.80   14.80
   8 -14  -2    1.00   11.70
  -8  14   2   38.70   22.20
  -8  14   2  -12.40   16.80
  -8  14   2    4.50   23.80
   6 -14  -2  113.99   13.90
   6 -14  -2  127.69   16.90
   6 -14  -2  104.29   14.00
  -6  14   2  134.29   24.00
  -6  14   2  135.39   14.80
  -6  14   2  136.19   19.30
  -6  14   2  125.69   26.10
  -6  14   2  137.39   13.20
   4 -14  -2    1.90    9.40
   4 -14  -2    6.50   11.70
   4 -14  -2    9.20   10.70
  -4  14   2  -10.40   16.40
  -4  14   2    3.80   17.60
  -4  14   2   -9.10    9.90
  -4  14   2    3.40    9.30
  -4  14   2   -2.90   10.00
  -4  14   2    3.40   14.50
  -4  14   2  -25.20    9.20
   2 -14  -2  150.08   14.90
   2 -14  -2  172.88   16.90
   2 -14  -2  196.88   20.80
  -2  14   2  177.28   22.20
  -2  14   2  172.28   16.50
  -2  14   2  201.38   22.20
  -2  14   2  195.18   17.50
  -2  14   2  185.68   17.30
  -2  14   2  181.68   15.80
   0 -14  -2   92.89   14.20
   0 -14  -2   55.79   11.90
   0 -14  -2   68.29   13.00
   0  14   2   80.49   11.30
   0  14   2  121.59   16.20
   0  14   2  108.79    8.90
   0  14   2   97.49   15.70
   0  14   2   86.99   15.40
  -2 -14  -2  -12.40   10.00
  -2 -14  -2  -12.00   10.90
  -2 -14  -2   -1.30   11.00
   2  14   2  -22.10    9.50
   2  14   2   11.10    5.80
   2  14   2  -21.90   12.40
   2  14   2   -1.20   13.20
  -4 -14  -2  275.17   25.10
  -4 -14  -2  283.47   24.60
  -4 -14  -2  275.67   24.00
   4  14   2  285.17   23.20
   4  14   2  246.78   25.10
   4  14   2  271.07   26.10
  -6 -14  -2    9.50   14.60
  -6 -14  -2  -10.10   14.50
  -6 -14  -2    7.60   13.40
   6  14   2   -6.50   18.50
   6  14   2    1.70   17.50
   6  14   2   -8.20   13.90
  -8 -14  -2   27.60   18.90
  -8 -14  -2   34.50   19.70
   8  14   2   73.59   24.90
   8  14   2   75.29   19.30
   8  14   2   34.00   22.20
 -10 -14  -2   16.20   22.30
 -10 -14  -2   48.20   23.00
  10  14   2   -1.50   21.40
  10  14   2  -22.40   24.10
  10  14   2  -18.50   23.30
 -12 -14  -2  -42.10   31.40
  12  14   2   -8.50   29.50
  13 -15  -2   38.70   27.70
  13 -15  -2   57.29   23.90
 -13  15   2   83.89   41.90
 -13  15   2   55.39   37.10
  11 -15  -2  171.18   27.50
  11 -15  -2  203.28   23.30
  11 -15  -2  172.48   22.80
 -11  15   2  166.68   35.10
 -11  15   2  257.67   41.20
   9 -15  -2  278.07   28.50
   9 -15  -2  318.27   32.20
   9 -15  -2  319.57   26.20
  -9  15   2  301.97   28.40
  -9  15   2  325.17   39.70
   7 -15  -2  128.59   17.10
   7 -15  -2  108.09   16.30
  -7  15   2  128.99   16.90
  -7  15   2  114.59   28.60
  -7  15   2  157.38   27.50
  -7  15   2  159.18   23.00
   5 -15  -2  698.43   35.10
   5 -15  -2  704.33   38.00
  -5  15   2  664.33   33.20
  -5  15   2  687.23   46.30
  -5  15   2  671.63   35.90
  -5  15   2  703.73   44.50
  -5  15   2  701.63   33.00
  -5  15   2  647.94   40.10
  -5  15   2  682.43   33.60
   3 -15  -2  240.78   23.30
   3 -15  -2  226.38   24.60
   3 -15  -2  264.37   24.30
  -3  15   2  241.18   20.40
  -3  15   2  256.37   23.40
  -3  15   2  257.17   26.70
  -3  15   2  269.87   20.70
  -3  15   2  230.68   25.40
  -3  15   2  243.58   27.90
  -3  15   2  255.47   22.80
   1 -15  -2  527.65   31.20
   1 -15  -2  558.34   31.70
   1 -15  -2  559.64   30.30
  -1  15   2  481.45   27.40
  -1  15   2  507.95   31.80
  -1  15   2  550.84   31.80
  -1  15   2  546.35   37.10
  -1  15   2  519.15   25.20
  -1  15   2  466.95   31.80
  -1 -15  -2  281.57   23.60
  -1 -15  -2  234.38   21.20
  -1 -15  -2  269.37   24.00
   1  15   2  274.17   17.50
   1  15   2  242.08   22.80
   1  15   2  250.97   21.50
   1  15   2  258.07   27.30
  -3 -15  -2  567.64   32.00
  -3 -15  -2  590.84   34.60
  -3 -15  -2  560.04   45.00
   3  15   2  489.45   30.60
   3  15   2  513.55   39.00
   3  15   2  517.45   36.90
  -5 -15  -2  124.89   19.60
  -5 -15  -2  112.59   17.10
  -5 -15  -2  137.29   19.90
   5  15   2  146.29   25.60
   5  15   2  109.79   23.40
   5  15   2  128.49   18.20
  -7 -15  -2  519.75   38.20
  -7 -15  -2  526.95   38.50
   7  15   2  509.95   36.70
   7  15   2  435.66   44.40
   7  15   2  612.44   43.80
  -9 -15  -2   27.90   21.60
  -9 -15  -2   73.99   23.10
   9  15   2  106.19   28.30
   9  15   2   77.19   23.70
   9  15   2   49.20   25.30
 -11 -15  -2   76.09   32.80
  11  15   2   83.69   30.50
  12 -16  -2  166.78   27.70
 -12  16   2  172.68   46.80
 -12  16   2  215.58   43.00
  10 -16  -2   -0.30   18.70
  10 -16  -2  -13.50   20.70
 -10  16   2   20.70   37.10
 -10  16   2    4.10   30.60
   8 -16  -2  543.25   39.70
   8 -16  -2  484.15   35.30
   8 -16  -2  510.65   35.20
  -8  16   2  529.15   45.70
  -8  16   2  621.74   66.49
  -8  16   2  495.95   47.20
  -8  16   2  405.66   40.70
   6 -16  -2    0.70   14.40
   6 -16  -2   -2.10   16.20
  -6  16   2   34.50   24.40
  -6  16   2    8.30   14.20
  -6  16   2   -9.40   19.90
  -6  16   2    7.30   17.10
  -6  16   2   -1.10   24.50
  -6  16   2   -2.50   13.10
   4 -16  -2  318.97   28.80
  -4  16   2  222.98   21.20
  -4  16   2  271.17   29.90
  -4  16   2  219.08   20.20
  -4  16   2  280.87   31.80
  -4  16   2  238.78   23.10
  -4  16   2  241.78   24.90
  -4  16   2  229.18   27.20
   2 -16  -2   74.69   15.80
   2 -16  -2   91.19   17.20
  -2  16   2   97.09   23.00
  -2  16   2   76.39   17.00
  -2  16   2   84.79   12.90
  -2  16   2   76.29   18.60
  -2  16   2  102.59   14.10
  -2  16   2  103.49   17.60
  -2  16   2   95.19   25.20
   0 -16  -2   74.09   16.80
   0 -16  -2  103.19   16.40
   0 -16  -2  103.99   27.20
   0  16   2   97.49   18.60
   0  16   2   99.99   15.10
   0  16   2  114.59   20.40
  -2 -16  -2  122.29   18.70
  -2 -16  -2  122.69   17.50
   2  16   2  115.19   21.20
   2  16   2  103.69   16.40
   2  16   2  103.49   23.90
  -4 -16  -2   12.00   16.20
  -4 -16  -2   17.80   15.50
  -4 -16  -2   21.30   16.90
   4  16   2   11.50   19.50
   4  16   2   12.30   19.70
   4  16   2    8.50   15.60
  -6 -16  -2  271.97   26.30
  -6 -16  -2  290.27   28.20
   6  16   2  261.67   25.10
   6  16   2  331.37   33.10
   6  16   2  212.28   30.50
  -8 -16  -2   18.70   21.00
  -8 -16  -2  -30.90   18.20
   8  16   2  -33.10   24.50
   8  16   2   -0.30   22.70
   8  16   2   37.20   24.90
  10  16   2  286.27   43.50
  11 -17  -2  146.09   27.10
 -11  17   2  195.88   44.30
 -11  17   2  137.19   45.30
   9 -17  -2  -12.30   21.00
  -9  17   2    1.20   33.80
  -9  17   2  -12.10   33.90
  -9  17   2  -18.20   24.90
   7 -17  -2   40.70   19.80
  -7  17   2   75.09   23.00
  -7  17   2   31.40   30.90
  -7  17   2   82.69   27.60
  -5  17   2   51.19   24.90
  -5  17   2   81.49   27.60
  -5  17   2   57.09   29.50
  -5  17   2   79.49   19.30
  -5  17   2   72.59   16.90
  -3  17   2   49.10   23.80
  -3  17   2   55.09   22.30
  -3  17   2   12.30   16.20
  -3  17   2    4.60   25.80
  -3  17   2   25.90   14.10
  -3  17   2    5.30   16.60
   1 -17  -2  100.89   18.50
   1 -17  -2  144.99   20.90
  -1  17   2  158.48   29.70
  -1  17   2   80.69   20.00
  -1  17   2  144.89   21.30
  -1  17   2  162.88   29.50
  -1  17   2  139.59   16.90
  -1 -17  -2   60.29   18.60
  -1 -17  -2   37.20   17.70
  -1 -17  -2   40.50   16.30
   1  17   2   30.30   20.30
   1  17   2   25.30   15.30
   1  17   2   63.99   21.00
  -3 -17  -2  153.28   22.50
  -3 -17  -2  153.08   21.70
  -3 -17  -2  116.09   19.90
   3  17   2  105.29   19.20
   3  17   2  150.88   25.30
   3  17   2   81.09   23.70
  -5 -17  -2   30.00   20.90
  -5 -17  -2   32.90   20.90
   5  17   2   75.99   24.10
   5  17   2   33.40   23.40
   5  17   2   34.00   20.20
  -7 -17  -2   22.30   22.90
  -7 -17  -2    5.20   22.60
   7  17   2   -6.70   24.90
   7  17   2  -19.50   26.30
  10 -18  -2   55.69   27.50
 -10  18   2    6.80   40.60
 -10  18   2   73.69   34.00
 -10  18   2   61.79   45.80
   8 -18  -2    7.00   22.70
  -8  18   2    6.50   26.60
  -8  18   2    3.60   35.60
  -8  18   2  -96.69   36.20
  -6  18   2   33.10   39.30
  -6  18   2  121.89   33.80
  -6  18   2   75.69   23.70
  -4  18   2   35.70   18.90
  -4  18   2  -19.70   25.50
  -4  18   2   41.60   30.40
  -4  18   2   18.90   26.10
  -2  18   2   -9.50   29.00
  -2  18   2   24.30   28.40
  -2  18   2   35.20   20.30
  -2  18   2   31.90   19.50
   0 -18  -2   50.59   20.10
   0  18   2  107.19   32.60
   0  18   2   90.49   29.80
   0  18   2   78.89   33.10
   0  18   2   59.19   22.60
  -2 -18  -2   53.39   19.80
  -2 -18  -2   89.29   21.10
  -2 -18  -2   80.79   21.50
   2  18   2   34.30   25.10
   2  18   2   69.49   24.00
  -4 -18  -2   55.89   21.50
  -4 -18  -2   48.30   20.10
   4  18   2   30.80   23.50
   4  18   2   64.79   25.60
  -6 -18  -2   -2.40   22.20
  -6 -18  -2    9.70   24.00
   6  18   2  -23.80   26.20
   6  18   2   19.90   28.60
   9 -19  -2  112.49   31.80
  -9  19   2  150.18   48.10
  -7  19   2  292.37   45.70
  -3  19   2  416.36   45.10
   1 -19  -2    3.70   21.60
  -1  19   2    5.20   23.10
  -1  19   2   28.40   23.20
  -1  19   2   46.20   33.60
  -1 -19  -2  582.14   45.70
   1  19   2  573.94   47.20
   1  19   2  634.34   61.89
   1  19   2  533.15   49.20
  -3 -19  -2   15.50   25.10
  -3 -19  -2   38.50   23.50
   3  19   2    0.70   26.00
   3  19   2   41.00   26.70
  -5 -19  -2  231.78   33.20
  -5 -19  -2  250.67   33.50
   5  19   2  264.77   35.40
   5  19   2  139.29   34.50
   0 -20  -2   73.59   26.70
   0  20   2   37.50   28.30
   0  20   2   32.40   29.70
   0  20   2  101.49   43.30
  -2 -20  -2   37.40   27.80
   2  20   2   28.90   29.10
   2  20   2   56.19   30.50
   2  20   2   24.40   43.10
  -4 -20  -2  258.67   40.80
   4  20   2  221.28   37.90
   6  20  -3  -32.50   46.40
  -6 -20   3   91.19   30.50
   4  20  -3   75.69   32.10
   4  20  -3   27.20   32.50
  -4 -20   3   74.39   32.90
  -4 -20   3    0.00   27.30
   2  20  -3   -5.10   31.50
   2  20  -3   -1.90   29.40
   2  20  -3   57.59   30.40
  -2 -20   3  -14.90   27.80
  -2 -20   3    9.00   25.10
   0  20  -3    6.90   32.20
   0  20  -3   -8.80   32.20
   0 -20   3    1.00   29.60
  -2  20  -3  114.59   36.50
  -2  20  -3   48.50   44.40
   2 -20   3    4.90   32.80
   7  19  -3   23.60   29.50
   7  19  -3   52.69   29.00
  -7 -19   3   14.70   24.50
  -7 -19   3   69.29   26.40
   5  19  -3  -12.00   25.90
   5  19  -3    2.70   28.80
   5  19  -3   52.59   26.50
  -5 -19   3   18.70   25.10
  -5 -19   3  -10.00   23.50
   3  19  -3   82.39   26.40
   3  19  -3   12.70   25.80
   3  19  -3   52.99   28.70
  -3 -19   3   52.79   24.70
  -3 -19   3   40.80   23.50
   1  19  -3   43.20   29.50
   1  19  -3   77.59   27.90
  -1 -19   3   17.00   22.40
  -1 -19   3   46.10   24.70
  -1  19  -3   69.69   28.30
  -1  19  -3   37.70   27.80
   1 -19   3   22.30   24.10
   1 -19   3   50.19   25.80
  -3  19  -3   49.99   31.70
  -3  19  -3   30.10   31.90
   3 -19   3    9.20   29.30
   3 -19   3  -20.20   25.70
  10  18  -3  115.39   49.70
  10  18  -3  -21.20   30.10
 -10 -18   3   24.60   29.00
 -10 -18   3  -15.80   30.30
   8  18  -3  208.88   33.40
   8  18  -3  200.98   32.10
  -8 -18   3  262.47   29.10
  -8 -18   3  216.98   30.40
   6  18  -3   42.00   25.30
   6  18  -3   39.00   25.10
   6  18  -3   36.20   27.80
  -6 -18   3   52.69   21.80
  -6 -18   3   76.49   21.30
   4  18  -3  102.59   26.40
   4  18  -3  124.59   27.50
   4  18  -3   80.69   24.60
  -4 -18   3  143.99   23.40
  -4 -18   3   76.59   22.90
   2  18  -3  171.98   27.90
   2  18  -3  205.48   29.50
  -2 -18   3  131.29   23.00
  -2 -18   3  191.08   26.40
   0  18  -3   61.99   26.60
   0  18  -3   32.30   25.60
   0 -18   3   41.30   21.20
   0 -18   3    6.40   20.40
   0 -18   3   12.70   19.20
  -2  18  -3  284.67   34.50
  -2  18  -3  377.36   43.90
  -2  18  -3  279.57   34.90
   2 -18   3  290.87   31.20
   2 -18   3  303.67   30.40
  -4  18  -3   54.79   34.40
  -4  18  -3   13.90   28.30
  -4  18  -3   -2.50   27.60
   4 -18   3   12.70   26.60
   4 -18   3   -4.50   22.80
  -6  18  -3  206.48   44.40
  -6  18  -3  201.08   44.60
  11  17  -3   42.00   31.70
  11  17  -3    6.80   26.90
 -11 -17   3   58.19   26.20
 -11 -17   3   41.90   26.30
   9  17  -3   -0.70   23.30
   9  17  -3   44.10   25.10
  -9 -17   3    8.90   22.90
  -9 -17   3    5.30   19.60
   7  17  -3    9.00   23.20
   7  17  -3  -47.00   22.70
   7  17  -3   -4.70   23.40
  -7 -17   3   48.30   20.80
  -7 -17   3   19.80   18.70
   5  17  -3   -7.00   20.90
   5  17  -3   -8.90   21.80
   5  17  -3   26.70   21.20
  -5 -17   3   35.70   19.70
  -5 -17   3   13.30   17.60
   3  17  -3   50.79   21.50
   3  17  -3   48.10   25.70
  -3 -17   3   36.90   19.50
   1  17  -3   16.30   21.80
   1  17  -3   35.30   21.60
  -1 -17   3   -2.70   18.60
  -1 -17   3   30.20   18.20
  -1 -17   3  -13.10   15.30
  -1  17  -3   31.80   21.90
  -1  17  -3  -13.70   22.40
  -1  17  -3   22.70   23.00
   1 -17   3   -9.90   18.90
   1 -17   3   -1.40   17.50
   1 -17   3   13.80   16.40
  -3  17  -3   18.70   23.30
  -3  17  -3    9.10   26.70
  -3  17  -3  -11.90   23.30
   3 -17   3   10.40   19.10
   3 -17   3   21.10   21.30
  -5  17  -3   32.30   32.40
  -5  17  -3   24.40   25.30
   5 -17   3  -51.79   23.90
   5 -17   3   -8.00   19.00
  -7  17  -3   52.09   32.40
  -7  17  -3   -4.20   37.30
   7 -17   3   54.49   26.50
  12  16  -3   -8.80   26.80
  12  16  -3    1.50   29.40
 -12 -16   3   -9.70   21.60
 -12 -16   3    9.70   24.30
  10  16  -3   15.00   23.30
  10  16  -3  -17.40   23.60
  10  16  -3   -6.70   28.70
 -10 -16   3   42.70   19.80
 -10 -16   3   15.20   22.10
   8  16  -3   38.20   22.40
   8  16  -3   14.80   22.10
   8  16  -3   25.60   23.00
  -8 -16   3   19.30   18.80
  -8 -16   3   19.50   16.70
  -8 -16   3    4.70   16.50
   6  16  -3    8.50   20.30
   6  16  -3   15.10   19.70
   6  16  -3   12.40   20.20
  -6 -16   3    5.20   13.20
  -6 -16   3   -1.70   16.50
  -6 -16   3   28.10   16.80
   4  16  -3    7.20   17.40
   4  16  -3   31.90   20.30
  -4 -16   3   35.00   17.30
  -4 -16   3   -3.30   13.30
   2  16  -3  125.69   22.90
   2  16  -3  113.39   22.00
   2  16  -3  160.68   19.20
  -2 -16   3  112.29   18.80
  -2 -16   3  104.69   20.00
  -2 -16   3  134.49   17.20
   0  16  -3   -5.50   18.50
   0  16  -3   20.90   18.70
   0  16  -3   -1.50   18.80
   0 -16   3   15.30   16.30
   0 -16   3    2.10   12.30
   0 -16   3   13.90   16.10
  -2  16  -3  100.89   25.40
  -2  16  -3  115.89   24.10
  -2  16  -3  155.28   24.60
   2 -16   3  161.28   22.40
   2 -16   3  105.19   18.90
   2 -16   3  117.09   15.80
  -4  16  -3   47.60   23.30
  -4  16  -3   19.10   25.90
   4 -16   3   21.50   16.50
   4 -16   3   55.29   21.10
  -6  16  -3  110.79   28.80
  -6  16  -3  144.59   35.70
   6 -16   3  143.19   23.80
   6 -16   3   97.69   25.70
  -8  16  -3   14.70   31.60
  -8  16  -3   37.60   36.90
   8 -16   3  -12.90   23.60
   8 -16   3   40.60   26.20
  13  15  -3  -10.40   25.90
  13  15  -3   50.59   29.10
 -13 -15   3   -8.00   24.90
 -13 -15   3  -41.80   21.90
  11  15  -3  -17.10   22.90
  11  15  -3    6.50   22.70
  11  15  -3   20.60   24.20
 -11 -15   3    5.20   21.90
 -11 -15   3   -3.70   18.70
 -11 -15   3    4.50   20.70
   9  15  -3  206.98   26.80
   9  15  -3  239.88   26.80
   9  15  -3  220.78   26.80
  -9 -15   3  205.18   24.70
  -9 -15   3  185.58   19.90
  -9 -15   3  206.58   23.80
   7  15  -3  102.49   21.90
   7  15  -3  120.79   23.00
   7  15  -3   74.59   20.70
  -7 -15   3  117.19   20.00
  -7 -15   3  135.69   18.50
  -7 -15   3   92.29   14.60
   5  15  -3  273.57   26.70
   5  15  -3  274.57   28.40
  -5 -15   3  268.77   25.30
  -5 -15   3  264.97   20.70
   3  15  -3  117.69   15.90
   3  15  -3  137.19   21.00
   3  15  -3   94.39   20.60
  -3 -15   3  136.69   19.60
  -3 -15   3  138.49   16.00
   1  15  -3  396.36   30.80
   1  15  -3  369.66   34.10
   1  15  -3  394.26   29.40
  -1 -15   3  403.06   28.90
  -1 -15   3  411.86   24.80
  -1 -15   3  409.36   30.10
  -1  15  -3   -2.30   18.60
  -1  15  -3   30.20   17.60
  -1  15  -3   19.50   17.80
   1 -15   3   -5.50   15.10
   1 -15   3   -0.30   10.70
   1 -15   3   13.50   15.10
  -3  15  -3   94.19   22.00
  -3  15  -3  137.49   25.90
   3 -15   3   96.59   19.10
   3 -15   3  127.69   18.90
  -5  15  -3   78.49   25.10
  -5  15  -3   95.49   28.70
   5 -15   3   73.99   20.10
   5 -15   3   70.29   19.30
  -7  15  -3   40.20   26.30
  -7  15  -3  104.79   35.40
   7 -15   3   17.50   19.60
   7 -15   3   53.19   24.30
   7 -15   3   33.30   20.10
  -9  15  -3  244.48   44.50
  -9  15  -3  143.19   34.70
   9 -15   3   88.69   26.80
   9 -15   3  238.78   30.40
  14  14  -3  177.88   35.60
  14  14  -3  126.49   27.90
 -14 -14   3  103.09   26.90
 -14 -14   3  132.09   26.00
  12  14  -3   48.20   22.70
  12  14  -3   14.90   21.70
  12  14  -3   30.50   24.90
 -12 -14   3   -6.60   20.50
 -12 -14   3  -21.40   21.40
 -12 -14   3    2.60   18.90
  10  14  -3  278.17   28.80
  10  14  -3  313.27   31.90
  10  14  -3  313.67   31.30
 -10 -14   3  304.07   23.70
 -10 -14   3  339.87   28.20
 -10 -14   3  268.27   25.00
   8  14  -3   23.90   17.00
   8  14  -3    9.70   17.80
  -8 -14   3   -5.60   11.20
   6  14  -3  252.07   25.50
   6  14  -3  287.67   29.70
  -6 -14   3  224.58   22.50
  -6 -14   3  213.88   19.20
  -6 -14   3  245.88   19.10
   4  14  -3  104.19   19.00
   4  14  -3  119.19   12.30
   4  14  -3  115.09   18.40
  -4 -14   3   72.39   15.00
  -4 -14   3  114.19   10.80
  -4 -14   3   88.09   13.20
   2  14  -3   18.10   12.70
   2  14  -3    4.90   15.30
   2  14  -3   12.20   14.70
  -2 -14   3   12.20   12.00
  -2 -14   3   16.60   10.20
  -2 -14   3   -4.60   11.90
   0  14  -3  411.36   29.80
   0  14  -3  421.46   29.00
   0  14  -3  443.96   32.60
   0 -14   3  400.16   27.20
   0 -14   3  446.36   23.70
   0 -14   3  359.66   26.40
  -2  14  -3   31.20   16.00
  -2  14  -3   22.20   17.60
   2 -14   3    8.90   12.00
   2 -14   3    3.50    9.10
   2 -14   3  -10.40   12.80
  -4  14  -3  290.17   29.50
  -4  14  -3  286.07   30.90
  -4  14  -3  278.97   32.20
   4 -14   3  294.87   27.40
   4 -14   3  336.97   28.00
  -6  14  -3   -1.40   18.80
  -6  14  -3    6.10   26.90
  -6  14  -3   -5.00   20.00
   6 -14   3  -12.80   16.60
   6 -14   3   10.10   17.40
   6 -14   3    5.00   16.80
  -8  14  -3  201.78   39.40
  -8  14  -3  203.68   30.10
   8 -14   3  219.68   26.40
   8 -14   3  192.38   23.90
 -10  14  -3   49.70   42.70
 -10  14  -3   26.60   33.10
  10 -14   3   11.40   22.90
  10 -14   3   -8.30   25.40
  15  13  -3  -47.40   28.80
  15  13  -3   -4.30   26.80
 -15 -13   3    7.80   25.60
 -15 -13   3   17.60   23.90
  13  13  -3   14.50   23.70
  13  13  -3   41.40   25.00
 -13 -13   3   44.20   20.10
 -13 -13   3   16.50   19.10
 -13 -13   3   31.30   20.50
  11  13  -3    5.90   19.10
  11  13  -3    4.60   19.80
  11  13  -3    9.00   18.70
 -11 -13   3    0.90   16.30
 -11 -13   3   21.20   14.60
 -11 -13   3   -8.10   15.10
   9  13  -3   66.49   18.50
   9  13  -3  127.69   32.00
   9  13  -3   85.69   18.70
  -9 -13   3   86.99   13.60
  -9 -13   3   87.59   17.40
  -9 -13   3   78.89   17.50
   7  13  -3    7.40   15.70
   7  13  -3  -22.30   14.00
  -7 -13   3    6.00   11.40
  -7 -13   3    5.80   12.80
  -7 -13   3   -3.70    8.50
   5  13  -3  -10.50   14.10
   5  13  -3   25.10   14.70
  -5 -13   3    4.70   10.10
  -5 -13   3   -0.10    7.40
  -5 -13   3   10.50   12.20
   3  13  -3    8.20   12.10
   3  13  -3   14.20   13.00
   3  13  -3   13.90   10.90
  -3 -13   3    4.50   11.60
  -3 -13   3   -0.90   10.00
  -3 -13   3    1.30    8.60
   1  13  -3   20.90   14.10
   1  13  -3   10.20   12.50
   1  13  -3   21.60   12.50
  -1 -13   3   20.20    8.80
  -1 -13   3   11.70   10.30
  -1 -13   3   27.50   12.30
  -1  13  -3    1.20   13.90
  -1  13  -3  -10.40   13.60
   1 -13   3    1.50   11.40
   1 -13   3   -3.10    7.40
   1 -13   3   14.40   10.90
  -3  13  -3   15.00   10.80
  -3  13  -3    8.70   15.10
  -3  13  -3   10.10   17.00
   3 -13   3   12.40   11.50
   3 -13   3    7.60   12.70
  -5  13  -3  -11.10   21.40
  -5  13  -3   -8.90   13.10
   5 -13   3   -6.70   13.00
  -7  13  -3   -2.70   26.90
  -7  13  -3    9.40   19.10
  -7  13  -3   -4.80   20.20
   7 -13   3    1.60   15.80
   7 -13   3   -4.90   14.90
   7 -13   3   -6.90   16.40
  -9  13  -3   50.89   27.70
  -9  13  -3   58.59   33.70
  -9  13  -3   21.90   27.30
   9 -13   3   15.50   18.20
   9 -13   3   20.30   19.70
 -11  13  -3   15.90   51.49
 -11  13  -3  -17.10   43.50
  11 -13   3   29.60   24.40
  11 -13   3    3.80   25.20
  16  12  -3   21.30   34.00
  16  12  -3   30.70   32.00
 -16 -12   3    1.90   25.30
 -16 -12   3   43.40   26.80
  14  12  -3  132.89   26.30
  14  12  -3  130.99   27.60
 -14 -12   3  151.28   22.60
 -14 -12   3  103.89   23.40
  12  12  -3   56.79   20.00
  12  12  -3   31.90   18.80
  12  12  -3   50.99   20.90
 -12 -12   3   38.10   16.70
 -12 -12   3   26.10   15.30
 -12 -12   3   20.50   25.40
  10  12  -3   27.90   16.10
  10  12  -3   18.00   17.60
  10  12  -3   38.20   16.80
 -10 -12   3   38.90   15.30
 -10 -12   3   16.70   13.20
 -10 -12   3   20.60   11.40
   8  12  -3   50.09   15.30
   8  12  -3   50.19   14.90
   8  12  -3   40.30   16.40
  -8 -12   3   47.40   14.30
  -8 -12   3   59.59   10.30
  -8 -12   3   56.49   13.00
   6  12  -3   46.60   14.50
   6  12  -3   57.79   14.30
  -6 -12   3   36.80   11.90
  -6 -12   3   48.30   10.80
  -6 -12   3   58.79    8.40
   4  12  -3   13.30   12.10
   4  12  -3   34.00   12.80
   4  12  -3   19.70    6.20
   4  12  -3   12.00   13.90
   4  12  -3   39.50    8.70
  -4 -12   3   38.90   11.30
  -4 -12   3   39.90    9.50
  -4 -12   3   22.60    6.00
   2  12  -3  106.59   16.00
   2  12  -3  147.09   17.10
   2  12  -3  142.39   15.20
   2  12  -3   90.69   10.80
   2  12  -3  128.59   11.40
  -2 -12   3  125.69   13.00
  -2 -12   3  117.69   14.60
  -2 -12   3  144.39   14.20
   0  12  -3  181.68   18.80
   0  12  -3  185.48   19.90
   0  12  -3  144.49   11.60
   0 -12   3  165.28   15.50
   0 -12   3  205.08   18.80
   0 -12   3  158.98   14.00
  -2  12  -3  127.29   10.20
  -2  12  -3  158.98   20.10
  -2  12  -3  119.69   18.80
   2 -12   3  142.99   15.40
   2 -12   3  120.39   12.40
   2 -12   3  143.59   14.80
  -4  12  -3  434.06   34.80
  -4  12  -3  441.46   24.40
  -4  12  -3  357.96   30.10
   4 -12   3  403.86   25.60
   4 -12   3  366.96   26.40
   4 -12   3  399.36   26.40
  -6  12  -3  115.39   26.10
  -6  12  -3  129.89   18.70
   6 -12   3  109.69   18.90
   6 -12   3  104.29   23.70
   6 -12   3  119.19   15.60
  -8  12  -3  185.88   34.30
  -8  12  -3  152.78   24.50
  -8  12  -3  145.79   27.00
   8 -12   3  150.48   19.90
   8 -12   3  161.18   19.70
   8 -12   3  123.59   20.30
 -10  12  -3   36.30   35.70
 -10  12  -3  -24.90   26.20
 -10  12  -3   31.70   28.20
  10 -12   3   21.10   20.20
  10 -12   3   14.30   19.40
 -12  12  -3   83.89   38.00
  17  11  -3    2.90   34.70
 -17 -11   3   28.20   29.00
  15  11  -3   51.29   25.50
  15  11  -3   55.49   23.40
 -15 -11   3   16.30   20.50
 -15 -11   3   10.50   22.10
  13  11  -3   23.10   20.60
  13  11  -3   -9.60   19.90
 -13 -11   3   32.90   16.30
 -13 -11   3   36.20   15.60
 -13 -11   3   44.30   17.40
  11  11  -3  115.49   13.20
  11  11  -3  138.39   19.90
  11  11  -3  140.59   21.40
  11  11  -3  167.38   22.40
 -11 -11   3  171.68   18.60
 -11 -11   3  133.79   15.50
 -11 -11   3  157.38   18.90
   9  11  -3    9.10   14.70
   9  11  -3   31.80   14.80
   9  11  -3   30.40   14.10
  -9 -11   3   23.20    9.50
  -9 -11   3   19.30   11.80
  -9 -11   3   39.80   13.00
   7  11  -3  785.82   39.30
   7  11  -3  779.82   37.80
  -7 -11   3  754.42   32.20
  -7 -11   3  771.22   35.10
  -7 -11   3  800.32   37.10
   5  11  -3  179.08   12.20
   5  11  -3  162.88   17.30
   5  11  -3  190.08   19.70
  -5 -11   3  167.08   16.50
  -5 -11   3  187.88   17.30
   3  11  -3 1185.48   43.80
   3  11  -3 1094.19   49.80
   3  11  -3 1138.79   46.00
   3  11  -3 1262.57   46.10
   3  11  -3 1117.09   48.70
  -3 -11   3 1126.09   45.60
  -3 -11   3 1167.48   47.10
  -3 -11   3 1177.28   48.10
  -3 -11   3 1170.38   41.90
   1  11  -3  185.68   15.70
   1  11  -3  156.38   17.60
   1  11  -3  178.88   18.20
   1  11  -3  179.78   17.70
   1  11  -3  207.68    9.70
  -1 -11   3  197.98   13.70
  -1 -11   3  182.58   16.90
  -1 -11   3  185.68   15.60
  -1  11  -3  638.24   24.30
  -1  11  -3  625.04   33.10
  -1  11  -3  604.84   23.40
  -1  11  -3  578.04   27.60
  -1  11  -3  592.64   31.80
   1 -11   3  612.54   29.60
   1 -11   3  654.53   30.30
   1 -11   3  645.14   26.20
  -3  11  -3   66.29   17.60
  -3  11  -3   59.09   10.10
  -3  11  -3   53.09    7.20
  -3  11  -3   60.49   15.00
  -3  11  -3   76.19    8.70
   3 -11   3   56.39    5.50
   3 -11   3   42.50   10.90
   3 -11   3   70.99   11.80
   3 -11   3   62.29   11.40
  -5  11  -3  172.48   17.30
  -5  11  -3  161.38   21.60
  -5  11  -3  176.88   26.40
   5 -11   3  185.38   17.70
   5 -11   3  140.69   16.40
   5 -11   3  165.28   15.70
  -7  11  -3  168.48   21.20
  -7  11  -3  152.48   32.50
   7 -11   3  162.48   28.10
   7 -11   3  153.88   16.30
   7 -11   3  146.59   18.80
  -9  11  -3   -7.40   21.40
  -9  11  -3   21.40   22.80
  -9  11  -3   37.90   30.20
   9 -11   3   36.20   17.20
   9 -11   3   18.80   17.40
 -11  11  -3  344.57   38.40
 -11  11  -3  426.36   48.60
 -11  11  -3  319.17   40.10
  11 -11   3  303.47   29.30
  11 -11   3  288.87   28.80
  16  10  -3   84.29   27.20
  16  10  -3   97.89   28.80
 -16 -10   3   72.09   25.30
 -16 -10   3   93.99   21.90
  14  10  -3   13.70   20.10
  14  10  -3    1.40   20.80
 -14 -10   3   -1.10   16.30
 -14 -10   3   -3.60   17.50
 -14 -10   3   -3.40   15.20
  12  10  -3  143.09   19.60
  12  10  -3   97.39   23.10
  12  10  -3  107.69   19.20
  12  10  -3  100.19   11.80
 -12 -10   3   88.89   13.50
 -12 -10   3  100.29   16.00
 -12 -10   3   90.19   15.20
 -12 -10   3  101.79   17.10
  10  10  -3   -4.20   12.70
  10  10  -3    5.70   13.80
  10  10  -3   24.80   15.10
 -10 -10   3   23.80   11.30
 -10 -10   3   -1.80    9.70
 -10 -10   3    5.80   10.60
   8  10  -3   99.89   15.10
   8  10  -3  124.69   16.90
  -8 -10   3  101.69   13.10
  -8 -10   3  114.09   13.40
  -8 -10   3  137.29   11.60
   6  10  -3   16.10   10.90
   6  10  -3    9.60   10.60
  -6 -10   3    0.40    8.20
  -6 -10   3   13.20    5.70
  -6 -10   3   17.10    7.30
  -6 -10   3    5.80    8.50
   4  10  -3   47.00   11.80
   4  10  -3   25.10   10.10
   4  10  -3   39.00   10.60
   4  10  -3   46.30    8.40
   4  10  -3   37.70    5.00
  -4 -10   3   36.10    4.30
  -4 -10   3   69.89   11.20
  -4 -10   3   22.80    7.60
  -4 -10   3   33.10    9.50
  -4 -10   3   37.20    7.60
   2  10  -3  178.68   17.20
   2  10  -3  193.18   13.00
   2  10  -3  180.88   16.50
   2  10  -3  239.58   13.80
   2  10  -3  170.08   18.60
  -2 -10   3  176.08   18.40
  -2 -10   3  185.08   14.90
  -2 -10   3  181.38   14.30
  -2 -10   3  173.98   13.10
   0  10  -3   10.10   10.00
   0  10  -3   38.70    8.40
   0  10  -3   22.60    5.70
   0  10  -3   27.80   10.70
   0 -10   3   24.40    6.20
   0 -10   3   26.10    8.50
   0 -10   3   23.20    8.10
  -2  10  -3  183.58   18.60
  -2  10  -3  216.98   11.90
  -2  10  -3  209.88   12.50
  -2  10  -3  174.98   14.50
  -2  10  -3  201.88   20.10
   2 -10   3  225.98   16.80
   2 -10   3  225.08   17.20
   2 -10   3  218.38   17.50
   2 -10   3  212.58   11.00
  -4  10  -3  -12.40   14.10
  -4  10  -3   12.30    9.50
  -4  10  -3   17.20   12.40
  -4  10  -3   10.00    6.70
  -4  10  -3    4.60    6.80
   4 -10   3    1.50    8.00
   4 -10   3   -7.40    8.60
   4 -10   3  -25.00   16.30
   4 -10   3    5.20    8.50
  -6  10  -3  228.38   23.50
  -6  10  -3  284.97   32.60
  -6  10  -3  254.47   25.20
   6 -10   3  246.78   21.50
   6 -10   3  240.68   19.10
   6 -10   3  237.28   21.00
  -8  10  -3    7.70   17.80
  -8  10  -3   -8.10   18.00
  -8  10  -3   32.70   31.40
   8 -10   3   32.60   12.00
   8 -10   3    9.40   13.20
 -10  10  -3  100.79   34.90
 -10  10  -3  113.19   27.50
 -10  10  -3   96.99   27.10
  10 -10   3   81.29   18.70
  10 -10   3   90.79   20.10
 -12  10  -3   50.29   31.80
 -12  10  -3   45.60   34.90
 -12  10  -3  -21.80   30.40
  12 -10   3   19.10   22.30
  12 -10   3   22.40   21.00
  17   9  -3   54.59   25.10
  17   9  -3   95.99   30.50
 -17  -9   3   82.89   23.40
 -17  -9   3   77.29   26.20
  15   9  -3  -11.30   21.50
  15   9  -3   -1.80   20.70
 -15  -9   3    0.20   19.10
 -15  -9   3   30.10   17.60
 -15  -9   3  -13.50   19.70
  13   9  -3   88.09   11.20
  13   9  -3   85.09   20.20
  13   9  -3   78.79   22.10
 -13  -9   3  112.59   16.30
 -13  -9   3  127.09   16.80
 -13  -9   3   80.09   15.90
  11   9  -3   25.00   14.60
  11   9  -3   -2.20   12.60
  11   9  -3   28.20    9.20
  11   9  -3   -9.70   13.30
 -11  -9   3   13.00   11.60
 -11  -9   3   33.30   11.40
 -11  -9   3   -0.50    9.90
 -11  -9   3    7.80    9.10
   9   9  -3    3.50   11.50
   9   9  -3    6.90   11.80
   9   9  -3    8.30   11.10
  -9  -9   3   11.30    9.10
  -9  -9   3    2.60    8.60
  -9  -9   3    0.40    4.30
  -9  -9   3   11.20    4.70
  -9  -9   3    1.00    7.50
   7   9  -3  216.68   20.70
   7   9  -3  201.58   18.70
  -7  -9   3  238.08   17.30
  -7  -9   3  219.48   16.90
  -7  -9   3  183.28   13.80
  -7  -9   3  221.38   12.10
   5   9  -3   -6.30    9.40
   5   9  -3    7.00    5.80
   5   9  -3   -0.40    9.10
   5   9  -3   12.60    9.70
  -5  -9   3    2.10    6.80
  -5  -9   3   14.20    7.50
  -5  -9   3    6.70    7.40
  -5  -9   3   12.30    3.80
   3   9  -3  292.97   21.00
   3   9  -3  275.57   22.40
   3   9  -3  357.26   18.00
   3   9  -3  290.17   20.60
   3   9  -3  316.87   14.80
  -3  -9   3  328.27   18.40
  -3  -9   3  304.07   16.80
  -3  -9   3  299.87   17.70
  -3  -9   3  293.67   16.80
  -3  -9   3  317.37   12.60
   1   9  -3   94.79   10.10
   1   9  -3   72.69   12.20
   1   9  -3   65.69   12.00
   1   9  -3   72.19    6.10
   1   9  -3   75.39    8.70
  -1  -9   3   66.19    7.40
  -1  -9   3   56.79    8.70
  -1  -9   3   60.89   12.30
  -1  -9   3   59.19    8.60
  -1   9  -3   62.09    5.90
  -1   9  -3   52.89    6.00
  -1   9  -3   48.40   11.60
  -1   9  -3   60.49    8.10
  -1   9  -3   63.09   13.10
   1  -9   3   54.59    5.80
   1  -9   3   46.00    8.70
   1  -9   3   54.19    8.70
  -3   9  -3   34.10    6.00
  -3   9  -3   12.30   12.70
  -3   9  -3   12.00   10.10
  -3   9  -3   12.70    6.90
  -3   9  -3   26.30    8.60
   3  -9   3   30.60   11.00
   3  -9   3   25.50    8.10
   3  -9   3   21.20    3.00
   3  -9   3   13.70    7.90
   3  -9   3   23.10    8.00
  -5   9  -3   14.90    4.90
  -5   9  -3   15.60   13.10
  -5   9  -3    8.20   10.50
  -5   9  -3    6.90    7.50
  -5   9  -3   12.10   15.60
   5  -9   3   21.80    9.70
   5  -9   3    9.60    9.00
   5  -9   3   13.90    7.80
  -7   9  -3   61.09   21.70
  -7   9  -3   55.09   15.80
  -7   9  -3   86.49   19.80
   7  -9   3   68.19   13.40
   7  -9   3   78.89   13.20
   7  -9   3   80.19   11.60
  -9   9  -3   23.10   20.90
  -9   9  -3   48.60   25.40
  -9   9  -3   19.70   20.10
   9  -9   3   46.10   12.60
   9  -9   3   49.60   15.60
 -11   9  -3   59.29   27.40
 -11   9  -3   42.90   25.50
 -11   9  -3   57.39   32.90
  11  -9   3   72.09   20.00
  11  -9   3   38.60   17.90
 -13   9  -3   54.59   41.70
 -13   9  -3   72.39   36.40
 -13   9  -3   46.80   33.50
  13  -9   3  -15.60   21.70
  13  -9   3  -12.70   23.50
  18   8  -3   -3.90   30.30
  18   8  -3   48.60   30.50
 -18  -8   3  -33.60   28.40
 -18  -8   3  -23.10   24.00
  16   8  -3   93.79   24.10
  16   8  -3   45.40   22.70
 -16  -8   3   58.09   24.50
 -16  -8   3   40.60   21.60
 -16  -8   3   43.70   19.40
  14   8  -3  200.18   23.30
  14   8  -3  150.38   21.90
 -14  -8   3  183.28   21.20
 -14  -8   3  213.38   20.80
 -14  -8   3  167.48   21.50
  12   8  -3  186.68   19.90
  12   8  -3  199.78   20.70
  12   8  -3  152.38   19.80
  12   8  -3  161.18   16.40
 -12  -8   3  172.18   13.70
 -12  -8   3  150.88   16.80
 -12  -8   3  155.88   15.50
 -12  -8   3  154.78   17.10
 -12  -8   3  153.98   15.20
  10   8  -3  169.48   17.70
  10   8  -3  154.28   17.10
  10   8  -3  177.68   18.40
 -10  -8   3  193.48   17.30
 -10  -8   3  166.48   15.80
 -10  -8   3  168.78   14.30
 -10  -8   3  218.58   12.10
 -10  -8   3  182.98   17.20
   8   8  -3  219.68   18.70
   8   8  -3  204.98   19.00
  -8  -8   3  236.38   12.70
  -8  -8   3  210.98   10.80
  -8  -8   3  222.78   17.00
  -8  -8   3  217.48   16.60
  -8  -8   3  222.88   14.90
   6   8  -3  372.36   23.00
   6   8  -3  439.46   24.10
   6   8  -3  386.06   23.40
  -6  -8   3  420.56   18.60
  -6  -8   3  381.16   20.50
  -6  -8   3  384.56   17.40
  -6  -8   3  402.86   21.00
   4   8  -3   69.09   10.80
   4   8  -3   69.29    9.10
   4   8  -3   72.09   12.00
   4   8  -3   95.49   10.30
   4   8  -3   59.59    6.10
  -4  -8   3   66.59    8.90
  -4  -8   3   74.39    5.50
  -4  -8   3   62.59    8.40
  -4  -8   3   90.69    9.40
  -4  -8   3   82.69    9.00
   2   8  -3  171.58   13.10
   2   8  -3  174.88   11.10
   2   8  -3  154.48   14.50
   2   8  -3  175.38   10.90
   2   8  -3  166.68   15.30
   2   8  -3  156.08   14.60
  -2  -8   3  182.58   11.80
  -2  -8   3  165.98   12.70
  -2  -8   3  154.58   12.10
  -2  -8   3  183.28   13.90
   0   8  -3  541.75   22.30
   0   8  -3  468.75   25.60
   0   8  -3  521.75   18.20
   0   8  -3  459.85   25.70
   0  -8   3  533.85   20.30
   0  -8   3  494.85   23.20
   0  -8   3  483.55   26.50
   0  -8   3  490.55   23.10
   0  -8   3  496.25   20.40
  -2   8  -3  433.96   19.40
  -2   8  -3  435.86   26.30
  -2   8  -3  436.26   17.30
  -2   8  -3  382.36   24.30
  -2   8  -3  439.76   19.80
   2  -8   3  458.45   22.10
   2  -8   3  426.66   16.70
   2  -8   3  424.86   20.90
   2  -8   3  415.06   20.90
   2  -8   3  427.06   21.30
  -4   8  -3  525.05   31.70
  -4   8  -3  480.85   25.30
  -4   8  -3  520.15   21.80
  -4   8  -3  546.65   21.50
  -4   8  -3  469.15   28.20
   4  -8   3  525.85   28.70
   4  -8   3  505.75   25.00
   4  -8   3  500.85   24.70
   4  -8   3  490.35   23.50
  -6   8  -3  356.36   30.50
  -6   8  -3  386.96   27.10
  -6   8  -3  415.96   26.40
   6  -8   3  438.46   23.80
   6  -8   3  375.56   22.70
   6  -8   3  400.46   20.90
  -8   8  -3  207.38   25.40
  -8   8  -3  163.88   21.60
  -8   8  -3  111.89   25.40
   8  -8   3  145.29   16.30
   8  -8   3  158.88   16.40
   8  -8   3  175.28   17.70
 -10   8  -3  115.99   25.20
 -10   8  -3  127.99   30.20
  10  -8   3  128.69   19.30
  10  -8   3  148.99   19.10
 -12   8  -3   43.70   34.70
 -12   8  -3   23.20   28.70
 -12   8  -3   66.19   28.00
  12  -8   3   51.29   20.70
  12  -8   3   13.60   19.10
 -14   8  -3  -33.80   42.90
  14  -8   3   20.40   28.00
  17   7  -3   13.10   22.40
  17   7  -3   59.99   25.40
 -17  -7   3   -6.70   23.50
 -17  -7   3   25.30   20.10
 -17  -7   3    7.40   26.20
  15   7  -3   10.20   18.20
  15   7  -3   -6.00   17.40
 -15  -7   3  -20.30   16.30
 -15  -7   3   -1.30   14.30
  13   7  -3   82.89   11.00
  13   7  -3   98.19   17.40
  13   7  -3   93.49   17.00
 -13  -7   3   99.59   14.70
 -13  -7   3   73.39   12.90
 -13  -7   3   82.49   13.90
 -13  -7   3   84.69   16.00
  11   7  -3   14.30   11.40
  11   7  -3   -6.50    7.30
  11   7  -3    1.40   11.50
  11   7  -3    8.20   11.40
 -11  -7   3    3.50    8.60
 -11  -7   3   18.40   10.00
 -11  -7   3    4.60    8.50
 -11  -7   3    8.50    9.10
   9   7  -3  510.75   28.40
   9   7  -3  528.05   28.80
   9   7  -3  516.05   27.90
  -9  -7   3  516.45   27.10
  -9  -7   3  514.05   22.30
  -9  -7   3  517.45   26.00
  -9  -7   3  541.15   22.90
  -9  -7   3  496.95   24.90
   7   7  -3   93.19   13.20
   7   7  -3  100.99   13.40
  -7  -7   3   90.89   10.60
  -7  -7   3   99.29   10.30
  -7  -7   3   99.49    8.90
  -7  -7   3  105.39    6.80
  -7  -7   3   97.69    9.70
  -7  -7   3   74.89    9.50
   5   7  -3 1233.28   46.20
   5   7  -3 1328.07   48.40
   5   7  -3 1154.88   48.80
   5   7  -3 1195.38   49.20
   5   7  -3 1140.99   46.10
  -5  -7   3 1235.28   46.50
  -5  -7   3 1227.58   47.20
  -5  -7   3 1244.98   44.00
  -5  -7   3 1296.67   46.20
  -5  -7   3 1236.38   46.90
   3   7  -3  111.99    9.80
   3   7  -3  126.49   10.60
   3   7  -3  119.39   12.20
   3   7  -3  105.09   10.00
   3   7  -3  114.39   11.50
   3   7  -3  106.29   12.70
  -3  -7   3  110.09    9.60
  -3  -7   3  117.59    9.80
  -3  -7   3  119.59   10.60
  -3  -7   3  107.89    5.30
  -3  -7   3   99.19   10.10
  -3  -7   3  118.49   12.40
   1   7  -3 1419.16   55.89
   1   7  -3 1493.35   53.59
   1   7  -3 1344.97   56.09
   1   7  -3 1531.05   51.19
  -1  -7   3 1517.05   56.29
  -1  -7   3 1389.26   54.09
  -1  -7   3 1440.96   52.59
  -1  -7   3 1510.55   50.89
  -1  -7   3 1457.95   53.89
  -1   7  -3    8.90    2.40
  -1   7  -3   17.90    5.80
  -1   7  -3    3.20    7.70
  -1   7  -3   -5.20    8.80
  -1   7  -3    9.00    4.20
   1  -7   3    7.90    2.80
   1  -7   3    2.20    5.10
   1  -7   3    7.20    5.40
   1  -7   3    8.70    5.70
   1  -7   3    9.00    5.70
  -3   7  -3  274.47   17.00
  -3   7  -3  289.77   22.50
  -3   7  -3  291.67   13.40
  -3   7  -3  316.17   15.20
  -3   7  -3  274.37   19.80
   3  -7   3  279.07   15.80
   3  -7   3  287.77   16.90
   3  -7   3  290.17   18.40
   3  -7   3  265.67   16.40
  -5   7  -3  102.59   17.40
  -5   7  -3   89.19   15.60
  -5   7  -3   87.39    8.60
  -5   7  -3   76.79   12.50
   5  -7   3   73.99    9.80
   5  -7   3   71.69    9.00
   5  -7   3   65.89   10.40
  -7   7  -3  135.19   23.10
  -7   7  -3  145.89   18.10
   7  -7   3  114.59   13.90
   7  -7   3  145.49   13.60
   7  -7   3  106.99   12.70
  -9   7  -3   80.39   24.20
  -9   7  -3  114.79   20.50
   9  -7   3   87.69   14.90
   9  -7   3  109.29   15.50
   9  -7   3   92.99   11.80
 -11   7  -3   -2.10   21.90
 -11   7  -3   26.20   27.30
  11  -7   3   -0.30   15.60
  11  -7   3   16.30   15.90
 -13   7  -3  261.27   43.30
 -13   7  -3  222.08   33.10
  13  -7   3  126.79   24.60
  13  -7   3  172.98   25.10
  18   6  -3   27.10   23.30
  18   6  -3   43.50   27.60
  18   6  -3   29.20   28.00
 -18  -6   3   54.99   30.90
 -18  -6   3   -5.40   21.10
  16   6  -3   11.70   19.70
  16   6  -3    9.40   20.80
 -16  -6   3   22.40   21.40
 -16  -6   3   40.00   17.70
  14   6  -3   -2.80   14.00
  14   6  -3   -0.30   13.90
  14   6  -3    3.60    9.80
 -14  -6   3   18.80   14.60
 -14  -6   3   -2.80   16.60
 -14  -6   3   -8.30   12.40
  12   6  -3   82.59   15.40
  12   6  -3  100.69   10.60
  12   6  -3   86.89   14.10
 -12  -6   3  111.49   11.90
 -12  -6   3  112.89   14.40
 -12  -6   3  110.39   16.40
 -12  -6   3  107.09   13.80
  10   6  -3    8.20    7.40
  10   6  -3    5.70    9.90
  10   6  -3   -3.70   10.40
  10   6  -3   10.20   10.00
 -10  -6   3   10.50    8.00
 -10  -6   3   15.50    8.10
 -10  -6   3   13.40    9.00
 -10  -6   3    8.00    9.60
 -10  -6   3    5.80    7.60
   8   6  -3  160.98   16.40
   8   6  -3  167.78   16.20
  -8  -6   3  144.79   10.50
  -8  -6   3  184.38   15.50
  -8  -6   3  153.98   12.80
  -8  -6   3  167.68   14.10
  -8  -6   3  164.08   12.50
   6   6  -3   37.40    6.20
   6   6  -3   28.30    9.20
   6   6  -3   29.30    9.80
   6   6  -3   24.00    8.80
   6   6  -3   43.10    6.40
  -6  -6   3   30.50    7.60
  -6  -6   3   29.30    6.60
  -6  -6   3   28.20    6.40
  -6  -6   3   36.00    6.60
  -6  -6   3   28.90    3.90
   4   6  -3   20.30    6.70
   4   6  -3    8.50    7.40
   4   6  -3   -1.50    6.80
   4   6  -3    9.40    4.60
   4   6  -3   -2.20    4.90
   4   6  -3   12.90    6.20
  -4  -6   3   10.80    4.90
  -4  -6   3   13.50    4.70
  -4  -6   3   14.60    5.60
  -4  -6   3   15.70    6.30
  -4  -6   3    2.20    6.40
  -4  -6   3   18.10    5.50
  -4  -6   3   11.50    2.40
   2   6  -3   12.70    7.40
   2   6  -3   23.00    7.80
   2   6  -3   20.50    4.70
   2   6  -3   22.70    4.50
   2   6  -3   11.70    4.30
   2   6  -3   13.70    4.80
  -2  -6   3   29.50    7.20
  -2  -6   3   21.80    3.30
  -2  -6   3    7.90    6.60
  -2  -6   3   17.00    5.20
  -2  -6   3   23.50    4.30
  -2  -6   3   18.80    5.40
   0   6  -3   29.90    5.60
   0   6  -3   26.50    5.20
   0   6  -3   24.40    7.90
   0   6  -3   21.00    5.80
   0   6  -3   28.40    8.80
   0   6  -3   24.30    5.60
   0  -6   3   37.30    8.60
   0  -6   3   26.20    5.60
   0  -6   3   30.10    3.60
   0  -6   3   30.70    4.80
   0  -6   3   27.90    6.00
  -2   6  -3   88.99   11.30
  -2   6  -3   75.89   12.30
  -2   6  -3   81.19    8.20
  -2   6  -3   95.69    8.00
  -2   6  -3   79.29    6.10
   2  -6   3   80.79    8.40
   2  -6   3   90.39    9.60
   2  -6   3   82.19    6.90
   2  -6   3   79.99    4.50
   2  -6   3   75.19    8.20
   2  -6   3   76.29    8.10
  -4   6  -3    8.90    5.50
  -4   6  -3    1.20    7.60
  -4   6  -3    4.30    8.70
  -4   6  -3   -1.70   11.40
   4  -6   3    2.10    5.70
   4  -6   3    2.40    6.40
   4  -6   3    7.30    6.00
   4  -6   3    4.60    3.10
   4  -6   3   14.10    9.80
  -6   6  -3    6.50   10.40
  -6   6  -3   -5.00   13.90
   6  -6   3   10.00    8.10
   6  -6   3   -1.80    6.20
   6  -6   3    4.40    7.60
   6  -6   3   -0.10    3.60
   6  -6   3    1.10    2.70
  -8   6  -3   48.20   15.50
  -8   6  -3   52.99   20.50
   8  -6   3   42.40   12.10
   8  -6   3   54.39   11.20
   8  -6   3   52.39    9.10
 -10   6  -3    6.10   18.70
  10  -6   3    5.90   12.20
  10  -6   3   -3.00    9.90
 -12   6  -3   92.79   26.90
 -12   6  -3   62.89   33.70
  12  -6   3   83.59   19.40
  12  -6   3   61.99   19.30
 -14   6  -3   93.69   33.80
 -14   6  -3  112.29   41.40
  14  -6   3   64.69   24.20
  14  -6   3   65.59   25.50
  19   5  -3  244.18   41.60
  19   5  -3  216.28   40.80
 -19  -5   3  165.88   38.20
 -19  -5   3  136.69   28.30
  17   5  -3  118.49   25.30
 -17  -5   3   73.29   20.30
 -17  -5   3   73.69   26.40
  15   5  -3  107.79   13.80
  15   5  -3  141.59   19.10
  15   5  -3  111.19   20.90
 -15  -5   3  160.08   24.00
 -15  -5   3  146.69   18.90
 -15  -5   3   90.59   19.30
  13   5  -3   38.20    9.30
  13   5  -3   18.10   12.30
  13   5  -3   49.10   14.30
 -13  -5   3   30.50   14.00
 -13  -5   3   36.00    9.10
 -13  -5   3   23.60   11.00
 -13  -5   3   27.60   13.20
  11   5  -3   84.59   10.20
  11   5  -3   95.29   14.60
  11   5  -3  124.29   15.30
  11   5  -3   98.49   12.90
 -11  -5   3  110.39   12.90
 -11  -5   3   96.49   12.20
 -11  -5   3  100.49   10.50
 -11  -5   3  131.79   15.90
 -11  -5   3  103.49   12.60
   9   5  -3  150.18   14.60
   9   5  -3  129.69   13.60
   9   5  -3  108.29   12.90
  -9  -5   3  131.39   13.60
  -9  -5   3  121.79   12.90
  -9  -5   3  131.09   12.10
  -9  -5   3  135.19   12.10
  -9  -5   3  124.29   13.10
   7   5  -3   42.40    6.00
   7   5  -3   43.50    9.40
   7   5  -3   33.20    9.50
   7   5  -3   50.69   10.20
  -7  -5   3   38.30    8.20
  -7  -5   3   36.00    7.60
  -7  -5   3   37.70    5.90
  -7  -5   3   37.00    6.80
  -7  -5   3   35.50    6.20
   5   5  -3 1011.80   39.00
   5   5  -3 1018.70   41.10
   5   5  -3 1019.80   38.00
   5   5  -3 1028.30   35.50
   5   5  -3  996.90   40.70
   5   5  -3 1083.09   40.60
  -5  -5   3 1039.90   39.10
  -5  -5   3 1061.49   40.80
  -5  -5   3 1008.70   38.90
  -5  -5   3 1025.00   36.70
  -5  -5   3  945.41   40.30
   3   5  -3  500.95   22.70
   3   5  -3  538.75   21.80
   3   5  -3  520.35   21.70
   3   5  -3  470.65   21.00
   3   5  -3  509.35   23.60
   3   5  -3  560.04   21.00
   3   5  -3  490.85   23.80
  -3  -5   3  586.24   23.70
  -3  -5   3  475.65   20.90
  -3  -5   3  515.55   20.70
  -3  -5   3  521.95   18.40
  -3  -5   3  509.45   21.70
  -3  -5   3  520.15   18.00
  -3  -5   3  534.95   19.10
  -3  -5   3  491.45   22.20
   1   5  -3 1106.69   46.60
   1   5  -3 1236.68   44.40
   1   5  -3 1272.57   44.60
   1   5  -3 1242.58   43.30
   1   5  -3 1128.89   48.50
   1   5  -3 1257.17   44.70
  -1  -5   3 1238.48   42.70
  -1  -5   3 1291.27   47.00
  -1  -5   3 1177.08   43.50
  -1  -5   3 1188.18   44.40
  -1  -5   3 1265.67   47.00
  -1  -5   3 1202.08   44.50
  -1  -5   3 1214.78   43.00
  -1  -5   3 1122.09   44.80
  -1   5  -3    2.00    4.30
  -1   5  -3    3.00    3.50
  -1   5  -3   -2.50    7.20
  -1   5  -3    4.40    1.90
  -1   5  -3   -8.80    5.80
  -1   5  -3    4.60    3.60
  -1   5  -3   -3.20    4.30
  -1   5  -3    5.20    5.40
   1  -5   3   -1.50    1.90
   1  -5   3   -1.10    4.30
   1  -5   3   -0.50    4.20
   1  -5   3    4.50    4.90
   1  -5   3   -7.90    7.10
   1  -5   3   -2.90    3.10
   1  -5   3    0.60    4.30
  -3   5  -3   19.90    7.40
  -3   5  -3   15.80    8.80
  -3   5  -3   20.70    5.70
  -3   5  -3   36.50    6.00
  -3   5  -3   19.70   10.40
   3  -5   3   19.50    5.60
   3  -5   3   19.20    4.00
   3  -5   3   14.70    7.10
   3  -5   3   21.50    5.70
   3  -5   3   24.90    6.20
  -5   5  -3    0.40   11.70
  -5   5  -3   11.70    9.40
  -5   5  -3    8.10    5.20
  -5   5  -3   10.60    9.70
   5  -5   3    8.50    4.00
   5  -5   3    6.70    6.10
   5  -5   3   19.00    6.70
   5  -5   3    1.70    6.10
   5  -5   3   11.50    3.50
  -7   5  -3   61.19   18.30
  -7   5  -3   61.09   13.80
   7  -5   3   52.19    4.90
   7  -5   3   57.89    9.20
   7  -5   3   50.89    8.20
   7  -5   3   59.09   10.10
   7  -5   3   49.30    9.70
  -9   5  -3  235.28   29.10
  -9   5  -3  244.18   24.40
   9  -5   3  184.58   15.80
   9  -5   3  196.48   17.20
   9  -5   3  173.38   17.60
 -11   5  -3   96.19   30.60
 -11   5  -3  137.19   24.10
  11  -5   3   96.59   16.70
  11  -5   3  107.49   18.20
 -13   5  -3  146.89   36.00
 -13   5  -3  108.19   29.20
  13  -5   3   95.99   22.00
  13  -5   3  106.39   21.90
  15  -5   3  107.89   30.00
  18   4  -3   -3.30   21.00
  18   4  -3   52.69   25.60
 -18  -4   3   -1.20   19.90
 -18  -4   3   21.70   29.20
  16   4  -3   44.10   17.50
  16   4  -3   21.10   18.00
  16   4  -3   38.50   13.60
 -16  -4   3   70.89   25.60
 -16  -4   3   41.50   20.60
  14   4  -3   77.79   14.20
  14   4  -3  109.99   12.80
  14   4  -3  108.59   16.40
 -14  -4   3  116.49   18.00
 -14  -4   3  120.99   22.40
 -14  -4   3  119.09   17.90
 -14  -4   3   91.19   14.40
  12   4  -3  134.89   15.70
  12   4  -3  145.19   14.90
  12   4  -3  150.98   15.00
 -12  -4   3  150.08   16.80
 -12  -4   3  133.09   12.80
 -12  -4   3  134.39   14.30
 -12  -4   3  130.89   10.60
 -12  -4   3  169.58   17.80
  10   4  -3  102.89   11.80
  10   4  -3  105.49   13.80
  10   4  -3  106.69   10.30
  10   4  -3  114.69   13.30
 -10  -4   3  110.19   13.20
 -10  -4   3  112.69   12.90
 -10  -4   3   97.49    6.60
 -10  -4   3   98.19    9.30
 -10  -4   3  127.09   13.70
 -10  -4   3   93.49   11.10
   8   4  -3  422.46   22.40
   8   4  -3  443.06   23.20
   8   4  -3  424.26   18.80
  -8  -4   3  415.56   19.20
  -8  -4   3  416.06   20.70
  -8  -4   3  413.36   22.40
  -8  -4   3  434.26   20.30
   6   4  -3  130.19    5.40
   6   4  -3  107.89    9.50
   6   4  -3  140.19   12.60
   6   4  -3  138.69   13.40
   6   4  -3  132.89   12.50
   6   4  -3  130.49    8.50
  -6  -4   3  136.09   11.60
  -6  -4   3  154.28   12.00
  -6  -4   3  120.49    8.60
  -6  -4   3  133.99    9.50
  -6  -4   3  107.09   11.10
  -6  -4   3  119.09   10.60
   4   4  -3   52.99    5.00
   4   4  -3   50.29    7.00
   4   4  -3   32.60    6.80
   4   4  -3   42.70    5.60
   4   4  -3   33.30    7.70
   4   4  -3   41.40    4.70
   4   4  -3   36.40    6.30
  -4  -4   3   50.79    7.00
  -4  -4   3   39.80    5.30
  -4  -4   3   48.80    5.20
  -4  -4   3   54.29    7.40
  -4  -4   3   40.30    5.50
  -4  -4   3   43.30    4.60
   2   4  -3  519.55   20.80
   2   4  -3  480.55   22.50
   2   4  -3  520.05   20.00
   2   4  -3  512.95   20.30
   2   4  -3  512.45   20.40
   2   4  -3  505.45   22.50
  -2  -4   3  490.55   22.00
  -2  -4   3  473.85   20.70
  -2  -4   3  491.95   20.30
  -2  -4   3  503.95   20.00
  -2  -4   3  489.25   21.90
  -2  -4   3  512.85   18.70
  -2  -4   3  492.55   19.60
   0   4  -3  178.18    9.60
   0   4  -3  175.38   12.10
   0   4  -3  196.58   10.10
   0   4  -3  173.18   11.20
   0   4  -3  165.28   13.70
   0   4  -3  185.68   10.70
   0  -4   3  172.48   10.20
   0  -4   3  190.98    9.80
   0  -4   3  196.78    9.90
   0  -4   3  189.28   13.00
   0  -4   3  183.98    8.30
   0  -4   3  155.18   10.20
  -2   4  -3  430.66   23.60
  -2   4  -3  479.25   20.80
  -2   4  -3  474.05   20.00
  -2   4  -3  474.05   23.20
  -2   4  -3  450.55   21.10
  -2   4  -3  475.25   19.70
   2  -4   3  465.05   20.60
   2  -4   3  480.15   17.90
   2  -4   3  468.35   16.80
   2  -4   3  476.05   20.10
   2  -4   3  483.45   21.10
   2  -4   3  475.25   17.30
   2  -4   3  500.95   24.40
   2  -4   3  459.95   19.10
  -4   4  -3  341.07   20.60
  -4   4  -3  340.07   15.80
  -4   4  -3  319.77   16.40
  -4   4  -3  337.67   19.20
  -4   4  -3  322.27   21.90
   4  -4   3  325.67   16.50
   4  -4   3  327.07   20.20
   4  -4   3  335.87   15.10
   4  -4   3  335.07   14.70
   4  -4   3  325.17   18.10
   4  -4   3  327.87   17.50
  -6   4  -3  188.08   21.60
  -6   4  -3  190.68   18.40
   6  -4   3  207.18   10.70
   6  -4   3  215.08   16.50
   6  -4   3  200.78   13.60
   6  -4   3  196.28   14.40
   6  -4   3  220.98   15.90
  -8   4  -3  176.78   23.50
  -8   4  -3  141.09   18.60
   8  -4   3  136.29    9.40
   8  -4   3  162.38   15.90
   8  -4   3  166.48   16.50
   8  -4   3  130.19   12.80
   8  -4   3  124.19   14.00
   8  -4   3  149.59   14.90
 -10   4  -3   75.29   19.20
 -10   4  -3   97.49   25.40
  10  -4   3  104.59   15.90
  10  -4   3   64.59   10.40
  10  -4   3   75.79   14.00
  10  -4   3   76.29   13.60
 -12   4  -3   18.00   22.50
 -12   4  -3   30.20   26.80
  12  -4   3   16.70   16.70
  12  -4   3    7.60   16.40
 -14   4  -3   75.69   36.10
 -14   4  -3   13.50   27.00
  14  -4   3   20.10   22.20
  14  -4   3    9.00   22.40
  19   3  -3   92.29   30.70
  19   3  -3   27.30   23.80
 -19  -3   3   13.50   32.50
 -19  -3   3   80.69   25.70
  17   3  -3   33.80   19.30
  17   3  -3   20.90   20.70
  17   3  -3   46.50   19.80
 -17  -3   3   16.60   18.10
 -17  -3   3   26.20   23.90
 -17  -3   3   60.39   30.00
  15   3  -3   98.49   15.30
  15   3  -3  115.79   18.70
  15   3  -3   99.89   14.20
 -15  -3   3  104.69   16.50
 -15  -3   3  130.99   25.50
 -15  -3   3   75.19   20.90
 -15  -3   3  129.59   21.80
  13   3  -3   11.70   10.70
  13   3  -3    5.60    9.90
  13   3  -3   14.30    8.90
 -13  -3   3   23.50   13.70
 -13  -3   3    0.70   12.50
 -13  -3   3   31.20   10.70
  11   3  -3  179.48   17.40
  11   3  -3  163.78   14.40
  11   3  -3  171.38   15.70
 -11  -3   3  169.38   16.50
 -11  -3   3  163.98   11.80
 -11  -3   3  177.78   18.00
   9   3  -3    2.30    6.90
   9   3  -3    0.70    6.40
   9   3  -3   -2.90    7.90
   9   3  -3    6.40    5.10
   9   3  -3    5.80    7.90
  -9  -3   3   -4.70    7.80
  -9  -3   3    3.20    4.80
  -9  -3   3   -8.40    7.70
  -9  -3   3    1.40    7.50
  -9  -3   3   -2.50    3.30
   7   3  -3  435.86   18.70
   7   3  -3  417.06   21.70
   7   3  -3  389.86   20.60
   7   3  -3  395.36   21.20
   7   3  -3  410.86   17.20
  -7  -3   3  382.36   20.70
  -7  -3   3  395.96   20.90
  -7  -3   3  405.56   17.30
  -7  -3   3  389.26   19.60
  -7  -3   3  429.86   19.90
  -7  -3   3  394.06   19.00
   5   3  -3  150.88    9.50
   5   3  -3  168.38   16.10
   5   3  -3  160.88    8.20
   5   3  -3  153.58    7.50
   5   3  -3  161.48   12.90
   5   3  -3  163.88   11.70
  -5  -3   3  162.08   11.80
  -5  -3   3  157.88   10.90
  -5  -3   3  151.28   10.40
  -5  -3   3  168.88    9.10
  -5  -3   3  150.98    9.40
   3   3  -3  280.87   11.70
   3   3  -3  245.38   14.80
   3   3  -3  244.08   13.50
   3   3  -3  287.07   13.60
   3   3  -3  278.57   13.20
   3   3  -3  262.37   14.50
  -3  -3   3  265.67   12.90
  -3  -3   3  277.17   10.00
  -3  -3   3  258.57   12.70
  -3  -3   3  277.57   12.80
  -3  -3   3  268.37   11.60
  -3  -3   3  271.17   14.20
  -3  -3   3  291.47   14.50
   1   3  -3   99.09    7.70
   1   3  -3  107.99    7.00
   1   3  -3  105.49    7.90
   1   3  -3  109.09   10.30
   1   3  -3  108.29    6.70
   1   3  -3   94.59    8.30
  -1  -3   3  114.99    6.70
  -1  -3   3   95.99    6.80
  -1  -3   3  102.89    9.40
  -1  -3   3  111.49    7.30
  -1  -3   3  108.69    6.50
  -1  -3   3  115.19    9.40
  -1   3  -3  526.35   22.10
  -1   3  -3  512.45   21.40
  -1   3  -3  538.95   21.70
  -1   3  -3  533.25   19.50
  -1   3  -3  534.15   23.60
  -1   3  -3  535.55   20.80
  -1   3  -3  508.25   24.30
   1  -3   3  560.74   22.00
   1  -3   3  515.85   21.00
   1  -3   3  538.35   20.80
   1  -3   3  532.55   24.10
   1  -3   3  502.65   21.40
   1  -3   3  516.25   20.40
  -3   3  -3   37.20    6.50
  -3   3  -3   46.80    6.20
  -3   3  -3   32.20   10.20
  -3   3  -3   43.70    8.80
  -3   3  -3   42.50    6.30
  -3   3  -3   38.10    8.00
  -3   3  -3   37.50    4.70
   3  -3   3   34.30    5.50
   3  -3   3   76.29   16.50
   3  -3   3   46.50    7.10
   3  -3   3   56.69    8.20
   3  -3   3   40.60    4.40
   3  -3   3   44.80    6.10
   3  -3   3   38.10    5.00
  -5   3  -3   58.49   11.00
  -5   3  -3   51.69   14.50
  -5   3  -3   51.19    7.20
   5  -3   3   58.79    6.30
   5  -3   3   34.40    7.50
   5  -3   3   60.99    7.20
   5  -3   3   59.99    7.50
   5  -3   3   45.80    8.00
  -7   3  -3    7.10   14.90
  -7   3  -3   12.00   10.80
   7  -3   3   11.20    7.20
   7  -3   3   -0.20    8.00
   7  -3   3    7.00    5.10
   7  -3   3   15.60    8.30
   7  -3   3    9.70    7.70
  -9   3  -3   97.09   21.70
  -9   3  -3   84.69   17.10
   9  -3   3   75.29   12.50
   9  -3   3   88.69   12.10
   9  -3   3   93.59   14.20
 -11   3  -3   16.30   33.30
 -11   3  -3   69.19   23.80
  11  -3   3   -1.10    9.60
  11  -3   3    5.00   12.90
  11  -3   3    6.80   14.20
  11  -3   3    3.30   13.30
 -13   3  -3   22.50   30.70
 -13   3  -3   14.30   24.50
  13  -3   3  -17.30   17.00
  13  -3   3   -5.10   17.50
  13  -3   3   27.60   20.20
 -15   3  -3  -48.00   29.90
 -15   3  -3   27.10   42.00
  15  -3   3    9.10   25.70
  15  -3   3   49.90   28.90
  18   2  -3    2.50   20.10
  18   2  -3   19.70   22.40
 -18  -2   3   -1.90   34.60
 -18  -2   3   -5.10   18.50
 -18  -2   3  -43.00   24.70
  16   2  -3   -7.60   14.20
  16   2  -3   10.40   17.30
  16   2  -3   28.10   14.30
  16   2  -3   18.30   13.90
 -16  -2   3   12.70   18.70
 -16  -2   3   18.60   26.40
 -16  -2   3   12.10   14.80
  14   2  -3  122.89   14.20
  14   2  -3   89.49   15.00
  14   2  -3  122.59   14.20
 -14  -2   3  101.99   16.90
 -14  -2   3  131.69   19.40
 -14  -2   3  129.29   15.30
  12   2  -3  157.78   16.10
  12   2  -3  160.68   16.10
  12   2  -3  191.68   16.20
 -12  -2   3  186.68   10.30
 -12  -2   3  220.18   16.00
 -12  -2   3  198.68   21.00
 -12  -2   3  165.88   17.70
  10   2  -3  476.35   23.20
  10   2  -3  464.75   25.10
  10   2  -3  488.35   23.60
  10   2  -3  516.25   24.80
 -10  -2   3  488.95   20.10
 -10  -2   3  455.55   25.20
 -10  -2   3  508.55   21.20
 -10  -2   3  457.55   26.00
   8   2  -3  709.93   28.30
   8   2  -3  651.63   30.10
   8   2  -3  734.53   29.60
   8   2  -3  709.33   26.70
   8   2  -3  687.03   29.80
  -8  -2   3  615.14   29.90
  -8  -2   3  693.83   30.50
  -8  -2   3  714.33   26.20
  -8  -2   3  680.53   30.40
  -8  -2   3  696.73   26.50
   6   2  -3  486.15   22.60
   6   2  -3  508.45   23.30
   6   2  -3  485.25   18.80
   6   2  -3  498.15   19.00
   6   2  -3  503.15   20.70
   6   2  -3  435.56   22.50
  -6  -2   3  489.65   22.70
  -6  -2   3  515.15   22.70
  -6  -2   3  496.45   21.60
  -6  -2   3  495.65   22.20
  -6  -2   3  483.15   19.70
  -6  -2   3  532.65   21.70
   4   2  -3   66.89    7.70
   4   2  -3   48.70    7.10
   4   2  -3   34.90    5.40
   4   2  -3   60.19    6.10
   4   2  -3   43.00    7.10
   4   2  -3   49.30    4.00
   4   2  -3   58.29    5.30
  -4  -2   3   61.59    7.80
  -4  -2   3   66.39    7.50
  -4  -2   3   53.29    4.20
  -4  -2   3   44.70    4.90
  -4  -2   3   46.00    5.90
  -4  -2   3   54.39    5.50
   2   2  -3    9.40    3.90
   2   2  -3    8.70    5.30
   2   2  -3    3.20    3.20
   2   2  -3    8.20    4.00
   2   2  -3    2.10    4.30
   2   2  -3    6.10    2.20
  -2  -2   3    4.30    2.10
  -2  -2   3    7.90    1.30
  -2  -2   3    9.50    5.40
  -2  -2   3    1.90    3.00
  -2  -2   3    7.00    3.30
  -2  -2   3    4.30    4.10
   0   2  -3   99.69    5.50
   0   2  -3   80.19    8.00
   0   2  -3   80.49   10.70
   0   2  -3   91.69    7.60
   0   2  -3   93.29    7.70
   0   2  -3   88.99    4.70
   0  -2   3   95.89    6.90
   0  -2   3   85.49    6.80
   0  -2   3   83.19    8.70
   0  -2   3   77.39    5.70
   0  -2   3   82.29    7.20
  -2   2  -3  434.06   19.70
  -2   2  -3  458.35   17.70
  -2   2  -3  460.45   18.90
  -2   2  -3  387.96   21.50
  -2   2  -3  444.86   17.60
  -2   2  -3  445.56   20.70
   2  -2   3  430.06   18.90
   2  -2   3  440.16   18.40
   2  -2   3  443.26   19.70
   2  -2   3  449.95   16.00
   2  -2   3  416.26   19.40
   2  -2   3  420.96   21.20
   2  -2   3  428.56   17.50
  -4   2  -3  267.37   14.10
  -4   2  -3  243.08   18.90
  -4   2  -3  254.67   16.50
  -4   2  -3  295.07   13.20
  -4   2  -3  233.98   16.60
  -4   2  -3  254.77   14.10
   4  -2   3  263.47   13.00
   4  -2   3  266.47   17.30
   4  -2   3  254.07   13.20
   4  -2   3  263.67   14.70
   4  -2   3  242.78   13.10
   4  -2   3  237.28   14.80
  -6   2  -3   -5.40    6.10
  -6   2  -3   -6.90    8.70
  -6   2  -3   -0.10   10.50
   6  -2   3    0.00    6.50
   6  -2   3    1.10    6.40
   6  -2   3    3.30    5.40
   6  -2   3   -7.50    7.00
   6  -2   3   -8.20    5.60
  -8   2  -3   22.90   12.50
  -8   2  -3   17.30   15.30
   8  -2   3   17.60    7.50
   8  -2   3   30.60   10.50
   8  -2   3   12.00    9.10
   8  -2   3   22.00    8.30
 -10   2  -3   11.90   15.80
 -10   2  -3   30.90   18.60
  10  -2   3   14.20    9.70
  10  -2   3   13.80   10.40
  10  -2   3    4.40   11.40
  10  -2   3   -4.30   11.30
 -12   2  -3   46.10   22.30
 -12   2  -3   53.89   26.40
  12  -2   3   -8.70   14.60
  12  -2   3   -5.70   15.60
 -14   2  -3   91.59   27.90
 -14   2  -3  122.49   30.70
 -14   2  -3  218.38   41.80
  14  -2   3  113.69   24.20
  14  -2   3  173.58   28.20
  14  -2   3  150.48   24.40
  19   1  -3  252.57   32.00
  19   1  -3  159.58   26.80
 -19  -1   3   59.89   24.40
 -19  -1   3  125.69   33.70
 -19  -1   3  234.28   47.80
  17   1  -3  219.38   24.80
  17   1  -3  169.18   22.80
  17   1  -3  162.58   21.00
 -17  -1   3  151.08   25.50
 -17  -1   3  205.68   30.40
 -17  -1   3  250.97   37.00
  15   1  -3   76.99   16.70
  15   1  -3   95.89   16.90
  15   1  -3   99.69   14.30
  15   1  -3  110.29   13.80
 -15  -1   3   98.39   20.50
 -15  -1   3   88.79   18.20
 -15  -1   3  102.99   15.20
 -15  -1   3  115.59   26.40
  13   1  -3  148.59   15.10
  13   1  -3  160.48   16.30
  13   1  -3  137.79   13.90
 -13  -1   3  114.29   17.90
 -13  -1   3  143.09   17.90
  11   1  -3   20.10    8.00
  11   1  -3   16.90    7.20
  11   1  -3   15.10    7.10
 -11  -1   3   23.00   11.00
 -11  -1   3   13.70    3.80
 -11  -1   3    8.60    9.00
 -11  -1   3    8.70    6.80
   9   1  -3   45.00    6.60
   9   1  -3   53.69    8.30
   9   1  -3   47.40   10.10
   9   1  -3   60.79    9.20
   9   1  -3   57.39    7.20
  -9  -1   3   39.70    9.60
  -9  -1   3   56.39    5.20
  -9  -1   3   67.69    6.80
  -9  -1   3   51.09    9.20
  -9  -1   3   46.80    9.50
   7   1  -3  413.66   21.60
   7   1  -3  426.36   17.20
   7   1  -3  404.66   18.50
   7   1  -3  384.56   20.30
   7   1  -3  435.66   20.60
   7   1  -3  438.86   16.70
  -7  -1   3  440.66   21.40
  -7  -1   3  430.66   17.70
  -7  -1   3  439.46   20.10
  -7  -1   3  460.85   27.50
  -7  -1   3  413.26   17.10
  -7  -1   3  437.46   21.50
   5   1  -3   63.69    5.30
   5   1  -3   63.19    6.80
   5   1  -3   57.19   10.60
   5   1  -3   54.99    6.10
   5   1  -3   55.19    3.70
   5   1  -3   48.30    7.20
  -5  -1   3   53.49    6.50
  -5  -1   3   72.39    8.10
  -5  -1   3   51.99    5.00
  -5  -1   3   53.29    5.10
  -5  -1   3   54.49    5.40
  -5  -1   3   58.49    7.00
  -5  -1   3   65.49    8.30
  -5  -1   3   63.69    6.40
   3   1  -3 2407.56   86.19
   3   1  -3 2454.85   84.69
   3   1  -3 2425.66   87.79
   3   1  -3 2583.14   86.69
   3   1  -3 2527.65   87.59
   3   1  -3 2431.96   86.19
   3   1  -3 2314.57   87.29
   3   1  -3 2553.24   86.09
  -3  -1   3 2481.75   87.69
  -3  -1   3 2424.46   84.69
  -3  -1   3 2362.86   84.69
  -3  -1   3 2367.96   86.29
  -3  -1   3 2461.55   87.19
  -3  -1   3 2651.03   87.69
   1   1  -3   55.49    6.00
   1   1  -3   64.49    4.10
   1   1  -3   52.19    6.20
   1   1  -3   64.39    4.00
   1   1  -3   60.69    7.70
   1   1  -3   60.09    5.90
  -1  -1   3   51.99    4.40
  -1  -1   3   68.49    6.20
  -1  -1   3   71.89    6.70
  -1  -1   3   69.19    6.30
  -1  -1   3   63.89    7.50
  -1  -1   3   63.39    4.10
  -1  -1   3   52.49    5.30
  -1   1  -3  140.79    6.70
  -1   1  -3  127.19    7.20
  -1   1  -3  135.09    8.90
  -1   1  -3  126.99   12.40
  -1   1  -3  155.08    9.50
  -1   1  -3  126.19    9.10
   1  -1   3  117.59   10.10
   1  -1   3  159.68   10.00
   1  -1   3  137.79    6.50
   1  -1   3  138.99    7.90
   1  -1   3  123.09    9.10
   1  -1   3  155.08    7.00
   1  -1   3  123.49    8.50
  -3   1  -3   38.00    7.80
  -3   1  -3   29.00    6.80
  -3   1  -3   39.90    4.60
  -3   1  -3   43.50    6.20
  -3   1  -3   30.70    5.90
  -3   1  -3   31.90    9.50
  -3   1  -3   39.90    5.50
  -3   1  -3   36.50    7.80
   3  -1   3   26.60    5.80
   3  -1   3   44.30    6.10
   3  -1   3   38.90    3.30
   3  -1   3   48.00    8.00
   3  -1   3   21.20    8.70
   3  -1   3   33.00    4.30
  -5   1  -3    6.10    8.40
  -5   1  -3   14.40    5.20
  -5   1  -3   -1.40    9.00
   5  -1   3   10.90    5.60
   5  -1   3   11.70    6.40
   5  -1   3    5.40    4.80
   5  -1   3   -3.40    5.60
  -7   1  -3   81.19    9.20
  -7   1  -3   96.29   14.00
  -7   1  -3   94.79   15.00
   7  -1   3  103.09   10.30
   7  -1   3   97.69    9.90
   7  -1   3   76.59   11.00
   7  -1   3  118.99   13.20
  -9   1  -3  160.38   19.90
  -9   1  -3  163.88   20.80
   9  -1   3  182.88   16.70
   9  -1   3  152.98   15.80
   9  -1   3  168.78   15.90
 -11   1  -3  125.89   25.30
  11  -1   3   81.29   14.50
  11  -1   3   79.99   16.30
  11  -1   3   96.99   14.00
 -13   1  -3   51.29   22.30
 -13   1  -3   42.70   23.90
 -13   1  -3  102.19   32.10
  13  -1   3   82.59   22.20
  13  -1   3   41.40   19.50
  13  -1   3   52.79   18.70
 -15   1  -3   82.39   37.30
 -15   1  -3   68.79   31.30
 -15   1  -3  184.68   44.50
  15  -1   3   67.79   26.70
  15  -1   3  172.28   32.60
  15  -1   3   82.19   29.20
  18   0  -3   59.19   23.00
  18   0  -3  -39.10   17.00
  18   0  -3   14.50   29.00
 -18   0   3    5.40   37.20
 -18   0   3   31.60   26.00
 -18   0   3    5.20   18.70
  16   0  -3   -9.10   11.60
  16   0  -3    4.90   14.80
  16   0  -3    4.60   14.50
 -16   0   3   -8.60   16.40
 -16   0   3   -7.60   26.00
 -16   0   3   -9.90   13.20
 -16   0   3   -7.00   20.60
  14   0  -3  -12.00    9.70
  14   0  -3   -5.20   11.10
  14   0  -3    6.30   12.00
  14   0  -3    2.80    8.10
 -14   0   3   12.50   14.40
 -14   0   3    9.50   15.30
  12   0  -3    7.10    9.00
  12   0  -3    2.30    8.10
  12   0  -3    3.10    6.40
 -12   0   3   -2.40   10.10
 -12   0   3    9.00   13.50
  10   0  -3  -14.60    6.00
  10   0  -3   -7.60    3.90
  10   0  -3    6.80    6.60
  10   0  -3    3.10    6.50
 -10   0   3    1.30    2.90
 -10   0   3  -10.80    5.90
 -10   0   3    3.00    9.70
 -10   0   3    7.60    8.80
   8   0  -3   10.00    5.70
   8   0  -3    1.00    4.30
   8   0  -3   -2.30    3.00
   8   0  -3   -1.10    5.30
   8   0  -3   -7.90    6.90
   8   0  -3   -4.00    3.40
  -8   0   3    2.00    2.30
  -8   0   3   13.70    7.60
  -8   0   3   -4.20    7.40
  -8   0   3  -11.20    6.70
  -8   0   3   -4.90    4.20
  -8   0   3   -2.30    5.90
   6   0  -3    0.70    6.00
   6   0  -3    7.40    4.00
   6   0  -3    3.60    5.50
   6   0  -3    1.70    3.70
   6   0  -3    1.50    1.50
   6   0  -3    5.50    2.80
   6   0  -3    2.60    4.90
  -6   0   3    0.10    4.60
  -6   0   3   -6.30    3.00
  -6   0   3    6.50    5.80
  -6   0   3   -5.10    5.00
  -6   0   3   -2.90    2.90
  -6   0   3   -0.60    4.30
   4   0  -3    5.30    5.00
   4   0  -3    0.70    4.40
   4   0  -3    8.50    3.20
   4   0  -3    3.30    3.40
   4   0  -3   -1.60    2.20
   4   0  -3   -0.80    1.00
   4   0  -3    5.30    3.20
  -4   0   3    1.00    4.20
  -4   0   3    3.00    4.90
  -4   0   3    1.80    1.20
  -4   0   3    0.20    3.30
  -4   0   3   -0.50    2.00
  -4   0   3    4.10    3.10
  -4   0   3   -4.60    5.00
   2   0  -3    0.80    3.50
   2   0  -3    0.00    4.80
   2   0  -3    1.20    3.60
   2   0  -3   -2.40    3.30
   2   0  -3   -0.30    1.60
   2   0  -3   -0.10    2.50
  -2   0   3   -0.50    1.90
  -2   0   3    2.00    2.90
  -2   0   3   -1.90    1.40
  -2   0   3   -6.70    3.10
  -2   0   3   -4.80    3.30
  -2   0   3   -3.40    5.00
   0   0  -3   -0.90    5.30
   0   0  -3    1.10    3.30
   0   0  -3    1.40    1.40
   0   0  -3    1.00    2.10
   0   0  -3   -3.50    3.30
   0   0  -3    1.70    3.70
   0   0   3    0.90    5.00
   0   0   3    2.10    3.80
   0   0   3    2.90    2.80
   0   0   3   -2.70    3.20
   0   0   3    1.60    3.60
   0   0   3    1.00    2.10
   0   0   3    6.70    2.60
  -2   0  -3    3.50    4.90
  -2   0  -3    1.20    3.20
  -2   0  -3    8.60    4.50
  -2   0  -3    3.70    3.70
  -2   0  -3   -4.00    3.40
  -2   0  -3   -2.00    6.50
  -2   0  -3   -2.20    2.00
  -2   0  -3   -5.90    4.20
   2   0   3   -2.20    1.80
   2   0   3    0.00    5.60
   2   0   3    1.40    3.30
   2   0   3    0.20    1.90
   2   0   3    0.10    5.20
   2   0   3   -0.40    4.20
  -4   0  -3   -4.70    8.50
  -4   0  -3    5.60    7.10
  -4   0  -3   -5.20    5.60
  -4   0  -3    5.40    5.40
  -4   0  -3  -10.30    5.40
  -4   0  -3    7.80    4.00
   4   0   3    5.10    6.00
   4   0   3    0.50    2.10
   4   0   3    3.20    3.00
   4   0   3    6.20    8.60
   4   0   3    4.30    5.40
  -6   0  -3   -3.00   10.50
  -6   0  -3    0.30    7.20
  -6   0  -3    1.70    5.30
  -6   0  -3   10.60    9.60
   6   0   3   -8.70    7.20
   6   0   3    6.40    6.90
   6   0   3    4.10    5.30
   6   0   3    0.00    7.00
  -8   0  -3   -3.90   11.50
  -8   0  -3    5.00    6.80
  -8   0  -3   13.40   13.80
   8   0   3   -3.20    8.50
   8   0   3    3.50    8.00
   8   0   3    4.30    7.00
 -10   0  -3    6.50   13.30
 -10   0  -3    1.80   14.70
 -10   0  -3  -22.80   16.40
  10   0   3  -15.80   10.70
  10   0   3   -6.40    9.00
[truncated: 440,513 more chars]
