# Supplementary material for: Synthesis, crystal structure determination of a novel phosphate Ag1.64Zn1.64Fe1.36(PO4)3 with an alluaudite-like structure
Source: Acta Crystallogr E Crystallogr Commun. 2020 Aug 25;76(Pt 9):1491–5. doi: 10.1107/S2056989020011408 (PMC7472751; doi:10.1107/S2056989020011408)
Supplement: Supplementary file 2 [file e-76-01491-Isup2.hkl]

data_I                                                                          
_shelx_title ' mo_D18_196_j400b1_0m_a.res in C2/c'                              
_shelx_refln_list_code          4                                               
_shelx_F_calc_maximum      563.63                                               
_exptl_crystal_F_000      1210.53                                               
_reflns_d_resolution_high  0.6201                                               
                                                                                
loop_                                                                           
 _space_group_symop_operation_xyz                                               
 'x, y, z'                                                                      
 '-x, y, -z+1/2'                                                                
 'x+1/2, y+1/2, z'                                                              
 '-x+1/2, y+1/2, -z+1/2'                                                        
 '-x, -y, -z'                                                                   
 'x, -y, z-1/2'                                                                 
 '-x+1/2, -y+1/2, -z'                                                           
 'x+1/2, -y+1/2, z-1/2'                                                         
                                                                                
_cell_length_a    11.8151                                                       
_cell_length_b    12.6367                                                       
_cell_length_c     6.4056                                                       
_cell_angle_alpha  90.000                                                       
_cell_angle_beta  113.431                                                       
_cell_angle_gamma  90.000                                                       
                                                                                
_shelx_F_squared_multiplier     1.000                                           
                                                                                
loop_                                                                           
 _refln_index_h                                                                 
 _refln_index_k                                                                 
 _refln_index_l                                                                 
 _refln_F_squared_calc                                                          
 _refln_F_squared_meas                                                          
 _refln_F_squared_sigma                                                         
 _refln_observed_status                                                         
   2   0   0       9744.25       9987.50       118.37 o                         
   4   0   0     273435.81     263923.34      3127.42 o                         
   6   0   0      45199.39      46065.21       506.52 o                         
   8   0   0      80989.56      81162.18       801.75 o                         
  10   0   0      42875.39      43805.09       590.66 o                         
  12   0   0       9876.77       9783.67       199.66 o                         
  14   0   0      20508.73      20666.59       430.91 o                         
  16   0   0       1756.46       2343.14       333.39 o                         
   1   1   0       4153.61       3791.00        42.28 o                         
   3   1   0      36474.18      36239.77       261.87 o                         
   5   1   0      21033.67      22939.93       170.45 o                         
   7   1   0      27675.34      27830.99       206.41 o                         
   9   1   0        359.97        462.90        34.13 o                         
  11   1   0       5686.94       5784.94       107.40 o                         
  13   1   0       1815.15       1854.66       101.71 o                         
  15   1   0       1229.90       1121.21       155.11 o                         
  17   1   0         65.25        393.48       245.72 o                         
   0   2   0        136.93        207.64         9.05 o                         
   2   2   0      15049.05      15534.75       107.86 o                         
   4   2   0       1443.81       1541.03        24.76 o                         
   6   2   0      11392.76      11721.63       104.95 o                         
   8   2   0       3697.85       3823.65        76.56 o                         
  10   2   0       1711.66       1820.01        57.31 o                         
  12   2   0       4262.34       4174.73       116.56 o                         
  14   2   0         18.37        265.73       110.60 o                         
  16   2   0       3267.86       3603.31       224.23 o                         
   1   3   0       1090.31        952.92        21.09 o                         
   3   3   0       7100.41       7098.33        57.60 o                         
   5   3   0      37636.54      38326.36       268.58 o                         
   7   3   0      25747.41      26252.40       192.56 o                         
   9   3   0       6079.91       6177.55        89.62 o                         
  11   3   0      17898.95      17920.54       198.74 o                         
  13   3   0       3076.14       3143.92       118.55 o                         
  15   3   0       2631.66       2703.43       159.78 o                         
  17   3   0        863.09       1343.26       274.79 o                         
   0   4   0       9931.25       9871.52       104.34 o                         
   2   4   0     317674.41     313797.97      3708.27 o                         
   4   4   0      58763.54      61946.14       413.72 o                         
   6   4   0     143167.09     146891.67      1072.40 o                         
   8   4   0      14600.10      15106.62       164.54 o                         
  10   4   0      24724.90      24577.88       269.94 o                         
  12   4   0      24151.59      24245.73       306.54 o                         
  14   4   0       5090.54       5199.57       212.80 o                         
  16   4   0      13759.79      13495.25       349.00 o                         
   1   5   0       1222.91        784.37        19.53 o                         
   3   5   0      37692.15      38446.58       256.84 o                         
   5   5   0       8731.95       8190.09        68.94 o                         
   7   5   0       6312.83       6196.79        84.97 o                         
   9   5   0       7282.58       6930.25       124.06 o                         
  11   5   0       2016.24       1989.16        89.28 o                         
  13   5   0       6560.61       6781.58       186.94 o                         
  15   5   0        176.44        178.00       160.79 o                         
   0   6   0     107142.68     111414.73       935.15 o                         
   2   6   0       1820.07       1970.40        29.11 o                         
   4   6   0      25284.65      25495.93       173.64 o                         
   6   6   0       9982.25       9988.45        99.20 o                         
   8   6   0        307.70        412.53        40.15 o                         
  10   6   0      14319.36      13935.71       194.45 o                         
  12   6   0         18.76         -9.47        79.66 o                         
  14   6   0       7431.04       7059.86       344.04 o                         
  16   6   0       1574.04       1515.86       207.13 o                         
   1   7   0        385.06        438.94        20.26 o                         
   3   7   0       9954.78       9998.26        89.13 o                         
   5   7   0      31319.28      32027.57       242.93 o                         
   7   7   0       3533.02       3473.28        73.80 o                         
   9   7   0       9021.67       9135.55       132.87 o                         
  11   7   0         89.03        143.96        79.75 o                         
  13   7   0       5854.60       5500.17       205.74 o                         
  15   7   0       1104.79       1357.74       186.12 o                         
   0   8   0     102037.17     104845.26       946.02 o                         
   2   8   0      23737.10      23580.85       165.02 o                         
   4   8   0      40982.56      41564.50       301.71 o                         
   6   8   0      15821.70      15880.71       166.67 o                         
   8   8   0      28872.92      29045.41       286.84 o                         
  10   8   0      12682.81      12860.80       221.25 o                         
  12   8   0       9003.81       8684.65       220.05 o                         
  14   8   0       2380.96       2464.15       202.99 o                         
  16   8   0       5182.73       5771.63       349.76 o                         
   1   9   0      22035.63      21819.48       163.09 o                         
   3   9   0       2659.84       2560.70        53.88 o                         
   5   9   0      21222.09      21235.56       185.55 o                         
   7   9   0       4972.56       4722.68       113.72 o                         
   9   9   0      17262.90      16938.37       223.29 o                         
  11   9   0       1465.84       1555.96       116.18 o                         
  13   9   0       4131.90       3762.08       219.06 o                         
  15   9   0       3333.13       3497.89       229.21 o                         
   0  10   0       5997.19       5818.46       119.44 o                         
   2  10   0      28121.25      28556.67       229.58 o                         
   4  10   0       7886.98       7930.62       105.91 o                         
   6  10   0      10488.10      10659.69       126.02 o                         
   8  10   0      11849.53      12080.24       188.40 o                         
  10  10   0         62.21        125.61        94.70 o                         
  12  10   0       9743.06       9986.86       385.22 o                         
  14  10   0        363.03         98.56       227.90 o                         
   1  11   0        254.94        227.14        45.47 o                         
   3  11   0         82.06         49.47        45.99 o                         
   5  11   0          0.55         54.77        40.85 o                         
   7  11   0        864.45       1106.62        69.23 o                         
   9  11   0        113.49        250.71        94.46 o                         
  11  11   0       2642.81       3193.72       263.12 o                         
  13  11   0        386.95        322.22       199.09 o                         
   0  12   0      22515.57      22199.27       340.24 o                         
   2  12   0       2064.90       2170.91        69.94 o                         
   4  12   0      11531.91      11694.26       171.77 o                         
   6  12   0      13773.58      13884.21       185.82 o                         
   8  12   0       1449.59       1535.30       107.79 o                         
  10  12   0       8497.13       9139.68       386.20 o                         
  12  12   0       1134.27       1433.75       210.44 o                         
  14  12   0       5836.37       6487.62       363.53 o                         
   1  13   0       4594.61       4646.97       105.45 o                         
   3  13   0      24498.03      24180.82       243.00 o                         
   5  13   0        603.71        625.45        77.67 o                         
   7  13   0      13328.14      13109.05       246.16 o                         
   9  13   0       1562.47       1625.97       179.36 o                         
  11  13   0       5318.25       5907.53       257.28 o                         
  13  13   0       2283.79       2060.94       250.56 o                         
   0  14   0      14824.53      14763.05       280.76 o                         
   2  14   0      13990.83      13708.59       172.65 o                         
   4  14   0       7792.13       7613.15       159.18 o                         
   6  14   0      11693.88      11930.33       242.40 o                         
   8  14   0        602.48        555.31       164.69 o                         
  10  14   0      11826.39      11515.82       389.98 o                         
  12  14   0        227.01        292.86       299.70 o                         
   1  15   0        649.85        609.07        80.81 o                         
   3  15   0         15.32         98.62        87.83 o                         
   5  15   0        891.95        987.51       116.47 o                         
   7  15   0        388.40        503.35       156.11 o                         
   9  15   0       1191.74       1398.36       205.06 o                         
  11  15   0        329.85        263.57       332.83 o                         
   0  16   0          6.37         36.11       129.61 o                         
   2  16   0       7419.00       7370.26       173.85 o                         
   4  16   0        508.02        718.93       116.78 o                         
   6  16   0       3180.23       3214.83       195.79 o                         
   8  16   0       2298.90       2612.00       213.28 o                         
  10  16   0        571.81        378.05       219.41 o                         
   1  17   0       4655.81       4793.33       164.78 o                         
   3  17   0       3699.19       3947.78       182.30 o                         
   5  17   0       5718.86       5750.65       321.36 o                         
   7  17   0       1046.86        766.26       207.60 o                         
   9  17   0       3765.15       4028.06       379.74 o                         
   0  18   0      19127.04      19726.37       495.09 o                         
   2  18   0        954.95       1071.70       182.92 o                         
   4  18   0      10302.23      11255.34       372.15 o                         
   6  18   0       3195.76       3404.85       267.76 o                         
   8  18   0       4771.46       4724.88       298.02 o                         
   1  19   0         96.48        267.70       215.54 o                         
   3  19   0       3759.40       3757.77       277.36 o                         
   5  19   0        525.00        581.74       252.40 o                         
   0  20   0       7559.91       7029.36       434.54 o                         
   2  20   0         34.75         15.20       278.06 o                         
 -17   1   1       1120.07       1207.95       231.68 o                         
 -15   1   1         33.60         45.90       112.90 o                         
 -13   1   1       7007.46       6950.00       153.76 o                         
 -11   1   1       4152.20       3919.71        83.29 o                         
  -9   1   1       6166.19       5949.40        92.74 o                         
  -7   1   1         50.32         56.25        20.13 o                         
  -5   1   1        377.17        231.73        15.64 o                         
  -3   1   1        301.88        272.73        12.56 o                         
  -1   1   1         16.83         13.00         5.97 o                         
   1   1   1      12525.14      12280.94        92.03 o                         
   3   1   1       2837.13       2912.42        33.83 o                         
   5   1   1      33602.45      34468.22       271.83 o                         
   7   1   1       1730.19       1772.31        46.16 o                         
   9   1   1        224.00        259.25        48.58 o                         
  11   1   1       2676.45       2753.34        91.83 o                         
  13   1   1       1243.11       1270.43       120.72 o                         
  15   1   1       4277.31       4107.25       227.29 o                         
 -18   2   1       4901.57       5812.67       361.71 o                         
 -16   2   1       7229.86       7099.62       235.10 o                         
 -14   2   1       4003.07       4131.07       115.49 o                         
 -12   2   1        613.76        615.57        58.54 o                         
 -10   2   1         12.43         28.14        39.36 o                         
  -8   2   1        107.97         54.44        26.19 o                         
  -6   2   1       5307.65       5193.63        72.65 o                         
  -4   2   1        121.85         82.49        10.14 o                         
  -2   2   1       6063.05       5858.84        43.66 o                         
   0   2   1       1877.92       1833.56        27.12 o                         
   2   2   1        172.52        232.64        13.29 o                         
   4   2   1       3059.71       3091.58        39.79 o                         
   6   2   1       5838.28       5816.10        73.05 o                         
   8   2   1      14354.16      13830.90       149.38 o                         
  10   2   1      12127.78      11882.32       159.38 o                         
  12   2   1       2364.67       2292.97        92.18 o                         
  14   2   1        165.58         77.31       135.02 o                         
  16   2   1       1087.17       1099.80       218.34 o                         
 -17   3   1        541.06        521.31       240.71 o                         
 -15   3   1        691.02        544.40       125.07 o                         
 -13   3   1        768.46        735.78        69.85 o                         
 -11   3   1       5388.69       5082.50       104.68 o                         
  -9   3   1         42.77          6.76        39.38 o                         
  -7   3   1       5098.07       4678.76        60.79 o                         
  -5   3   1        173.74        166.77        13.00 o                         
  -3   3   1       8531.24       8227.84        61.60 o                         
  -1   3   1         44.91         43.22         8.55 o                         
   1   3   1      11842.73      11808.89        85.89 o                         
   3   3   1      10079.94      10561.19        85.50 o                         
   5   3   1       7721.05       7731.25        71.91 o                         
   7   3   1        526.24        495.01        34.46 o                         
   9   3   1       6321.78       6166.12        97.39 o                         
  11   3   1        209.95        188.04        55.14 o                         
  13   3   1       2813.15       2902.56       147.77 o                         
  15   3   1       1194.78       1033.63       208.92 o                         
 -16   4   1         31.57        -94.93       173.03 o                         
 -14   4   1        100.74        155.66        94.57 o                         
 -12   4   1        911.68        881.32        69.73 o                         
 -10   4   1       2235.99       2264.74        61.02 o                         
  -8   4   1       8209.27       8007.18        92.43 o                         
  -6   4   1      12773.47      12757.82       110.89 o                         
  -4   4   1       1122.13        802.14        18.70 o                         
  -2   4   1       5918.44       5685.53        47.41 o                         
   0   4   1      16940.15      16887.72       112.84 o                         
   2   4   1        830.28        860.60        23.14 o                         
   4   4   1          1.66          5.74        17.39 o                         
   6   4   1       8493.44       8446.88       103.70 o                         
   8   4   1        931.15       1011.77        53.15 o                         
  10   4   1       6870.19       6859.95       128.73 o                         
  12   4   1        752.85        832.59       109.67 o                         
  14   4   1       1141.63       1224.31       149.24 o                         
  16   4   1        136.02         20.18       241.72 o                         
 -17   5   1         68.01        187.51       206.93 o                         
 -15   5   1       2481.43       2648.07       164.18 o                         
 -13   5   1       4213.21       4423.18       154.61 o                         
 -11   5   1      12704.03      12395.90       173.55 o                         
  -9   5   1       2184.26       2185.59        67.98 o                         
  -7   5   1       3006.29       2914.37        59.16 o                         
  -5   5   1        368.40        462.04        17.76 o                         
  -3   5   1         15.72          4.87        12.70 o                         
  -1   5   1      10215.70      10075.51        72.48 o                         
   1   5   1       1281.14       1155.86        21.26 o                         
   3   5   1      34371.95      34917.32       264.80 o                         
   5   5   1       9238.01       9282.64        88.52 o                         
   7   5   1       9031.80       9059.04       122.95 o                         
   9   5   1       1129.94       1200.92        64.96 o                         
  11   5   1         69.68         64.93        85.40 o                         
  13   5   1       2022.61       2278.41       164.55 o                         
  15   5   1       2129.51       2055.04       197.97 o                         
 -16   6   1       4359.10       4485.89       215.14 o                         
 -14   6   1       1991.56       2020.78       133.85 o                         
 -12   6   1        793.99        938.06       111.77 o                         
 -10   6   1       3096.70       2979.33        83.26 o                         
  -8   6   1        158.98        191.16        31.69 o                         
  -6   6   1       1427.45       1403.60        31.73 o                         
  -4   6   1       6258.72       6249.55        64.02 o                         
  -2   6   1        592.11        627.68        17.82 o                         
   0   6   1       5318.88       5291.24        49.44 o                         
   2   6   1       1698.02       1727.72        29.62 o                         
   4   6   1         35.66         61.45        22.37 o                         
   6   6   1        562.40        577.21        34.68 o                         
   8   6   1       1576.90       1810.58        71.05 o                         
  10   6   1       4234.99       4013.91       124.53 o                         
  12   6   1         69.56        151.65       114.52 o                         
  14   6   1        520.62        448.72       180.89 o                         
 -17   7   1        352.45        280.23       225.65 o                         
 -15   7   1       5097.92       5250.24       207.51 o                         
 -13   7   1         35.46         10.16       107.15 o                         
 -11   7   1       6293.52       6330.30       156.47 o                         
  -9   7   1       4693.06       4371.28        91.56 o                         
  -7   7   1       3027.75       2985.75        73.60 o                         
  -5   7   1      10694.22      10299.64        90.64 o                         
  -3   7   1        615.28        543.69        22.92 o                         
  -1   7   1      34098.74      34554.28       235.10 o                         
   1   7   1         29.13         24.70        18.14 o                         
   3   7   1      29815.77      29543.46       205.79 o                         
   5   7   1       1968.27       2052.52        62.13 o                         
   7   7   1      22570.75      21912.17       220.89 o                         
   9   7   1         34.87        -58.00        58.00 o                         
  11   7   1       2208.42       2245.74       130.82 o                         
  13   7   1        154.81          0.90       139.08 o                         
  15   7   1       1844.68       1706.35       222.44 o                         
 -16   8   1       1471.05       1679.27       230.23 o                         
 -14   8   1        118.57        -15.77       147.56 o                         
 -12   8   1        190.65         54.98        89.88 o                         
 -10   8   1       2655.50       2567.16        86.47 o                         
  -8   8   1      18037.56      17687.37       184.05 o                         
  -6   8   1      14198.98      14030.44       135.41 o                         
  -4   8   1      14202.31      13829.44       120.19 o                         
  -2   8   1      10707.59      10417.43        84.89 o                         
   0   8   1      26117.22      26107.65       192.33 o                         
   2   8   1      10604.84      10775.97        87.69 o                         
   4   8   1       1974.26       1893.70        52.01 o                         
   6   8   1        185.57        146.50        45.61 o                         
   8   8   1       7892.86       7843.64       156.06 o                         
  10   8   1       2669.61       2759.71       112.76 o                         
  12   8   1       6327.99       5850.34       206.41 o                         
  14   8   1        809.93       1033.62       193.76 o                         
 -15   9   1        252.21        -89.85       182.60 o                         
 -13   9   1       3852.01       3778.45       189.85 o                         
 -11   9   1       2893.21       2763.25       131.96 o                         
  -9   9   1       4047.13       3904.39       112.34 o                         
  -7   9   1        592.57        696.40        45.26 o                         
  -5   9   1       6835.88       6700.11        87.53 o                         
  -3   9   1       1887.43       1834.11        41.23 o                         
  -1   9   1        553.31        574.89        28.80 o                         
   1   9   1       5718.00       5558.75        76.52 o                         
   3   9   1       1486.06       1498.15        42.68 o                         
   5   9   1      13691.05      13442.92       172.78 o                         
   7   9   1       1020.54       1016.18        62.37 o                         
   9   9   1       1367.28       1429.42       103.44 o                         
  11   9   1         26.74        149.47       171.26 o                         
  13   9   1        187.16        250.78       200.25 o                         
 -14  10   1         84.43        284.71       182.48 o                         
 -12  10   1       2521.80       2546.27       185.41 o                         
 -10  10   1        593.01        598.41       111.74 o                         
  -8  10   1       8812.94       8772.68       150.30 o                         
  -6  10   1        362.74        372.12        44.88 o                         
  -4  10   1       8234.25       8287.60       110.68 o                         
  -2  10   1       1332.38       1250.06        42.05 o                         
   0  10   1       8102.28       8148.51        95.32 o                         
   2  10   1        221.92        220.57        33.70 o                         
   4  10   1       2279.62       2224.41        62.25 o                         
   6  10   1       3205.62       3173.39       105.15 o                         
   8  10   1        192.35         92.73        92.38 o                         
  10  10   1       1043.66        851.68       138.83 o                         
  12  10   1        345.31        -49.72       172.37 o                         
  14  10   1       1345.50       1536.22       223.97 o                         
 -15  11   1        185.77        713.37       242.02 o                         
 -13  11   1      13300.24      14523.90       357.74 o                         
 -11  11   1         69.08         77.75       133.04 o                         
  -9  11   1       8764.31       8811.14       197.21 o                         
  -7  11   1       3233.28       3249.70        92.62 o                         
  -5  11   1       8338.01       8228.16       133.52 o                         
  -3  11   1      16169.15      15852.84       165.37 o                         
  -1  11   1         94.58         71.03        38.52 o                         
   1  11   1      28917.31      28743.69       262.61 o                         
   3  11   1       3731.59       3943.67        80.25 o                         
   5  11   1      34415.10      34545.16       362.25 o                         
   7  11   1       4591.79       4369.82       149.15 o                         
   9  11   1       7425.78       7493.08       219.99 o                         
  11  11   1        108.08        243.51       176.48 o                         
  13  11   1       2106.98       2588.95       236.95 o                         
 -14  12   1        183.10        228.93       225.80 o                         
 -12  12   1         16.32        242.79       172.76 o                         
 -10  12   1       2180.98       2189.34       150.57 o                         
  -8  12   1       4522.42       4503.25       130.37 o                         
  -6  12   1      19348.16      18974.89       212.46 o                         
  -4  12   1       3741.92       3787.21        95.41 o                         
  -2  12   1      15620.08      15729.75       161.07 o                         
   0  12   1      12566.20      12479.47       155.72 o                         
   2  12   1       5774.99       5800.87        92.61 o                         
   4  12   1         18.76        -12.27        54.62 o                         
   6  12   1        157.12         94.35        93.30 o                         
   8  12   1        163.08        192.56       114.02 o                         
  10  12   1       3124.63       3057.47       226.87 o                         
  12  12   1       2260.44       2449.74       227.35 o                         
 -13  13   1        115.32        -26.04       216.80 o                         
 -11  13   1        218.33        471.89       172.26 o                         
  -9  13   1         97.50         71.89       121.95 o                         
  -7  13   1       1464.84       1310.88       112.00 o                         
  -5  13   1         97.96         64.40        68.73 o                         
  -3  13   1        174.55        129.10        57.90 o                         
  -1  13   1       3127.87       3001.07        80.70 o                         
   1  13   1        140.43        207.67        57.17 o                         
   3  13   1        142.32        116.62        53.97 o                         
   5  13   1        263.83        243.70        77.68 o                         
   7  13   1        937.48        876.45       117.62 o                         
   9  13   1         21.66        -67.06       170.83 o                         
  11  13   1       1173.37       1580.61       210.33 o                         
 -12  14   1        354.19        247.71       215.90 o                         
 -10  14   1       5432.05       5101.56       242.81 o                         
  -8  14   1         98.39        198.46       133.34 o                         
  -6  14   1      11289.63      11126.23       202.44 o                         
  -4  14   1         16.78          6.67        70.82 o                         
  -2  14   1      15108.52      14961.52       187.34 o                         
   0  14   1          8.42         32.82        67.24 o                         
   2  14   1      11228.31      10909.41       179.74 o                         
   4  14   1       2244.73       2244.14       117.38 o                         
   6  14   1        955.77        907.12       121.90 o                         
   8  14   1       7948.00       8365.37       311.75 o                         
  10  14   1         86.06        140.17       186.51 o                         
 -11  15   1       8986.42       9135.78       333.39 o                         
  -9  15   1         81.25       -121.06       199.03 o                         
  -7  15   1       7592.26       7595.43       220.63 o                         
  -5  15   1       1113.37       1142.20       104.75 o                         
  -3  15   1        823.49        665.29       102.65 o                         
  -1  15   1      13170.60      13047.82       183.52 o                         
   1  15   1        925.08       1029.92        83.71 o                         
   3  15   1      12863.28      12693.01       237.37 o                         
   5  15   1       6360.58       6325.45       211.69 o                         
   7  15   1      10158.74      10415.56       277.92 o                         
   9  15   1        979.94       1117.94       194.60 o                         
 -10  16   1        401.75        745.16       235.21 o                         
  -8  16   1       5690.04       5686.75       283.06 o                         
  -6  16   1       1384.42       1513.07       141.19 o                         
  -4  16   1       5166.44       5402.59       165.10 o                         
  -2  16   1        470.44        665.02       113.53 o                         
   0  16   1       7879.00       7832.02       173.36 o                         
   2  16   1         55.83        170.77       114.78 o                         
   4  16   1        489.51        585.23       145.16 o                         
   6  16   1         14.11       -102.02       156.83 o                         
   8  16   1        730.30        861.22       201.37 o                         
  -9  17   1       1560.34       1704.85       239.59 o                         
  -7  17   1        125.96        249.80       187.39 o                         
  -5  17   1          8.66       -148.85       148.85 o                         
  -3  17   1        309.79        324.70       133.56 o                         
  -1  17   1        385.07        377.17       131.32 o                         
   1  17   1        362.39        499.90       141.16 o                         
   3  17   1        725.01        712.30       168.22 o                         
   5  17   1        361.35        292.88       182.59 o                         
   7  17   1          5.33         43.59       196.69 o                         
  -8  18   1       3955.43       4403.90       349.06 o                         
  -6  18   1         50.83        121.30       233.73 o                         
  -4  18   1       9214.13       9476.05       290.53 o                         
  -2  18   1         80.22        -26.17       164.59 o                         
   0  18   1      10032.88       9938.15       329.98 o                         
   2  18   1        792.39        813.26       185.15 o                         
   4  18   1       4454.36       4711.66       227.40 o                         
   6  18   1       4951.70       4955.57       254.38 o                         
  -5  19   1       1459.25       1352.86       330.14 o                         
  -3  19   1       1225.60       1232.75       317.44 o                         
  -1  19   1        643.95        911.69       232.56 o                         
   1  19   1       1562.49       1483.65       200.36 o                         
   3  19   1        845.26       1132.02       232.60 o                         
   5  19   1       1949.69       2326.14       349.90 o                         
  -2  20   1        565.60        248.39       440.89 o                         
   0  20   1        107.01        181.39       296.18 o                         
   2  20   1        560.21        860.59       277.42 o                         
 -18   0   2       2674.13       3236.69       383.87 o                         
 -16   0   2       3033.86       3049.95       200.53 o                         
 -14   0   2        253.35        258.73       116.59 o                         
 -12   0   2      15800.88      15637.78       294.31 o                         
 -10   0   2        171.98        103.71        63.84 o                         
  -8   0   2      86755.30      88599.62       907.17 o                         
  -6   0   2      26178.99      27118.47       282.50 o                         
  -4   0   2      34634.12      32937.20       359.25 o                         
  -2   0   2        304.35        405.30        21.23 o                         
   0   0   2      19385.64      20224.64       215.99 o                         
   2   0   2       2133.69       1765.69        40.20 o                         
   4   0   2       7667.87       7674.92       105.39 o                         
   6   0   2      32217.90      32451.71       415.14 o                         
   8   0   2       1766.67       1914.37        93.29 o                         
  10   0   2      26035.21      26007.23       390.52 o                         
  12   0   2         94.46         -0.66       166.25 o                         
  14   0   2       7138.11       7642.25       504.14 o                         
 -17   1   2       1838.24       1796.88       177.52 o                         
 -15   1   2       2449.31       2553.03       115.36 o                         
 -13   1   2      12047.37      11849.76       189.34 o                         
 -11   1   2       3598.48       3659.53        96.13 o                         
  -9   1   2      11628.64      11914.76       137.95 o                         
  -7   1   2      36141.29      36461.92       282.76 o                         
  -5   1   2      24666.40      26219.62       204.29 o                         
  -3   1   2     134191.02     135208.06       948.75 o                         
  -1   1   2        559.88        644.47        16.40 o                         
   1   1   2     126311.45     125348.37       880.75 o                         
   3   1   2       8029.68       8431.79        76.34 o                         
   5   1   2      61945.45      61896.71       455.02 o                         
   7   1   2       4704.77       4955.09        89.77 o                         
   9   1   2      11320.27      10916.85       156.97 o                         
  11   1   2       8386.57       8281.42       169.87 o                         
  13   1   2       3271.50       3034.34       173.86 o                         
  15   1   2       3586.19       3390.30       236.18 o                         
 -18   2   2       2523.33       2850.18       251.57 o                         
 -16   2   2        684.00       1040.69       129.06 o                         
 -14   2   2       5316.52       5454.30       133.06 o                         
 -12   2   2      11834.43      11528.62       168.96 o                         
 -10   2   2       7131.14       7152.16       108.85 o                         
  -8   2   2      35734.52      35234.07       262.29 o                         
  -6   2   2      22500.33      23092.53       184.89 o                         
  -4   2   2      26148.96      24764.84       179.20 o                         
  -2   2   2      33577.21      33342.30       243.79 o                         
   0   2   2      32426.60      31537.65       217.91 o                         
   2   2   2       9796.54       8819.29        75.98 o                         
   4   2   2      22910.79      22857.71       174.74 o                         
   6   2   2      11911.70      11569.72       130.24 o                         
   8   2   2       4082.54       4014.69        90.69 o                         
  10   2   2      13186.32      12944.19       200.25 o                         
  12   2   2       2123.09       2298.67       131.36 o                         
  14   2   2       2063.41       1867.89       191.90 o                         
 -17   3   2        909.94        804.95       192.10 o                         
 -15   3   2      15214.41      15096.98       262.64 o                         
 -13   3   2        161.45        212.53        72.21 o                         
 -11   3   2      36949.21      36269.82       353.49 o                         
  -9   3   2      27238.63      27333.48       235.62 o                         
  -7   3   2      14546.55      14555.84       117.08 o                         
  -5   3   2      96240.64      97234.27       640.97 o                         
  -3   3   2      22572.24      23703.71       165.24 o                         
  -1   3   2     199291.91     194136.64      1303.56 o                         
   1   3   2      47274.82      51763.17       351.91 o                         
   3   3   2     128562.83     130353.84       963.24 o                         
   5   3   2       3552.24       3647.17        56.07 o                         
   7   3   2      66522.34      66822.81       542.44 o                         
   9   3   2      14574.91      14127.54       197.15 o                         
  11   3   2       5955.91       5910.90       139.84 o                         
  13   3   2      14176.13      14972.94       320.00 o                         
  15   3   2        320.82        274.23       218.65 o                         
 -18   4   2        185.33       -115.43       216.46 o                         
 -16   4   2        583.02        512.39       142.14 o                         
 -14   4   2      10804.12      10889.37       204.27 o                         
 -12   4   2        333.58        360.03        58.61 o                         
 -10   4   2      20078.92      20433.44       222.68 o                         
  -8   4   2       8175.18       8148.74        94.58 o                         
  -6   4   2      44874.86      46514.47       314.35 o                         
  -4   4   2       1315.74       1776.07        28.48 o                         
  -2   4   2        142.46        110.92        10.95 o                         
   0   4   2       1830.25       2174.93        26.68 o                         
   2   4   2       1556.42       1811.16        31.79 o                         
   4   4   2      11195.56      10844.19        91.57 o                         
   6   4   2       2455.00       2376.91        70.43 o                         
   8   4   2      16202.74      16073.93       189.69 o                         
  10   4   2       2823.63       2786.93       102.61 o                         
  12   4   2      12527.33      12111.88       349.71 o                         
  14   4   2         29.94         93.10       189.99 o                         
 -17   5   2        695.58        549.28       198.87 o                         
 -15   5   2        177.59        -98.45       132.62 o                         
 -13   5   2       3145.46       2981.25       120.28 o                         
 -11   5   2        307.06        393.85        55.01 o                         
  -9   5   2      30868.30      30232.61       281.58 o                         
  -7   5   2        147.01        132.43        25.59 o                         
  -5   5   2      20372.93      21166.91       162.18 o                         
  -3   5   2       2715.54       2707.38        33.97 o                         
  -1   5   2      39861.89      40674.62       266.33 o                         
   1   5   2       1864.95       1778.71        31.81 o                         
   3   5   2      10965.83      11124.43       103.43 o                         
   5   5   2        904.95       1012.60        42.38 o                         
   7   5   2      16856.47      16297.88       207.27 o                         
   9   5   2        878.97        914.41        80.40 o                         
  11   5   2       4999.08       5243.56       144.47 o                         
  13   5   2        992.44       1345.19       163.13 o                         
  15   5   2       2026.17       2494.98       307.58 o                         
 -16   6   2       4659.21       4683.28       217.64 o                         
 -14   6   2        344.36        402.89       125.96 o                         
 -12   6   2       2996.03       2788.39        98.09 o                         
 -10   6   2      13784.33      13986.03       185.81 o                         
  -8   6   2         85.20         98.50        29.95 o                         
  -6   6   2      47285.16      47348.27       328.00 o                         
  -4   6   2       1390.45       1408.70        31.31 o                         
  -2   6   2      35344.88      34918.34       236.95 o                         
   0   6   2       9984.25       9490.80        76.54 o                         
   2   6   2       6451.00       6253.38        62.91 o                         
   4   6   2      20637.53      20499.63       201.49 o                         
   6   6   2       1360.64       1370.14        64.60 o                         
   8   6   2      16100.91      15787.74       223.44 o                         
  10   6   2          2.67         17.34        82.78 o                         
  12   6   2       2516.81       2700.01       156.76 o                         
  14   6   2       1868.76       1990.66       227.16 o                         
 -17   7   2       9710.63       9320.72       299.84 o                         
 -15   7   2       2766.63       2972.88       183.35 o                         
 -13   7   2      24332.18      24495.47       335.59 o                         
 -11   7   2       3057.43       3225.38        99.33 o                         
  -9   7   2      27297.07      27523.68       294.20 o                         
  -7   7   2      37147.54      37158.77       308.63 o                         
  -5   7   2      30719.96      30784.63       233.83 o                         
  -3   7   2     145439.81     146413.34       942.41 o                         
  -1   7   2      10959.67      10987.23        90.98 o                         
   1   7   2     144074.81     143398.75       982.31 o                         
   3   7   2      22554.23      22573.22       196.34 o                         
   5   7   2      80482.17      78971.81       746.93 o                         
   7   7   2      22271.60      21843.73       269.80 o                         
   9   7   2      10009.87       9808.49       197.64 o                         
  11   7   2      17071.61      16804.40       306.88 o                         
  13   7   2       2154.29       2340.15       186.02 o                         
 -16   8   2       1196.81       1229.62       191.53 o                         
 -14   8   2       1375.44       1299.37       171.31 o                         
 -12   8   2        936.18       1110.62        98.02 o                         
 -10   8   2        101.13        135.13        66.01 o                         
  -8   8   2       2097.43       2248.07        67.97 o                         
  -6   8   2       6641.06       6715.37       101.52 o                         
  -4   8   2        546.76        516.82        30.43 o                         
  -2   8   2        581.91        641.96        32.12 o                         
   0   8   2          4.29          4.27        26.14 o                         
   2   8   2       1335.08       1320.85        39.63 o                         
   4   8   2       8657.16       8183.76       118.99 o                         
   6   8   2       2309.08       2243.72       123.31 o                         
   8   8   2        565.19        582.95        74.74 o                         
  10   8   2        543.13        594.08       105.44 o                         
  12   8   2        327.52        449.53       157.43 o                         
  14   8   2        430.24        619.44       236.43 o                         
 -15   9   2       4947.11       5082.41       215.66 o                         
 -13   9   2       1467.69       1624.49       157.33 o                         
 -11   9   2      11714.87      11433.18       210.77 o                         
  -9   9   2        463.53        564.12        65.83 o                         
  -7   9   2       6159.27       5988.28       108.94 o                         
  -5   9   2       5002.44       4919.75        86.90 o                         
  -3   9   2       3589.46       3506.88        63.84 o                         
  -1   9   2         44.61         67.52        29.63 o                         
   1   9   2       5862.33       5848.35        80.62 o                         
   3   9   2       3255.28       3410.77        89.45 o                         
   5   9   2        547.60        656.43        63.13 o                         
   7   9   2        875.61        744.76        92.48 o                         
   9   9   2       4500.58       4653.62       166.56 o                         
  11   9   2          9.35       -103.05       145.18 o                         
  13   9   2       6521.36       6668.92       282.12 o                         
 -16  10   2        647.22        169.60       288.67 o                         
 -14  10   2        449.69        201.83       160.39 o                         
 -12  10   2       2843.11       3094.64       156.73 o                         
 -10  10   2        744.48        729.86        86.92 o                         
  -8  10   2      12686.95      12808.10       174.71 o                         
  -6  10   2         76.04        215.33        44.23 o                         
  -4  10   2       9351.90       9229.18       122.01 o                         
  -2  10   2       2993.98       2875.80        67.79 o                         
   0  10   2       7459.27       7337.26        91.95 o                         
   2  10   2       9670.01       9419.98       125.13 o                         
   4  10   2        825.85        818.11        58.70 o                         
   6  10   2       6923.97       6859.85       168.46 o                         
   8  10   2        807.59        852.87       113.06 o                         
  10  10   2       8019.18       8162.98       280.51 o                         
  12  10   2         58.96        260.89       189.32 o                         
 -15  11   2       8038.11       7234.36       309.60 o                         
 -13  11   2       2801.50       2835.53       187.02 o                         
 -11  11   2      13215.09      13350.90       272.00 o                         
  -9  11   2      16346.88      16633.26       272.12 o                         
  -7  11   2      13851.07      13879.74       167.56 o                         
  -5  11   2      30723.91      30238.10       344.24 o                         
  -3  11   2      20424.00      19847.13       210.81 o                         
  -1  11   2      51652.35      50789.38       432.32 o                         
   1  11   2      29055.14      28427.83       269.73 o                         
   3  11   2      37572.40      36610.84       348.67 o                         
   5  11   2      15319.80      15248.79       241.96 o                         
   7  11   2      14787.97      14611.07       257.81 o                         
   9  11   2      15795.95      15491.67       331.54 o                         
  11  11   2       4766.09       4916.81       242.94 o                         
 -14  12   2         25.27        -90.28       209.22 o                         
 -12  12   2       1779.19       1751.54       173.13 o                         
 -10  12   2       3598.02       3629.88       150.26 o                         
  -8  12   2        331.33        343.82        77.39 o                         
  -6  12   2       6689.68       6573.33       127.70 o                         
  -4  12   2        135.99        226.53        56.41 o                         
  -2  12   2       4691.66       4662.39       108.38 o                         
   0  12   2       2264.05       2398.46        64.26 o                         
   2  12   2       1152.73       1239.83        75.50 o                         
   4  12   2       1829.75       2121.41       107.82 o                         
   6  12   2        199.73        211.48       103.40 o                         
   8  12   2       3981.69       3817.42       175.67 o                         
  10  12   2        304.16        193.89       182.25 o                         
  12  12   2        711.62        525.01       223.07 o                         
 -13  13   2       5634.50       5399.07       254.58 o                         
 -11  13   2       1804.02       2067.71       164.87 o                         
  -9  13   2       8452.47       8398.33       219.66 o                         
  -7  13   2         45.98         69.29        82.18 o                         
  -5  13   2        874.75        785.84        84.45 o                         
  -3  13   2       6512.94       6412.24       171.95 o                         
  -1  13   2         55.35        -12.71        59.62 o                         
   1  13   2       5568.65       5572.43       127.01 o                         
   3  13   2         66.73         15.36        80.36 o                         
   5  13   2       2283.19       2405.53       128.28 o                         
   7  13   2       4535.61       4624.45       187.38 o                         
   9  13   2        345.95        280.37       188.31 o                         
  11  13   2       5204.41       5701.06       314.03 o                         
 -12  14   2          0.00        144.42       201.18 o                         
 -10  14   2        235.43        278.87       146.13 o                         
  -8  14   2         46.55        156.05       125.79 o                         
  -6  14   2       3416.64       3488.74       123.78 o                         
  -4  14   2          2.84        -78.57        78.57 o                         
  -2  14   2       5076.54       5102.35       129.10 o                         
   0  14   2       2394.31       2586.67       103.70 o                         
   2  14   2          2.17        -22.78        84.25 o                         
   4  14   2       7702.11       7856.89       200.73 o                         
   6  14   2         65.97         76.59       125.57 o                         
   8  14   2       1512.31       1604.01       177.79 o                         
  10  14   2        139.05        314.93       208.87 o                         
 -11  15   2       4818.15       5073.95       254.01 o                         
  -9  15   2       8040.45       8274.96       249.69 o                         
  -7  15   2       3869.35       3808.39       160.98 o                         
  -5  15   2      19064.25      19085.91       269.28 o                         
  -3  15   2       7261.26       7132.52       157.86 o                         
  -1  15   2      14683.16      14752.99       223.62 o                         
   1  15   2       7211.02       7418.77       180.83 o                         
   3  15   2      15524.39      15630.52       368.79 o                         
   5  15   2       3708.40       3642.25       164.88 o                         
   7  15   2      15257.15      15083.60       341.97 o                         
   9  15   2       1708.14       1996.33       230.55 o                         
 -10  16   2         16.26        -27.67       205.07 o                         
  -8  16   2      12985.26      13395.10       385.55 o                         
  -6  16   2        161.06        164.52       124.85 o                         
  -4  16   2       6756.04       7005.31       190.95 o                         
  -2  16   2       2301.32       2572.46       136.65 o                         
   0  16   2       2551.80       2907.92       154.05 o                         
   2  16   2       3474.49       3605.97       175.38 o                         
   4  16   2        515.02        572.93       157.51 o                         
   6  16   2       7987.58       8027.29       258.34 o                         
   8  16   2        135.03         60.10       214.99 o                         
  -9  17   2        104.18       -214.78       214.78 o                         
  -7  17   2       1340.35       1433.98       196.43 o                         
  -5  17   2       1818.82       1782.97       175.17 o                         
  -3  17   2        729.68        617.34       158.67 o                         
  -1  17   2       4344.73       3898.65       182.98 o                         
   1  17   2       1548.30       1369.08       149.36 o                         
   3  17   2       3601.32       3847.25       208.64 o                         
   5  17   2       1104.85       1196.23       213.28 o                         
   7  17   2        332.33        402.15       246.22 o                         
  -8  18   2         61.88       -121.98       329.28 o                         
  -6  18   2       1676.06       1860.71       303.39 o                         
  -4  18   2        135.45        280.46       204.89 o                         
  -2  18   2       1062.55        711.10       202.72 o                         
   0  18   2       1619.26       1811.18       244.71 o                         
   2  18   2       1764.31       1963.88       203.38 o                         
   4  18   2       1045.21       1673.99       225.46 o                         
   6  18   2          1.11        107.88       279.25 o                         
  -5  19   2        263.21         86.15       327.39 o                         
  -3  19   2      14266.46      12634.34       487.48 o                         
  -1  19   2        163.92        422.82       220.27 o                         
   1  19   2      15638.70      16819.22       454.63 o                         
   3  19   2         11.99        512.30       252.92 o                         
 -17   1   3       5203.34       5263.81       217.12 o                         
 -15   1   3       2676.42       2691.27       121.31 o                         
 -13   1   3       3865.53       3893.01       133.99 o                         
 -11   1   3        394.28        304.64        50.36 o                         
  -9   1   3       1459.11       1542.55        47.03 o                         
  -7   1   3      12162.24      12034.22       110.16 o                         
  -5   1   3       1536.35       1642.29        33.26 o                         
  -3   1   3      68775.51      72429.36       489.06 o                         
  -1   1   3       1643.53       1712.98        32.25 o                         
   1   1   3       4051.61       3906.70        51.89 o                         
   3   1   3        958.64       1066.07        40.93 o                         
   5   1   3        158.80        182.96        39.59 o                         
   7   1   3       2820.15       2894.92        89.56 o                         
   9   1   3       4679.49       4579.63       145.61 o                         
  11   1   3       2567.89       2836.80       178.66 o                         
  13   1   3       1984.68       1938.95       191.39 o                         
 -18   2   3        184.74        263.41       192.59 o                         
 -16   2   3        230.78        324.14       117.55 o                         
 -14   2   3       3469.80       3471.13       116.88 o                         
 -12   2   3       5389.48       5228.77       158.69 o                         
 -10   2   3      14196.77      13634.58       163.97 o                         
  -8   2   3      20044.24      19726.72       175.35 o                         
  -6   2   3      13638.07      14072.60       118.42 o                         
  -4   2   3       1410.08       1544.55        40.86 o                         
  -2   2   3        146.01        177.02        17.21 o                         
   0   2   3       2632.07       2567.01        40.32 o                         
   2   2   3      11965.47      12312.24       111.93 o                         
   4   2   3       7270.52       7270.94        87.81 o                         
   6   2   3         22.95        -42.56        42.56 o                         
   8   2   3        592.48        458.90        67.33 o                         
  10   2   3        411.88        411.35        92.37 o                         
  12   2   3        464.98        668.80       161.07 o                         
  14   2   3       4101.81       4045.34       337.49 o                         
 -17   3   3       1121.67        990.85       162.61 o                         
 -15   3   3       2919.67       2935.67       144.02 o                         
 -13   3   3        372.57        400.01        63.37 o                         
 -11   3   3       4654.64       4559.82        97.25 o                         
  -9   3   3         30.28         22.31        31.72 o                         
  -7   3   3      11634.86      11500.06       108.02 o                         
  -5   3   3       4524.80       4474.46        56.24 o                         
  -3   3   3       7488.84       7742.93        68.48 o                         
  -1   3   3       2983.22       2979.89        44.54 o                         
   1   3   3      14674.82      15135.13       125.37 o                         
   3   3   3       1158.87       1144.78        34.50 o                         
   5   3   3       1532.91       1567.73        50.23 o                         
   7   3   3        200.07        237.32        50.94 o                         
   9   3   3       2616.69       2582.20       114.24 o                         
  11   3   3        104.66        192.18       112.40 o                         
  13   3   3        224.90        342.98       178.28 o                         
 -18   4   3        177.93        630.84       225.70 o                         
 -16   4   3       1233.26       1275.33       174.08 o                         
 -14   4   3       2985.65       2936.22       125.82 o                         
 -12   4   3       3938.47       3894.43       106.93 o                         
 -10   4   3       2699.04       2895.33        69.36 o                         
  -8   4   3      12447.34      12152.12       133.95 o                         
  -6   4   3       3722.98       3721.01        59.56 o                         
  -4   4   3       1237.66       1245.14        32.38 o                         
  -2   4   3      13712.71      14250.22       113.24 o                         
   0   4   3       5385.06       5301.38        63.25 o                         
   2   4   3      12927.26      13285.70       110.04 o                         
   4   4   3       9479.36       9375.75       103.63 o                         
   6   4   3       6131.73       6101.01       115.86 o                         
   8   4   3       4188.38       4121.08       129.37 o                         
  10   4   3       2183.96       2305.70       117.36 o                         
  12   4   3        374.41        349.20       166.08 o                         
  14   4   3         12.74        144.56       328.15 o                         
 -17   5   3       2763.19       2718.88       247.13 o                         
 -15   5   3       3277.37       3716.41       176.75 o                         
 -13   5   3        782.67        902.05        92.38 o                         
 -11   5   3       2913.39       3001.67        95.95 o                         
  -9   5   3       3902.17       3813.54        76.74 o                         
  -7   5   3       1034.01       1086.87        40.18 o                         
  -5   5   3      29244.01      29352.79       237.72 o                         
  -3   5   3      14319.75      14667.20       126.42 o                         
  -1   5   3      34510.76      35372.62       265.13 o                         
   1   5   3         26.58         16.02        20.00 o                         
   3   5   3        582.45        637.80        27.82 o                         
   5   5   3        263.89        298.94        35.97 o                         
   7   5   3       1600.29       1600.19        67.65 o                         
   9   5   3       5426.39       5759.91       202.16 o                         
  11   5   3       3263.64       2962.96       172.71 o                         
  13   5   3       3265.50       3364.35       274.67 o                         
 -18   6   3        353.54        854.10       235.73 o                         
 -16   6   3        352.55        569.27       173.57 o                         
 -14   6   3         48.77        -36.57       108.77 o                         
 -12   6   3       3071.53       2926.92       111.58 o                         
 -10   6   3        321.79        275.03        56.08 o                         
  -8   6   3       4646.50       4654.62        98.06 o                         
  -6   6   3        854.24        929.56        39.12 o                         
  -4   6   3        301.72        309.41        24.34 o                         
  -2   6   3        458.41        517.64        27.20 o                         
   0   6   3        850.44        805.34        29.29 o                         
   2   6   3       2123.14       2212.51        43.86 o                         
   4   6   3         93.49         90.90        28.95 o                         
   6   6   3         44.60         62.79        37.61 o                         
   8   6   3       1737.30       1598.05        91.58 o                         
  10   6   3         93.43        201.42       138.64 o                         
  12   6   3       1679.82       1897.17       198.46 o                         
 -17   7   3        885.54        899.60       272.73 o                         
 -15   7   3         90.50         12.89       148.62 o                         
 -13   7   3       2408.50       2351.90       116.53 o                         
 -11   7   3        142.37        154.24        66.85 o                         
  -9   7   3      15141.70      14712.49       165.91 o                         
  -7   7   3       2645.72       2707.17        63.07 o                         
  -5   7   3      35850.20      35600.43       292.22 o                         
  -3   7   3       3198.87       3165.29        52.78 o                         
  -1   7   3      41750.30      42216.69       355.98 o                         
   1   7   3        253.92        253.86        27.16 o                         
   3   7   3       7933.69       8043.95       110.19 o                         
   5   7   3       2438.48       2392.60        83.46 o                         
   7   7   3       3920.13       3878.96       119.94 o                         
   9   7   3       2389.30       2585.89       122.62 o                         
  11   7   3         23.64         24.66       157.77 o                         
  13   7   3       5613.07       5086.38       398.85 o                         
 -16   8   3       1664.64       1671.75       208.09 o                         
 -14   8   3       4916.12       5142.19       190.59 o                         
 -12   8   3       4710.86       4721.55       130.13 o                         
 -10   8   3       5165.62       5012.89       109.48 o                         
  -8   8   3       6322.43       6263.77       105.65 o                         
  -6   8   3      11657.52      11344.44       140.43 o                         
  -4   8   3       1944.11       2067.09        52.79 o                         
  -2   8   3       4974.15       4969.90        71.64 o                         
   0   8   3      14357.76      14384.79       143.19 o                         
   2   8   3      12057.50      12161.94       129.30 o                         
   4   8   3      14363.58      14424.03       167.33 o                         
   6   8   3      11566.44      11392.28       211.98 o                         
   8   8   3       4362.18       4372.17       134.91 o                         
  10   8   3       3630.95       3356.85       171.92 o                         
  12   8   3        552.09        700.57       215.39 o                         
 -17   9   3       2327.79       2078.78       322.49 o                         
 -15   9   3         61.12        -82.80       183.57 o                         
 -13   9   3       2689.36       2905.63       154.72 o                         
 -11   9   3        365.74        332.24        86.33 o                         
  -9   9   3         17.86         85.79        48.79 o                         
  -7   9   3       6219.69       6221.26       109.44 o                         
  -5   9   3        124.90        165.39        33.52 o                         
  -3   9   3       8889.52       8856.18        99.80 o                         
  -1   9   3       1906.72       1968.59        57.14 o                         
   1   9   3       1502.15       1626.57        58.48 o                         
   3   9   3        660.28        712.41        42.35 o                         
   5   9   3        263.40        385.50        61.18 o                         
   7   9   3       1957.92       1996.72       120.04 o                         
   9   9   3       1125.70       1024.60       135.63 o                         
  11   9   3       1557.60       1488.96       191.05 o                         
 -16  10   3       2779.19       2616.72       253.68 o                         
 -14  10   3        332.16         93.53       170.25 o                         
 -12  10   3       2704.56       2844.69       126.86 o                         
 -10  10   3        301.19        158.69        75.39 o                         
  -8  10   3       3470.77       3310.19        97.83 o                         
  -6  10   3        232.68        301.56        46.14 o                         
  -4  10   3       1071.48       1125.92        47.93 o                         
  -2  10   3       5375.56       5356.33        91.43 o                         
   0  10   3        843.00        740.89        52.58 o                         
   2  10   3       6042.04       6035.89       110.41 o                         
   4  10   3          6.81        133.35        60.62 o                         
   6  10   3       7507.16       7058.74       189.64 o                         
   8  10   3        270.33        324.14       121.99 o                         
  10  10   3       2916.17       3034.71       196.59 o                         
  12  10   3        174.82        335.17       244.08 o                         
 -15  11   3       1636.77       1446.00       277.93 o                         
 -13  11   3       1036.20        878.83       155.26 o                         
 -11  11   3       4115.82       4297.47       147.79 o                         
  -9  11   3        888.45        822.24        89.88 o                         
  -7  11   3      22888.04      22198.25       281.53 o                         
  -5  11   3       5313.29       5298.18       105.61 o                         
  -3  11   3      33044.64      33069.84       300.40 o                         
  -1  11   3       5475.93       5425.05       104.87 o                         
   1  11   3      17707.34      17734.42       195.85 o                         
   3  11   3       1643.98       1714.95        69.24 o                         
   5  11   3       4237.75       4385.89       149.32 o                         
   7  11   3       4179.38       4258.93       191.54 o                         
   9  11   3        563.22        678.09       167.86 o                         
  11  11   3       9439.95       9114.72       299.87 o                         
 -14  12   3       3760.95       3796.17       248.69 o                         
 -12  12   3       1366.45       1089.50       154.62 o                         
 -10  12   3        854.33        726.23       122.08 o                         
  -8  12   3       1503.01       1417.76       100.83 o                         
  -6  12   3       1602.38       1630.82        75.12 o                         
  -4  12   3        854.16        854.91        55.76 o                         
  -2  12   3       3568.13       3526.97        91.19 o                         
   0  12   3       4552.04       4533.06       111.23 o                         
   2  12   3       3684.48       3680.24       118.65 o                         
   4  12   3      11912.11      11812.39       266.35 o                         
   6  12   3       3114.13       3221.58       176.90 o                         
   8  12   3       4235.10       4182.07       185.40 o                         
  10  12   3        450.86        168.12       206.78 o                         
 -13  13   3        733.40        849.26       209.92 o                         
 -11  13   3        335.73        138.51       143.05 o                         
  -9  13   3       2611.01       2408.24       146.56 o                         
  -7  13   3          0.91         28.41       101.26 o                         
  -5  13   3         61.35        108.05        76.69 o                         
  -3  13   3        180.59        164.34        73.42 o                         
  -1  13   3        607.85        605.75        85.32 o                         
   1  13   3         21.83         42.01        84.19 o                         
   3  13   3         97.68        231.18       108.65 o                         
   5  13   3         77.30         -5.84       146.12 o                         
   7  13   3         66.53          7.66       146.37 o                         
   9  13   3        462.36        778.34       206.05 o                         
 -12  14   3         96.48        402.34       195.03 o                         
 -10  14   3       8553.17       8644.51       239.95 o                         
  -8  14   3         53.74        270.59       130.36 o                         
  -6  14   3       6894.09       6754.54       164.13 o                         
  -4  14   3       2856.04       3070.03       106.79 o                         
  -2  14   3        284.31        336.04        78.98 o                         
   0  14   3      11978.11      11644.56       220.34 o                         
   2  14   3        100.12        133.42       109.18 o                         
   4  14   3       8289.33       8250.22       239.72 o                         
   6  14   3        118.47        -45.66       149.05 o                         
   8  14   3       5278.90       5350.98       264.36 o                         
 -11  15   3         34.48        165.59       192.83 o                         
  -9  15   3       6379.63       5957.21       222.48 o                         
  -7  15   3       2924.42       2974.68       169.11 o                         
  -5  15   3       8263.85       7979.57       219.04 o                         
  -3  15   3       3332.93       3651.68       138.97 o                         
  -1  15   3      11695.17      11227.57       227.23 o                         
   1  15   3        123.98         65.82       123.20 o                         
   3  15   3       3005.17       2967.83       176.77 o                         
   5  15   3       1784.37       2043.86       186.70 o                         
   7  15   3        962.03       1069.15       212.48 o                         
 -10  16   3        488.38        574.79       222.65 o                         
  -8  16   3        405.17        307.62       175.15 o                         
  -6  16   3        378.96        167.40       133.29 o                         
  -4  16   3         24.04        246.61       151.58 o                         
  -2  16   3       3812.53       3749.40       157.34 o                         
   0  16   3        137.19         94.60       148.51 o                         
   2  16   3       3257.55       3517.79       187.15 o                         
   4  16   3        703.74        916.55       196.86 o                         
   6  16   3       4046.18       3881.90       270.37 o                         
  -9  17   3        310.54        411.34       256.23 o                         
  -7  17   3         22.53         79.37       226.00 o                         
  -5  17   3        673.12        610.87       184.66 o                         
  -3  17   3       1144.80       1180.87       211.29 o                         
  -1  17   3         35.51        298.54       169.08 o                         
   1  17   3         40.25        139.23       188.99 o                         
   3  17   3         36.87        191.13       196.92 o                         
   5  17   3         84.62         66.75       239.07 o                         
  -8  18   3       6890.18       6752.32       331.66 o                         
  -6  18   3       1374.27       1723.93       255.68 o                         
  -4  18   3       3331.96       3336.95       247.18 o                         
  -2  18   3       4952.20       4904.91       249.07 o                         
   0  18   3        349.49        558.24       200.19 o                         
   2  18   3       7382.69       7897.79       303.07 o                         
   4  18   3         12.76       -111.16       246.81 o                         
  -5  19   3        513.43        475.56       302.02 o                         
  -3  19   3        956.74       1320.23       278.26 o                         
  -1  19   3       1134.72       1334.30       276.38 o                         
   1  19   3       1014.87       1183.34       257.90 o                         
 -18   0   4       3070.39       3134.26       268.57 o                         
 -16   0   4      18660.76      18296.68       557.89 o                         
 -14   0   4       3073.89       2908.68       172.03 o                         
 -12   0   4      27404.64      27413.39       409.61 o                         
 -10   0   4      43619.97      43219.64       517.25 o                         
  -8   0   4      25717.72      25713.36       296.97 o                         
  -6   0   4      68506.88      68295.68       705.73 o                         
  -4   0   4      10602.63      10107.89       137.28 o                         
  -2   0   4     293471.19     290500.47      3479.42 o                         
   0   0   4       3262.41       3144.17        85.62 o                         
   2   0   4     191672.08     191453.58      2204.76 o                         
   4   0   4      12879.06      12875.64       244.98 o                         
   6   0   4      54339.21      52936.03       712.69 o                         
   8   0   4      23087.98      22418.38       413.93 o                         
  10   0   4      12363.18      12422.94       341.84 o                         
  12   0   4      12397.43      12473.22       425.56 o                         
 -19   1   4        205.64         73.36       219.22 o                         
 -17   1   4        770.65        863.62       155.30 o                         
 -15   1   4        929.17        831.86       118.36 o                         
 -13   1   4       3934.28       4151.10       122.99 o                         
 -11   1   4          3.51        -36.85        42.56 o                         
  -9   1   4      18440.41      18674.14       185.16 o                         
  -7   1   4       2482.69       2576.62        57.39 o                         
  -5   1   4      21435.73      21548.37       181.56 o                         
  -3   1   4          0.41          1.39        20.90 o                         
  -1   1   4      14212.78      14496.10       119.85 o                         
   1   1   4       8383.03       8057.86       102.34 o                         
   3   1   4       1606.42       1650.39        49.96 o                         
   5   1   4      14815.97      14639.91       172.20 o                         
   7   1   4        787.64        778.98        79.55 o                         
   9   1   4       4297.01       4522.27       137.87 o                         
  11   1   4        227.24         43.18       143.55 o                         
  13   1   4       1462.93       1477.92       236.57 o                         
 -18   2   4        196.12        199.77       188.05 o                         
 -16   2   4       1408.65       1556.69       142.73 o                         
 -14   2   4       1410.68       1324.76        86.22 o                         
 -12   2   4         24.61        -48.74        48.74 o                         
 -10   2   4        908.87        900.08        38.47 o                         
  -8   2   4       4459.44       4619.74        78.32 o                         
  -6   2   4       1447.87       1543.01        40.89 o                         
  -4   2   4       7192.40       7275.89        78.77 o                         
  -2   2   4       1867.00       2075.63        41.46 o                         
   0   2   4       3572.36       3544.11        58.16 o                         
   2   2   4        144.96        213.62        33.64 o                         
   4   2   4       2676.76       2681.40        68.16 o                         
   6   2   4       1307.33       1262.36        69.10 o                         
   8   2   4        527.27        654.38        90.19 o                         
  10   2   4       1826.91       1965.56       140.86 o                         
  12   2   4        142.17        289.56       190.61 o                         
 -17   3   4         63.61        268.35       160.38 o                         
 -15   3   4       1595.79       1726.77       140.96 o                         
 -13   3   4       6949.68       6954.67       160.86 o                         
 -11   3   4       5167.51       5290.10        99.33 o                         
  -9   3   4      18256.16      18124.88       211.98 o                         
  -7   3   4      10037.18      10136.49       110.55 o                         
  -5   3   4       2997.65       2925.93        48.89 o                         
  -3   3   4       5653.88       5478.77        60.83 o                         
  -1   3   4        788.54        907.62        32.08 o                         
   1   3   4        138.35        112.83        33.62 o                         
   3   3   4      11672.47      11578.97       132.74 o                         
   5   3   4       5203.24       5043.45       104.07 o                         
   7   3   4       7641.02       7762.14       161.56 o                         
   9   3   4       6126.12       6022.63       169.58 o                         
  11   3   4       1507.45       1878.63       187.27 o                         
 -18   4   4       8216.62       8274.13       305.84 o                         
 -16   4   4       2403.59       2347.76       174.00 o                         
 -14   4   4      26911.46      26717.29       357.33 o                         
 -12   4   4       9754.50       9407.08       164.80 o                         
 -10   4   4       9427.65       9798.98       131.70 o                         
  -8   4   4      52791.20      52315.38       469.68 o                         
  -6   4   4      23482.01      22917.65       220.02 o                         
  -4   4   4     116962.55     116450.12       756.51 o                         
  -2   4   4       6907.98       6823.42        75.28 o                         
   0   4   4     131823.50     130693.39      1019.31 o                         
   2   4   4      11618.64      11587.21       117.44 o                         
   4   4   4      90667.08      90833.41       810.55 o                         
   6   4   4       9402.61       9450.71       163.34 o                         
   8   4   4      26496.82      26159.06       323.17 o                         
  10   4   4       9419.98       9259.45       242.14 o                         
  12   4   4       4687.94       4845.98       260.73 o                         
 -17   5   4         54.33        218.62       209.00 o                         
 -15   5   4       5556.52       5783.69       221.41 o                         
 -13   5   4       1582.10       1685.31        97.37 o                         
 -11   5   4       8775.47       8803.94       125.92 o                         
  -9   5   4       3034.48       3279.84        90.70 o                         
  -7   5   4      23217.19      23243.66       238.74 o                         
  -5   5   4      17861.66      18181.47       171.52 o                         
  -3   5   4       7258.17       7277.21        80.86 o                         
  -1   5   4       7041.68       7101.10        89.13 o                         
   1   5   4      15822.45      15852.61       153.27 o                         
   3   5   4       3044.30       3032.60        62.41 o                         
   5   5   4       4836.39       5074.02        93.19 o                         
   7   5   4       3589.41       3707.50       115.72 o                         
   9   5   4        926.44        997.67       134.01 o                         
  11   5   4       4824.10       4572.79       251.15 o                         
 -18   6   4       1565.52       1910.24       258.71 o                         
 -16   6   4       4414.90       3973.42       232.77 o                         
 -14   6   4       1217.78       1298.01       123.72 o                         
 -12   6   4       5769.41       5793.54       144.24 o                         
 -10   6   4         19.56         35.93        44.32 o                         
  -8   6   4       9197.10       9079.04       132.68 o                         
  -6   6   4       3137.69       3065.41        75.25 o                         
  -4   6   4        618.06        733.53        34.32 o                         
  -2   6   4      23353.88      23152.05       222.96 o                         
   0   6   4        329.08        313.77        46.04 o                         
   2   6   4      23516.17      23224.37       220.78 o                         
   4   6   4        988.14       1024.89        63.98 o                         
   6   6   4        320.26        337.58        55.46 o                         
   8   6   4       9236.56       8788.29       217.07 o                         
  10   6   4        151.86        188.54       185.66 o                         
  12   6   4       4600.25       4438.77       268.43 o                         
 -17   7   4        920.96       1109.91       242.84 o                         
 -15   7   4       1814.79       1950.88       164.38 o                         
 -13   7   4         51.83        104.52        89.58 o                         
 -11   7   4       5528.76       5238.79       125.56 o                         
  -9   7   4       2056.03       2231.12        96.19 o                         
  -7   7   4      17780.94      17151.13       199.54 o                         
  -5   7   4       3538.91       3702.69        71.09 o                         
  -3   7   4      12009.06      11755.80       138.57 o                         
  -1   7   4       2777.04       2721.51        86.36 o                         
   1   7   4       1756.39       1705.37        83.55 o                         
   3   7   4       5081.02       5040.89       138.93 o                         
   5   7   4       4004.82       4126.79        94.36 o                         
   7   7   4       4985.47       4684.87       141.74 o                         
   9   7   4       1471.41       1295.94       162.82 o                         
  11   7   4       2168.72       1947.14       255.64 o                         
 -16   8   4       1343.25       1219.70       212.89 o                         
 -14   8   4       3536.37       3243.54       162.20 o                         
 -12   8   4       8389.25       8353.62       183.71 o                         
 -10   8   4      13355.77      13199.74       174.29 o                         
  -8   8   4      14384.38      14197.99       179.51 o                         
  -6   8   4      19738.04      19531.05       212.53 o                         
  -4   8   4       9078.41       9055.57       125.74 o                         
  -2   8   4      53652.57      52876.13       526.78 o                         
   0   8   4       7997.77       7777.79       143.48 o                         
   2   8   4      34119.65      33300.27       320.22 o                         
   4   8   4       4661.82       4943.41       173.97 o                         
   6   8   4      20078.27      19495.09       325.64 o                         
   8   8   4       4194.26       3860.27       172.69 o                         
  10   8   4       8380.43       8679.86       318.62 o                         
 -17   9   4       5013.41       5210.21       310.66 o                         
 -15   9   4        942.58        808.76       188.40 o                         
 -13   9   4       2313.17       2516.10       144.05 o                         
 -11   9   4      14604.19      14491.54       226.71 o                         
  -9   9   4       6738.72       6833.66       152.19 o                         
  -7   9   4      13495.89      13530.73       209.88 o                         
  -5   9   4       8896.01       8788.88       121.49 o                         
  -3   9   4      23428.64      23709.49       251.88 o                         
  -1   9   4       9742.01       9438.18       198.96 o                         
   1   9   4       4623.78       4815.58       162.22 o                         
   3   9   4      11464.85      11442.37       159.68 o                         
   5   9   4       2390.56       2560.23       125.75 o                         
   7   9   4       8884.71       8983.95       264.02 o                         
   9   9   4        900.48        641.34       180.70 o                         
  11   9   4       2702.91       3070.96       345.31 o                         
 -16  10   4       1519.44       1762.40       246.79 o                         
 -14  10   4      12268.67      12550.47       354.56 o                         
 -12  10   4        438.86        306.85       137.14 o                         
 -10  10   4       9417.27       9178.08       206.44 o                         
  -8  10   4        580.58        685.43        60.36 o                         
  -6  10   4       6191.61       6283.96       122.78 o                         
  -4  10   4      11418.43      11173.87       147.81 o                         
  -2  10   4       4835.32       4832.68       111.66 o                         
   0  10   4      14097.01      13867.92       233.43 o                         
   2  10   4       1586.70       1783.36        98.46 o                         
   4  10   4      14596.45      14344.76       250.22 o                         
   6  10   4       7505.86       7121.87       239.29 o                         
   8  10   4       1418.06       1240.16       181.63 o                         
  10  10   4       4263.72       3451.67       245.75 o                         
 -15  11   4        565.88        381.46       210.25 o                         
 -13  11   4        377.57        317.60       180.44 o                         
 -11  11   4         49.85         26.67       136.89 o                         
  -9  11   4       3614.24       3718.52       139.69 o                         
  -7  11   4        100.96         69.43        98.48 o                         
  -5  11   4        504.25        449.03        53.76 o                         
  -3  11   4        268.39        393.59        67.09 o                         
  -1  11   4        405.83        352.47        76.88 o                         
   1  11   4         54.58        -15.71        72.26 o                         
   3  11   4          0.26         52.91       106.05 o                         
   5  11   4        285.76        137.19       145.54 o                         
   7  11   4        265.79        274.16       151.11 o                         
   9  11   4       1702.45       1703.85       228.38 o                         
 -14  12   4        187.20        280.87       209.72 o                         
 -12  12   4       4743.90       4600.27       281.74 o                         
 -10  12   4       1077.52       1117.40       143.81 o                         
  -8  12   4       9745.87       9445.94       222.02 o                         
  -6  12   4       4605.98       4723.49       156.55 o                         
  -4  12   4       7200.15       6883.93       176.11 o                         
  -2  12   4      10022.77       9762.62       201.57 o                         
   0  12   4        920.99        948.25        83.66 o                         
   2  12   4       9258.25       8907.49       200.16 o                         
   4  12   4       4303.91       4106.76       192.02 o                         
   6  12   4        815.99        754.70       150.27 o                         
   8  12   4       6030.53       5501.08       257.95 o                         
 -13  13   4       2225.83       2414.90       231.09 o                         
 -11  13   4       1910.73       1985.90       198.01 o                         
  -9  13   4      10855.47      11008.00       269.59 o                         
  -7  13   4       1638.16       1515.98       124.34 o                         
  -5  13   4      21266.25      21388.70       320.45 o                         
  -3  13   4        358.96        380.46        83.09 o                         
  -1  13   4      12643.91      13088.78       250.24 o                         
   1  13   4      10311.50      10086.52       213.66 o                         
   3  13   4       1140.72       1094.96       153.63 o                         
   5  13   4       9135.31       9154.33       272.57 o                         
   7  13   4        266.93       -191.38       191.38 o                         
 -12  14   4       8626.89       8409.64       307.32 o                         
 -10  14   4         56.79        280.01       197.55 o                         
  -8  14   4      13681.28      13719.23       329.97 o                         
  -6  14   4       1280.60       1236.72       163.90 o                         
  -4  14   4       5615.89       5902.77       164.82 o                         
  -2  14   4       7364.85       7453.39       205.00 o                         
   0  14   4       8939.29       9130.86       362.26 o                         
   2  14   4      11516.01      10992.75       493.41 o                         
   4  14   4       5380.73       4914.81       352.47 o                         
   6  14   4       2291.86       2417.85       233.97 o                         
 -11  15   4       1284.03       1197.14       226.90 o                         
  -9  15   4        111.67        292.75       201.38 o                         
  -7  15   4        696.97        549.43       185.26 o                         
  -5  15   4         11.74       -134.02       160.06 o                         
  -3  15   4        416.63        423.33       132.01 o                         
  -1  15   4        222.61        321.51       133.46 o                         
   1  15   4        713.23        847.50       161.86 o                         
   3  15   4        877.09        702.56       208.14 o                         
   5  15   4        311.12         19.05       242.47 o                         
 -10  16   4       3472.18       3518.36       250.89 o                         
  -8  16   4       1252.09       1054.07       257.09 o                         
  -6  16   4       1782.38       1450.02       203.97 o                         
  -4  16   4       4146.60       4190.99       231.12 o                         
  -2  16   4        148.65        135.77       148.43 o                         
   0  16   4       6780.41       6660.10       226.71 o                         
   2  16   4         43.07        319.89       203.66 o                         
   4  16   4       3855.13       4126.37       353.37 o                         
  -9  17   4         95.59       -292.90       292.90 o                         
  -7  17   4       5424.25       5340.56       277.52 o                         
  -5  17   4       1123.48       1183.64       223.42 o                         
  -3  17   4       6574.94       7129.70       266.29 o                         
  -1  17   4       1903.35       2597.40       241.33 o                         
   1  17   4       3085.83       2980.42       239.22 o                         
   3  17   4       3150.58       3762.20       271.48 o                         
  -6  18   4       4713.23       4387.82       283.84 o                         
  -4  18   4       2100.49       1913.15       253.31 o                         
  -2  18   4      11315.29      11424.13       398.58 o                         
   0  18   4        141.26       -190.94       267.13 o                         
 -17   1   5        555.68        345.56       181.45 o                         
 -15   1   5       2563.95       2515.89       167.15 o                         
 -13   1   5        274.70        241.84        62.59 o                         
 -11   1   5      11850.66      11449.77       150.55 o                         
  -9   1   5       2559.10       2466.13        71.41 o                         
  -7   1   5       4652.05       4542.66        95.84 o                         
  -5   1   5          6.37        -11.00        33.29 o                         
  -3   1   5       3234.79       3124.92        61.54 o                         
  -1   1   5        446.72        556.95        34.54 o                         
   1   1   5        402.71        457.28        44.38 o                         
   3   1   5       3399.20       3562.16       100.85 o                         
   5   1   5          2.21        -59.27        68.15 o                         
   7   1   5       1874.93       1959.92       134.51 o                         
   9   1   5         37.38         13.89       139.21 o                         
  11   1   5         51.08        466.12       221.51 o                         
 -18   2   5       4717.91       5055.26       233.84 o                         
 -16   2   5       8410.61       8362.74       272.94 o                         
 -14   2   5       6805.64       7117.88       199.59 o                         
 -12   2   5       3296.14       3206.57        89.48 o                         
 -10   2   5        312.10        412.06        49.99 o                         
  -8   2   5        239.96        182.45        42.87 o                         
  -6   2   5         75.56        136.98        35.56 o                         
  -4   2   5       4230.42       4336.82        75.36 o                         
  -2   2   5        131.58        190.72        31.14 o                         
   0   2   5        159.92        129.27        42.56 o                         
   2   2   5        806.77        816.22        57.16 o                         
   4   2   5        397.27        217.21        65.86 o                         
   6   2   5       2634.71       2788.34       112.21 o                         
   8   2   5       4545.19       4524.72       161.41 o                         
  10   2   5        917.81        528.92       176.59 o                         
 -17   3   5        422.97        977.27       198.95 o                         
 -15   3   5       1084.27       1134.66       146.35 o                         
 -13   3   5       2406.93       2644.01       117.27 o                         
 -11   3   5        104.09        132.56        62.80 o                         
  -9   3   5       6393.60       6566.06       109.36 o                         
  -7   3   5        530.02        565.41        42.88 o                         
  -5   3   5       2193.24       2372.40        54.78 o                         
  -3   3   5        234.20        248.32        25.30 o                         
  -1   3   5       2495.92       2601.83        68.49 o                         
   1   3   5       1201.63       1239.37        55.79 o                         
   3   3   5        963.05       1057.37        57.78 o                         
   5   3   5         37.86        112.95        64.17 o                         
   7   3   5       1786.80       1882.15       112.53 o                         
   9   3   5        255.28         60.11       164.05 o                         
  11   3   5       1743.03       1620.99       245.78 o                         
 -18   4   5        183.14         26.75       235.22 o                         
 -16   4   5       1041.81       1174.83       174.51 o                         
 -14   4   5        319.18        370.71       111.36 o                         
 -12   4   5        267.84        293.69        69.23 o                         
 -10   4   5       2253.99       2328.27        92.05 o                         
  -8   4   5       2359.39       2315.96        97.42 o                         
  -6   4   5       1692.44       1850.54        54.62 o                         
  -4   4   5       3434.91       3561.42        63.03 o                         
  -2   4   5       2954.12       3255.19        75.82 o                         
   0   4   5       3715.54       3685.64        81.03 o                         
   2   4   5       2645.44       2581.82        85.41 o                         
   4   4   5        121.74        175.57        68.14 o                         
   6   4   5         93.26         88.23        97.95 o                         
   8   4   5       1881.78       2106.78       160.98 o                         
  10   4   5         67.07       -186.48       224.38 o                         
 -17   5   5        461.52        754.28       248.93 o                         
 -15   5   5        513.27        589.67       140.36 o                         
 -13   5   5       7016.28       7084.25       193.66 o                         
 -11   5   5       2802.00       2851.10       105.21 o                         
  -9   5   5      13450.28      13136.53       207.41 o                         
  -7   5   5        840.83        990.58        52.97 o                         
  -5   5   5       1123.33       1223.13        48.15 o                         
  -3   5   5         33.26          9.81        45.37 o                         
  -1   5   5        604.93        581.63        53.59 o                         
   1   5   5       5235.02       5451.42       102.97 o                         
   3   5   5       2332.76       2329.72        77.64 o                         
   5   5   5       4622.19       4648.97       111.52 o                         
   7   5   5        629.11        655.48       121.17 o                         
   9   5   5       1767.64       1692.52       178.33 o                         
  11   5   5        643.03       1027.85       261.26 o                         
 -18   6   5       2246.25       2725.70       338.67 o                         
 -16   6   5       1982.22       2219.83       218.41 o                         
 -14   6   5       3213.03       3422.35       176.95 o                         
 -12   6   5        695.53        712.72        79.46 o                         
 -10   6   5        406.10        383.60        73.63 o                         
  -8   6   5       1117.87       1119.62        69.39 o                         
  -6   6   5        440.92        554.59        57.93 o                         
  -4   6   5         35.65         53.45        35.23 o                         
  -2   6   5       1658.86       1824.41        66.59 o                         
   0   6   5       2069.18       1984.01        66.33 o                         
   2   6   5        566.67        594.84        49.76 o                         
   4   6   5        164.12        180.02        72.80 o                         
   6   6   5       1227.25       1112.41       113.79 o                         
   8   6   5       1788.39       1698.83       168.22 o                         
  10   6   5        345.76        267.11       292.95 o                         
 -17   7   5       1193.13       1330.16       256.41 o                         
 -15   7   5         37.27        253.90       153.61 o                         
 -13   7   5       5327.80       5672.72       184.73 o                         
 -11   7   5        500.50        523.68        96.43 o                         
  -9   7   5       4492.78       4524.55       130.53 o                         
  -7   7   5       1468.67       1613.89        75.93 o                         
  -5   7   5       1827.50       1868.56        49.60 o                         
  -3   7   5       7377.62       7543.85       122.19 o                         
  -1   7   5        431.40        598.52        53.05 o                         
   1   7   5       4843.03       5080.48       146.11 o                         
   3   7   5        264.53        242.58        66.81 o                         
   5   7   5      12087.10      11901.92       222.54 o                         
   7   7   5        750.12        717.96       145.71 o                         
   9   7   5       2599.52       2748.96       230.55 o                         
 -16   8   5        469.18        332.61       223.72 o                         
 -14   8   5       1608.14       1803.12       160.69 o                         
 -12   8   5         81.34        133.84        98.69 o                         
 -10   8   5       3933.04       3725.32       116.16 o                         
  -8   8   5       6570.30       6563.36       172.51 o                         
  -6   8   5       8167.93       8096.03       134.46 o                         
  -4   8   5       6269.70       6471.87       139.73 o                         
  -2   8   5      13245.65      12675.82       200.21 o                         
   0   8   5       5517.09       5617.47       172.94 o                         
   2   8   5       3274.01       3102.25       137.68 o                         
   4   8   5       1303.49       1474.39       132.50 o                         
   6   8   5       1019.59       1120.88       157.35 o                         
   8   8   5        260.45        174.95       182.17 o                         
  10   8   5       3892.66       3889.72       294.44 o                         
 -15   9   5       2853.42       2959.76       267.95 o                         
 -13   9   5        808.64        700.02       152.15 o                         
 -11   9   5       3756.44       3725.82       147.83 o                         
  -9   9   5       1794.04       1912.88       108.71 o                         
  -7   9   5       4386.77       4288.28       144.87 o                         
  -5   9   5        801.26        963.08        63.54 o                         
  -3   9   5        487.06        565.97        66.83 o                         
  -1   9   5       2660.08       2716.87       134.04 o                         
   1   9   5        740.03        682.45        79.55 o                         
   3   9   5       7093.95       6881.69       199.57 o                         
   5   9   5        383.75        419.63       158.29 o                         
   7   9   5       2807.70       2693.22       207.62 o                         
   9   9   5        179.08        495.64       236.80 o                         
 -16  10   5         13.39       -249.13       249.13 o                         
 -14  10   5        249.28        120.50       178.10 o                         
 -12  10   5         56.32         76.26       133.54 o                         
 -10  10   5       1559.81       1735.90       125.20 o                         
  -8  10   5        239.39        108.60        81.30 o                         
  -6  10   5       3360.58       3350.91        91.35 o                         
  -4  10   5        974.79       1338.62        97.54 o                         
  -2  10   5       3918.74       3948.50       133.09 o                         
   0  10   5         18.70        208.61        92.44 o                         
   2  10   5       3851.89       3604.15       182.60 o                         
   4  10   5        148.52        152.65       208.83 o                         
   6  10   5       1265.99       1139.80       213.38 o                         
   8  10   5         85.22       -223.84       223.84 o                         
 -15  11   5       6070.41       6914.82       319.11 o                         
 -13  11   5        553.89        532.05       169.76 o                         
 -11  11   5       7730.42       8050.26       248.08 o                         
  -9  11   5          6.79        159.70       123.35 o                         
  -7  11   5       6836.48       6953.02       211.57 o                         
  -5  11   5       3904.10       4162.36       130.97 o                         
  -3  11   5        702.25        710.91       100.08 o                         
  -1  11   5       9249.71       9293.16       213.99 o                         
   1  11   5        103.03         18.85        96.30 o                         
   3  11   5      15799.49      15438.11       376.48 o                         
   5  11   5       3946.50       3994.33       238.18 o                         
   7  11   5       9301.07       9202.51       296.34 o                         
 -14  12   5        590.36         44.34       226.75 o                         
 -12  12   5        820.25        985.60       223.02 o                         
 -10  12   5       2196.29       2077.05       178.04 o                         
  -8  12   5       9129.06       9445.81       274.09 o                         
  -6  12   5       2497.71       2565.77       128.21 o                         
  -4  12   5      13521.84      13278.92       249.53 o                         
  -2  12   5       5826.28       5968.85       179.36 o                         
   0  12   5       6928.76       6863.58       203.70 o                         
   2  12   5        962.93        969.89       172.79 o                         
   4  12   5        298.40         77.79       211.42 o                         
   6  12   5        105.83         38.71       225.55 o                         
 -13  13   5         12.56        -96.93       224.90 o                         
 -11  13   5        135.36        365.38       185.47 o                         
  -9  13   5        529.12        365.49       155.45 o                         
  -7  13   5          1.39       -139.07       139.07 o                         
  -5  13   5        200.35        231.65       128.35 o                         
  -3  13   5       1844.24       1877.46       139.77 o                         
  -1  13   5         74.31        213.08       139.44 o                         
   1  13   5       2894.75       3231.74       247.53 o                         
   3  13   5         11.08         -9.30       193.73 o                         
   5  13   5        533.75        172.51       229.28 o                         
 -12  14   5        832.76       1081.21       245.80 o                         
 -10  14   5          8.20       -112.78       209.36 o                         
  -8  14   5       6478.06       6212.94       224.41 o                         
  -6  14   5        208.19        -62.95       174.12 o                         
  -4  14   5       7344.44       7398.74       212.86 o                         
  -2  14   5         10.53       -114.99       135.62 o                         
   0  14   5       8170.80       8573.09       440.28 o                         
   2  14   5         23.32         14.94       206.94 o                         
   4  14   5       2546.23       2954.51       262.67 o                         
 -11  15   5        469.41        329.44       235.64 o                         
  -9  15   5       6100.37       5955.95       289.55 o                         
  -7  15   5         11.81        -54.65       220.00 o                         
  -5  15   5       1204.19       1637.17       211.89 o                         
  -3  15   5       4824.08       5000.94       191.46 o                         
  -1  15   5         40.16         96.40       172.53 o                         
   1  15   5       9271.16       9242.25       459.44 o                         
   3  15   5       2580.25       2444.03       323.02 o                         
 -10  16   5       5181.60       5295.01       341.96 o                         
  -8  16   5        132.41        -63.81       249.76 o                         
  -6  16   5       4622.48       4645.04       261.78 o                         
  -4  16   5        948.53       1076.09       231.53 o                         
  -2  16   5       6435.54       6382.20       227.93 o                         
   0  16   5        113.82         31.00       208.65 o                         
   2  16   5        760.54        792.92       237.00 o                         
  -7  17   5         55.42        216.43       268.18 o                         
  -5  17   5        338.41        -16.14       239.82 o                         
  -3  17   5         71.38        263.28       240.31 o                         
  -1  17   5        136.64        193.23       244.59 o                         
 -18   0   6        778.87       1599.09       315.65 o                         
 -16   0   6         35.14       -162.67       267.61 o                         
 -14   0   6       2372.25       2430.11       180.22 o                         
 -12   0   6          0.42        -81.06        99.96 o                         
 -10   0   6      29520.78      28192.73       404.97 o                         
  -8   0   6      11221.78      11332.37       350.83 o                         
  -6   0   6      36506.91      36073.91       530.35 o                         
  -4   0   6       5345.10       5717.37       138.71 o                         
  -2   0   6       9937.83       9884.01       197.00 o                         
   0   0   6        136.19        250.14        69.47 o                         
   2   0   6        282.09        379.48        99.44 o                         
   4   0   6       3743.94       4019.93       196.48 o                         
   6   0   6       4481.84       4672.44       270.84 o                         
   8   0   6       7796.51       8462.41       390.69 o                         
 -17   1   6        186.89        -98.84       187.59 o                         
 -15   1   6       4173.87       3960.76       237.15 o                         
 -13   1   6        342.53        376.43        85.03 o                         
 -11   1   6       4982.81       4916.59       128.81 o                         
  -9   1   6       3496.50       3678.73       105.38 o                         
  -7   1   6       5725.46       5501.40       131.00 o                         
  -5   1   6      26459.29      26367.87       276.99 o                         
  -3   1   6         51.66        -17.57        41.81 o                         
  -1   1   6      38294.08      38084.57       349.59 o                         
   1   1   6          0.09         16.87        58.85 o                         
   3   1   6      22724.44      22432.31       297.15 o                         
   5   1   6        320.47        327.17       113.78 o                         
   7   1   6       9510.93      10289.21       271.03 o                         
   9   1   6       1435.96       1470.69       224.18 o                         
 -18   2   6        313.48        664.06       201.39 o                         
 -16   2   6       4186.12       4135.16       232.36 o                         
 -14   2   6       4271.85       4472.78       174.20 o                         
 -12   2   6       4639.67       4751.94       142.64 o                         
 -10   2   6      20541.44      20175.46       236.66 o                         
  -8   2   6       8049.14       7835.55       138.24 o                         
  -6   2   6      27093.54      26771.04       299.90 o                         
  -4   2   6      12418.37      12311.86       143.68 o                         
  -2   2   6      17848.35      17559.28       205.62 o                         
   0   2   6      11072.51      10716.17       148.22 o                         
   2   2   6      10639.09      10580.56       189.40 o                         
   4   2   6       4791.50       5122.91       146.98 o                         
   6   2   6       2429.36       2287.28       140.37 o                         
   8   2   6       6244.92       6364.46       245.21 o                         
 -17   3   6       9605.91       9561.67       323.23 o                         
 -15   3   6        133.58        309.21       141.87 o                         
 -13   3   6      20355.50      20505.71       284.29 o                         
 -11   3   6       1639.30       1499.94        78.28 o                         
  -9   3   6      15660.50      15549.40       187.65 o                         
  -7   3   6      18302.83      17986.46       204.79 o                         
  -5   3   6        915.44        920.48        52.80 o                         
  -3   3   6      52667.53      52259.36       475.21 o                         
  -1   3   6       1954.17       1967.65        77.55 o                         
   1   3   6      48923.99      48154.48       466.49 o                         
   3   3   6        919.50       1075.14       103.69 o                         
   5   3   6      32460.02      31965.46       461.43 o                         
   7   3   6       1119.48        822.20       298.94 o                         
   9   3   6       9358.01       9251.33       323.40 o                         
 -18   4   6        291.34        471.57       263.15 o                         
 -16   4   6       2330.28       2627.33       207.38 o                         
 -14   4   6          7.74        -16.15       129.21 o                         
 -12   4   6       6325.37       6250.81       154.36 o                         
 -10   4   6       5455.65       5226.20       119.22 o                         
  -8   4   6      19219.51      18373.47       210.23 o                         
  -6   4   6       1944.13       1988.53        65.16 o                         
  -4   4   6       5455.50       5412.66       108.39 o                         
  -2   4   6        511.35        488.20        67.31 o                         
   0   4   6        171.91        234.32        84.97 o                         
   2   4   6        110.60        143.66        61.50 o                         
   4   4   6        847.33        804.98       114.88 o                         
   6   4   6       3090.28       3029.15       163.14 o                         
   8   4   6       2963.64       2726.13       295.17 o                         
 -17   5   6        324.43        243.74       217.85 o                         
 -15   5   6        114.75        117.02       151.31 o                         
 -13   5   6        128.30        -19.04       101.66 o                         
 -11   5   6       8489.02       8693.29       212.90 o                         
  -9   5   6        474.91        531.08        71.83 o                         
  -7   5   6       8651.48       8750.61       146.73 o                         
  -5   5   6        652.72        670.34        52.22 o                         
  -3   5   6       8600.16       8685.95       138.81 o                         
  -1   5   6        803.33        724.65        68.35 o                         
   1   5   6       3755.77       3556.60       101.73 o                         
   3   5   6        321.32        302.05        74.45 o                         
   5   5   6       3755.17       3596.77       165.08 o                         
   7   5   6         34.01        -60.02       200.59 o                         
   9   5   6       1662.22       1240.94       291.36 o                         
 -16   6   6         28.94       -205.04       205.04 o                         
 -14   6   6       5467.91       5389.90       189.53 o                         
 -12   6   6       5008.20       5254.24       194.12 o                         
 -10   6   6        603.14        542.70       104.83 o                         
  -8   6   6      24425.89      24327.69       277.77 o                         
  -6   6   6          1.75         39.45        54.35 o                         
  -4   6   6      33057.08      32423.76       319.36 o                         
  -2   6   6       2812.98       2774.58        94.03 o                         
   0   6   6       5443.47       5545.13       129.72 o                         
   2   6   6       7031.75       7079.81       195.22 o                         
   4   6   6       2212.51       2233.85       150.87 o                         
   6   6   6       8669.35       9154.98       415.90 o                         
   8   6   6         67.48        -57.09       218.80 o                         
 -17   7   6       1218.13        947.43       277.80 o                         
 -15   7   6      14731.93      15441.05       377.75 o                         
 -13   7   6       1555.64       1488.65       135.41 o                         
 -11   7   6      18318.17      18220.24       290.14 o                         
  -9   7   6       3342.98       3372.30       113.45 o                         
  -7   7   6      13191.12      13173.03       194.11 o                         
  -5   7   6      32773.80      32046.64       304.59 o                         
  -3   7   6       3495.18       3823.78       101.42 o                         
  -1   7   6      43585.54      41955.38       466.11 o                         
   1   7   6       2943.48       3127.93       118.78 o                         
   3   7   6      35618.43      34848.38       490.28 o                         
   5   7   6       7668.61       7500.41       239.44 o                         
   7   7   6      12810.24      12037.25       375.48 o                         
 -16   8   6        772.95        612.07       225.55 o                         
 -14   8   6        191.16       -100.34       158.82 o                         
 -12   8   6        191.92        235.26       128.94 o                         
 -10   8   6        254.29        191.44       111.92 o                         
  -8   8   6       1411.04       1275.58       115.17 o                         
  -6   8   6         59.95        157.65        70.30 o                         
  -4   8   6       1758.54       1589.29        85.11 o                         
  -2   8   6         57.98        -59.17        88.55 o                         
   0   8   6        238.66         97.65       110.61 o                         
   2   8   6       2018.36       1975.55       150.14 o                         
   4   8   6         90.88        101.26       174.84 o                         
   6   8   6       1478.47       1681.70       301.35 o                         
   8   8   6          4.45        234.60       368.17 o                         
 -15   9   6       3189.52       3044.96       262.34 o                         
 -13   9   6       4595.06       4423.60       182.72 o                         
 -11   9   6       4426.94       4573.91       210.16 o                         
  -9   9   6       7475.32       7714.61       215.48 o                         
  -7   9   6        242.94        353.96        83.37 o                         
  -5   9   6        996.35        910.35        88.37 o                         
  -3   9   6        654.24        609.37        99.39 o                         
  -1   9   6       1726.80       1621.52       119.93 o                         
   1   9   6       1026.45        930.83       138.34 o                         
   3   9   6        133.39        270.06       176.99 o                         
   5   9   6        524.33        434.47       207.93 o                         
   7   9   6        209.75       -150.28       245.93 o                         
 -14  10   6        108.40        -98.57       205.53 o                         
 -12  10   6         50.68         78.21       156.32 o                         
 -10  10   6       6584.39       6925.98       267.20 o                         
  -8  10   6          4.48       -123.72       123.72 o                         
  -6  10   6       7292.38       7479.43       175.48 o                         
  -4  10   6          0.36         17.51       100.83 o                         
  -2  10   6       4327.79       4416.80       152.09 o                         
   0  10   6       4240.95       4540.84       170.48 o                         
   2  10   6       2343.95       2453.35       221.37 o                         
   4  10   6       2071.99       2497.55       229.35 o                         
   6  10   6          4.82       -243.39       243.39 o                         
 -15  11   6       1163.63       1117.19       256.99 o                         
 -13  11   6       6440.70       6572.02       304.25 o                         
 -11  11   6       5920.61       5900.83       222.07 o                         
  -9  11   6       8154.81       8081.49       275.22 o                         
  -7  11   6      10497.03      10586.53       382.59 o                         
  -5  11   6       6904.31       6974.45       193.79 o                         
  -3  11   6      11200.13      11108.69       244.54 o                         
  -1  11   6      13359.28      13211.64       340.56 o                         
   1  11   6      15713.58      15426.46       377.27 o                         
   3  11   6       7735.25       7778.44       292.66 o                         
   5  11   6       7000.24       6543.65       306.10 o                         
 -14  12   6       1349.70       1237.46       260.02 o                         
 -12  12   6        582.03        640.36       225.50 o                         
 -10  12   6        814.77        967.10       174.54 o                         
  -8  12   6       6527.46       6987.82       283.14 o                         
  -6  12   6         12.04       -152.91       152.91 o                         
  -4  12   6       7279.07       7345.00       224.36 o                         
  -2  12   6       1455.34       1719.84       146.30 o                         
   0  12   6       2012.36       2491.58       203.48 o                         
   2  12   6       1721.71       1802.11       218.96 o                         
   4  12   6        459.96        477.70       235.45 o                         
 -13  13   6       1877.36       2231.84       270.48 o                         
 -11  13   6       6331.31       6216.86       275.60 o                         
  -9  13   6       1894.33       2095.87       216.71 o                         
  -7  13   6       2337.41       2442.75       238.24 o                         
  -5  13   6       1322.75        987.28       167.89 o                         
  -3  13   6        362.56        389.73       144.28 o                         
  -1  13   6       2185.09       2063.27       185.51 o                         
   1  13   6         30.26       -144.06       198.91 o                         
   3  13   6       1728.50       1427.21       271.91 o                         
 -12  14   6        103.32        -47.55       282.94 o                         
 -10  14   6         50.04       -243.57       243.57 o                         
  -8  14   6        146.27        261.27       228.03 o                         
  -6  14   6         56.85         -7.22       202.06 o                         
  -4  14   6       3175.67       3363.57       200.17 o                         
  -2  14   6        268.16        468.78       180.07 o                         
   0  14   6        136.10        422.34       199.28 o                         
   2  14   6       2366.21       2454.21       262.95 o                         
  -9  15   6       2572.14       2441.69       287.06 o                         
  -7  15   6       7115.27       6722.48       333.00 o                         
  -5  15   6       2931.65       2887.92       253.04 o                         
  -3  15   6      11137.48      11165.05       362.02 o                         
  -1  15   6       2112.78       2053.71       227.99 o                         
   1  15   6       5951.04       6391.74       294.00 o                         
  -8  16   6         82.23        748.89       284.54 o                         
  -6  16   6       8127.29       7710.21       327.77 o                         
  -4  16   6       1151.97        943.04       274.51 o                         
  -2  16   6       3349.76       3311.23       279.51 o                         
 -17   1   7       2261.88       2202.54       233.68 o                         
 -15   1   7       2917.66       2641.55       206.18 o                         
 -13   1   7        216.02        226.77       120.11 o                         
 -11   1   7        629.39        636.89        89.81 o                         
  -9   1   7         68.83        245.34        87.24 o                         
  -7   1   7         26.63        -11.05        93.81 o                         
  -5   1   7       8554.82       8762.03       143.94 o                         
  -3   1   7        393.04        394.49        73.29 o                         
  -1   1   7       2716.81       2885.00       107.38 o                         
   1   1   7         58.52         54.44        92.83 o                         
   3   1   7        128.44        152.31       118.92 o                         
   5   1   7       2019.98       2335.21       162.78 o                         
   7   1   7       1024.16       1253.59       224.65 o                         
 -16   2   7        738.83        939.98       229.43 o                         
 -14   2   7        624.49        490.10       124.39 o                         
 -12   2   7       4581.01       4587.18       160.62 o                         
 -10   2   7       5480.91       5395.67       147.37 o                         
  -8   2   7       3381.81       3302.53       120.08 o                         
  -6   2   7       1984.63       2050.96        85.71 o                         
  -4   2   7       2226.50       2208.69        70.09 o                         
  -2   2   7         15.27        -85.05        85.05 o                         
   0   2   7       3884.53       4270.16       130.01 o                         
   2   2   7       1097.29       1209.87       114.16 o                         
   4   2   7        101.83        184.64       133.89 o                         
   6   2   7        191.02        358.74       218.71 o                         
 -17   3   7       2887.45       2951.75       253.05 o                         
 -15   3   7        823.87        814.31       187.40 o                         
 -13   3   7       1588.74       1622.67       123.10 o                         
 -11   3   7        624.47        570.14        98.47 o                         
  -9   3   7       4056.10       3986.35       125.84 o                         
  -7   3   7         31.18        -59.21        59.21 o                         
  -5   3   7        944.27       1084.38        48.58 o                         
  -3   3   7        236.24        158.42        74.84 o                         
  -1   3   7       3549.27       3748.13       127.06 o                         
   1   3   7        670.03        634.17        91.77 o                         
   3   3   7        639.60        870.65       136.26 o                         
   5   3   7         24.49        124.79       179.23 o                         
   7   3   7        763.84        868.87       236.08 o                         
 -16   4   7       1532.93       1168.99       222.10 o                         
 -14   4   7       1125.45       1269.39       157.48 o                         
 -12   4   7       1216.22       1151.26       133.15 o                         
 -10   4   7       1525.52       1782.99       117.66 o                         
  -8   4   7       1375.66       1399.06        99.93 o                         
  -6   4   7        886.59        924.45        74.73 o                         
  -4   4   7        351.08        346.21        70.29 o                         
  -2   4   7        538.64        523.40        77.07 o                         
   0   4   7       5649.03       5891.37       161.74 o                         
   2   4   7       1938.89       1974.00       142.88 o                         
   4   4   7       3203.96       3549.23       206.86 o                         
   6   4   7       1141.34        969.61       212.55 o                         
 -17   5   7       4835.42       5090.23       370.64 o                         
 -15   5   7       1013.78        987.90       179.05 o                         
 -13   5   7       1222.25       1308.68       140.49 o                         
 -11   5   7        192.97        323.04       122.61 o                         
  -9   5   7        518.47        596.57       105.49 o                         
  -7   5   7       3821.81       3899.36       119.55 o                         
  -5   5   7       3109.37       2992.67       118.29 o                         
  -3   5   7       9391.68       9379.62       170.77 o                         
  -1   5   7        392.58        441.25        91.67 o                         
   1   5   7       2612.71       2565.69       148.18 o                         
   3   5   7        156.53        170.45       150.86 o                         
   5   5   7        498.70        728.65       197.84 o                         
 -16   6   7         95.12       -143.54       274.67 o                         
 -14   6   7        454.59        367.22       151.85 o                         
 -12   6   7        207.35        268.10       139.29 o                         
 -10   6   7       4102.39       4424.83       165.19 o                         
  -8   6   7        190.97         94.22        99.34 o                         
  -6   6   7       1007.88       1212.93       114.99 o                         
  -4   6   7       1961.16       1896.13        94.65 o                         
  -2   6   7        299.68        268.40        89.44 o                         
   0   6   7         22.68         27.13       105.34 o                         
   2   6   7         51.16        -27.08       154.73 o                         
   4   6   7        343.14        303.93       181.41 o                         
   6   6   7          0.49       -186.84       276.65 o                         
 -15   7   7       1586.46       1667.98       207.42 o                         
 -13   7   7         17.73       -146.71       146.71 o                         
 -11   7   7       5127.31       5201.69       189.05 o                         
  -9   7   7       1014.15        956.71       127.00 o                         
  -7   7   7       8692.80       9198.51       188.55 o                         
  -5   7   7       1021.15        852.08       106.33 o                         
  -3   7   7      13367.46      13553.78       223.41 o                         
  -1   7   7       1217.58       1016.82       116.49 o                         
   1   7   7       3395.71       3680.22       174.60 o                         
   3   7   7        787.12        685.58       182.10 o                         
   5   7   7        869.71        791.84       240.90 o                         
 -16   8   7       2047.91       2081.68       300.28 o                         
 -14   8   7       2708.55       2716.79       187.31 o                         
 -12   8   7       1486.15       1371.17       174.84 o                         
 -10   8   7       4509.25       4169.29       187.94 o                         
  -8   8   7       3069.50       3312.71       161.33 o                         
  -6   8   7        750.84        688.68       114.10 o                         
  -4   8   7         36.16        -92.39       100.54 o                         
  -2   8   7       3101.71       3476.43       178.31 o                         
   0   8   7       3217.39       3273.42       238.80 o                         
   2   8   7       6522.32       7112.44       278.47 o                         
   4   8   7       3476.59       3859.40       268.31 o                         
 -15   9   7       4129.10       3970.68       308.90 o                         
 -13   9   7         77.33        -60.46       186.03 o                         
 -11   9   7        879.88       1025.22       163.12 o                         
  -9   9   7       1115.09        897.91       169.82 o                         
  -7   9   7         17.68       -107.18       157.77 o                         
  -5   9   7       5615.78       5546.71       176.25 o                         
  -3   9   7        442.62        421.70       129.28 o                         
  -1   9   7       2195.30       2408.65       184.70 o                         
   1   9   7        286.32        326.22       179.25 o                         
   3   9   7        629.02         27.18       225.64 o                         
   5   9   7        348.47        419.11       267.55 o                         
 -14  10   7       2018.24       2301.36       227.69 o                         
 -12  10   7        618.61        823.75       188.93 o                         
 -10  10   7        567.12        734.24       178.78 o                         
  -8  10   7        256.53        -96.17       170.43 o                         
  -6  10   7        742.06        731.13       161.21 o                         
  -4  10   7       1225.83       1097.94       139.86 o                         
  -2  10   7        581.86        668.56       149.61 o                         
   0  10   7       1194.16       1076.29       197.89 o                         
   2  10   7        794.63       1091.64       217.78 o                         
   4  10   7       1641.62       2031.75       371.84 o                         
 -13  11   7       1544.36       1473.89       262.50 o                         
 -11  11   7          6.71       -215.71       215.71 o                         
  -9  11   7       6818.78       7130.38       294.69 o                         
  -7  11   7       1012.42        916.13       194.28 o                         
  -5  11   7      12515.25      13207.18       298.12 o                         
  -3  11   7       4381.28       4226.20       186.64 o                         
  -1  11   7      11428.29      11925.84       330.42 o                         
   1  11   7        300.89          8.34       212.79 o                         
   3  11   7       1597.24       1645.06       261.56 o                         
 -12  12   7       2127.30       2678.01       275.59 o                         
 -10  12   7       1191.17       1517.68       225.43 o                         
  -8  12   7       2813.81       2455.66       231.88 o                         
  -6  12   7         92.92        164.94       179.55 o                         
  -4  12   7         54.94        -96.84       156.63 o                         
  -2  12   7        793.16        917.02       180.16 o                         
   0  12   7       1331.73       1449.65       228.21 o                         
   2  12   7       2995.76       2990.15       269.66 o                         
 -11  13   7       1622.88       1553.76       279.14 o                         
  -9  13   7        413.73         83.19       225.33 o                         
  -7  13   7        675.10        744.16       229.71 o                         
  -5  13   7         93.55         77.55       232.19 o                         
  -3  13   7        185.80        316.10       189.85 o                         
  -1  13   7          9.32         24.83       225.43 o                         
   1  13   7        443.04        810.50       253.07 o                         
  -8  14   7       4688.20       4356.95       282.01 o                         
  -6  14   7         21.72        101.58       241.64 o                         
  -4  14   7       1047.00       1185.82       224.03 o                         
  -2  14   7       2533.87       2305.50       258.81 o                         
 -16   0   8        884.53        342.93       357.90 o                         
 -14   0   8      14062.78      14298.63       454.30 o                         
 -12   0   8       6812.29       6675.97       330.91 o                         
 -10   0   8      11045.39      10680.12       332.14 o                         
  -8   0   8      13355.31      13697.28       401.68 o                         
  -6   0   8       5626.68       5545.06       295.89 o                         
  -4   0   8      29450.80      30094.15       556.90 o                         
  -2   0   8        573.30        640.32       188.72 o                         
   0   0   8      47681.58      48522.12       777.75 o                         
   2   0   8        726.26        637.90       293.49 o                         
   4   0   8      25779.90      26030.60      1007.89 o                         
 -15   1   8       1042.83       1055.11       236.37 o                         
 -13   1   8         33.74       -135.56       135.56 o                         
 -11   1   8       5866.36       5558.95       160.07 o                         
  -9   1   8         16.02       -110.78       110.78 o                         
  -7   1   8       9093.82       9008.84       242.70 o                         
  -5   1   8         16.27        152.54        93.75 o                         
  -3   1   8       8294.08       8540.16       197.77 o                         
  -1   1   8        797.78        821.36       136.10 o                         
   1   1   8       1727.78       1735.45       156.69 o                         
   3   1   8       4857.38       4760.03       295.40 o                         
   5   1   8         55.65       -194.94       298.02 o                         
 -16   2   8         17.15        184.22       257.25 o                         
 -14   2   8       1285.07       1493.46       238.61 o                         
 -12   2   8         89.73        144.16       124.56 o                         
 -10   2   8         21.13        -24.86       116.61 o                         
  -8   2   8        122.80        365.57       110.21 o                         
  -6   2   8        441.31        358.94        99.98 o                         
  -4   2   8       1244.82       1286.05       110.64 o                         
  -2   2   8        363.35        511.04       121.43 o                         
   0   2   8        217.76        381.55       142.52 o                         
   2   2   8        779.69        754.44       177.36 o                         
   4   2   8         55.91        -83.92       225.15 o                         
 -15   3   8         12.39         96.67       209.64 o                         
 -13   3   8       2202.76       2200.44       161.21 o                         
 -11   3   8       3268.57       3422.93       164.23 o                         
  -9   3   8       3493.24       3435.00       155.37 o                         
  -7   3   8       1277.05       1367.21       121.23 o                         
  -5   3   8       3583.11       3525.73       143.28 o                         
  -3   3   8        631.68        572.34       113.40 o                         
  -1   3   8       2043.19       2099.42       143.08 o                         
   1   3   8         98.40         54.35       212.75 o                         
   3   3   8          6.44          0.10       203.07 o                         
 -16   4   8      11874.30      12088.79       462.76 o                         
 -14   4   8       1724.44       1589.38       209.62 o                         
 -12   4   8       7340.02       7264.30       220.84 o                         
 -10   4   8       9501.85       9107.80       258.81 o                         
  -8   4   8       4356.37       4285.82       175.03 o                         
  -6   4   8      20210.93      20774.38       324.66 o                         
  -4   4   8       2379.84       2602.16       152.76 o                         
  -2   4   8      28441.37      28942.35       372.61 o                         
   0   4   8        672.95        705.12       160.74 o                         
   2   4   8      25597.84      26093.15       420.94 o                         
   4   4   8       1146.99       1221.23       219.87 o                         
 -15   5   8        117.22        313.90       197.32 o                         
 -13   5   8       4649.92       4941.14       202.43 o                         
 -11   5   8        704.95        733.08       178.66 o                         
  -9   5   8      11263.49      11736.10       330.40 o                         
  -7   5   8       3735.91       3549.37       193.72 o                         
  -5   5   8       6918.42       6936.48       226.25 o                         
  -3   5   8       6849.92       6817.19       189.93 o                         
  -1   5   8       5842.96       5854.98       201.25 o                         
   1   5   8       3813.74       4010.36       192.14 o                         
   3   5   8       2317.66       2660.33       218.51 o                         
 -14   6   8       1808.04       1850.76       210.46 o                         
 -12   6   8       1323.48       1340.37       186.31 o                         
 -10   6   8       3874.23       3771.30       221.45 o                         
  -8   6   8          4.45       -152.87       152.87 o                         
  -6   6   8       1784.28       1895.35       144.30 o                         
  -4   6   8        557.47        550.40       136.42 o                         
  -2   6   8        391.57        343.31       129.52 o                         
   0   6   8       6317.02       6244.59       223.73 o                         
   2   6   8         27.73          7.98       246.48 o                         
 -15   7   8        145.31         39.30       229.50 o                         
 -13   7   8        959.96        314.06       231.14 o                         
 -11   7   8       1029.78        854.01       190.03 o                         
  -9   7   8       2730.41       2450.09       199.72 o                         
  -7   7   8       1742.93       1724.51       154.02 o                         
  -5   7   8       5695.10       5588.56       191.24 o                         
  -3   7   8       1690.45       1488.51       143.89 o                         
  -1   7   8        193.18         41.15       160.57 o                         
   1   7   8         34.50        194.83       182.86 o                         
   3   7   8       1479.08       1220.53       246.60 o                         
 -14   8   8       1561.39       1638.22       227.47 o                         
 -12   8   8       3355.31       3564.07       233.78 o                         
 -10   8   8       3552.16       3113.64       213.59 o                         
  -8   8   8       5855.87       5708.11       252.37 o                         
  -6   8   8       1772.61       1760.60       170.74 o                         
  -4   8   8      14117.97      14489.75       300.32 o                         
  -2   8   8        535.36        452.83       178.45 o                         
   0   8   8      13849.32      14106.92       403.94 o                         
   2   8   8       1135.30       1218.74       231.37 o                         
 -13   9   8       3596.86       3466.80       252.54 o                         
 -11   9   8       2843.14       2495.56       239.08 o                         
  -9   9   8       4718.44       5074.39       241.56 o                         
  -7   9   8       6173.96       6153.61       251.74 o                         
  -5   9   8      10027.02      10296.30       305.41 o                         
  -3   9   8       4316.46       4678.47       205.24 o                         
  -1   9   8       7108.10       6975.46       278.03 o                         
   1   9   8       3075.00       3182.60       261.38 o                         
 -12  10   8       6840.61       6314.34       328.44 o                         
 -10  10   8        206.38        365.44       222.96 o                         
  -8  10   8       2192.71       2195.99       235.66 o                         
  -6  10   8       1596.78       1618.02       205.24 o                         
  -4  10   8       2695.41       2315.38       193.24 o                         
  -2  10   8       2650.23       2890.11       218.62 o                         
   0  10   8        129.81        232.83       232.28 o                         
 -11  11   8       1136.44        737.22       252.03 o                         
  -9  11   8        127.07        355.29       239.69 o                         
  -7  11   8        797.14       1199.59       345.26 o                         
  -5  11   8        701.44        409.99       205.32 o                         
  -3  11   8         48.82        -69.61       199.18 o                         
  -1  11   8          0.11       -148.11       263.19 o                         
  -8  12   8        536.38        794.24       262.80 o                         
  -6  12   8       4689.02       4569.57       258.94 o                         
  -4  12   8       1464.81       1216.29       232.42 o                         
  -2  12   8       1860.67       1704.29       257.06 o                         
 -15   1   9         16.80        125.85       305.94 o                         
 -13   1   9       5243.49       5479.50       275.52 o                         
 -11   1   9       2141.70       2045.16       169.96 o                         
  -9   1   9       4848.53       4977.38       209.16 o                         
  -7   1   9        427.39        344.91       178.10 o                         
  -5   1   9       2596.49       2564.42       216.01 o                         
  -3   1   9        169.59        -92.47       179.74 o                         
  -1   1   9          9.62        -10.94       184.71 o                         
   1   1   9         41.84        141.48       247.35 o                         
 -14   2   9       3672.58       3726.21       262.87 o                         
 -12   2   9       2244.93       1847.19       203.95 o                         
 -10   2   9       2031.84       2006.38       169.40 o                         
  -8   2   9        163.81        211.04       161.67 o                         
  -6   2   9        875.26        619.09       169.89 o                         
  -4   2   9        139.94        325.41       195.75 o                         
  -2   2   9        136.37       -125.98       183.24 o                         
   0   2   9        869.86        705.89       241.42 o                         
 -13   3   9         57.78       -207.38       207.38 o                         
 -11   3   9       2039.08       2263.37       210.02 o                         
  -9   3   9        368.79        402.29       168.61 o                         
  -7   3   9        980.36        926.50       167.37 o                         
  -5   3   9         97.12        168.17       174.96 o                         
  -3   3   9        687.76        802.02       169.82 o                         
  -1   3   9         31.88        187.04       249.75 o                         
   1   3   9        112.22        378.99       242.95 o                         
 -14   4   9        983.27        544.14       239.46 o                         
 -12   4   9          4.69       -130.10       192.49 o                         
 -10   4   9         62.13       -119.06       209.97 o                         
  -8   4   9       1929.94       2088.08       181.54 o                         
  -6   4   9       1362.31       1185.87       181.21 o                         
  -4   4   9       1862.21       2156.65       192.37 o                         
  -2   4   9       1841.28       1749.18       190.64 o                         
   0   4   9       1717.86       1744.32       240.91 o                         
 -13   5   9       1496.26       1618.76       238.10 o                         
 -11   5   9       8307.33       8001.37       302.92 o                         
  -9   5   9       1101.69       1126.99       234.37 o                         
  -7   5   9       3143.65       3079.99       208.73 o                         
  -5   5   9        368.42        736.40       185.97 o                         
  -3   5   9        373.92        299.73       179.38 o                         
  -1   5   9        428.54        121.69       201.04 o                         
 -12   6   9       1315.05        986.42       243.75 o                         
 -10   6   9        597.54        593.87       233.91 o                         
  -8   6   9        235.39       -212.26       212.26 o                         
  -6   6   9        101.66        326.55       199.43 o                         
  -4   6   9         52.65        107.98       183.69 o                         
  -2   6   9        276.94        188.67       210.52 o                         
   0   6   9        241.07        350.89       226.34 o                         
 -11   7   9       3256.95       3303.56       251.70 o                         
  -9   7   9        113.18        108.00       228.07 o                         
  -7   7   9       1839.03       1882.19       409.29 o                         
  -5   7   9       1102.45       1283.10       205.94 o                         
  -3   7   9         51.33       -194.97       201.46 o                         
  -1   7   9        706.44        437.98       217.46 o                         
 -10   8   9       1119.55        939.36       250.71 o                         
  -8   8   9       2536.72       2679.40       265.72 o                         
  -6   8   9       3774.10       3447.43       264.41 o                         
  -4   8   9       3585.47       3729.28       255.80 o                         
  -2   8   9       2906.38       3468.05       252.21 o                         
  -9   9   9       1435.86       1163.91       265.28 o                         
  -7   9   9          1.37        536.99       250.78 o                         
  -5   9   9        885.96        908.79       281.16 o                         
  -3   9   9        671.14        716.66       299.20 o                         
 -10   0  10       2598.58       2084.92       301.00 o                         
  -8   0  10      10230.04       9483.06       494.32 o                         
  -6   0  10       4172.91       3458.06       423.40 o                         
  -4   0  10       3775.63       3615.58       474.82 o                         
 -11   1  10        222.02        439.54       239.82 o                         
  -9   1  10       1130.02        835.29       258.12 o                         
  -7   1  10       2575.13       2453.37       246.38 o                         
  -5   1  10          3.56       -305.66       305.66 o                         
 -10   2  10       2403.12       2485.44       282.53 o                         
  -8   2  10       8405.81       7802.98       382.83 o                         
  -6   2  10       3400.21       3191.07       252.02 o                         
  -4   2  10       7138.15       6470.07       487.04 o                         
  -9   3  10       2309.67       2224.27       253.58 o                         
  -7   3  10        958.88       1123.89       257.31 o                         
  -5   3  10       9400.48       9109.73       365.29 o                         
 -10   4  10       3387.15       3289.55       325.26 o                         
  -8   4  10       2971.83       2779.81       306.26 o                         
  -6   4  10       2715.47       2438.04       279.74 o                         
  -7   5  10          7.20        155.92       281.10 o                         
                                                                                
